# Supplementary material for: Increased fruit production in Cipocereus minensis (Cactaceae) associated with termite nests (Isoptera: Termitidae) in Campo Rupestre (Brazilian altitude grassland)
Source: PLoS One. 2025 Nov 14;20(11):e0335162. doi: 10.1371/journal.pone.0335162 (PMC12617911; doi:10.1371/journal.pone.0335162)
Supplement: S3 Table — All the data collected in this study is available in this table. (XLSX) [file pone.0335162.s004.xlsx]

## Sheet: Phenology_Climatic
Individuo	Substrato	Data	Semana	N_modulos	Botao	Flor	Fruto	Temp_med_coleta	Temp_min_coleta	Temp_max_coleta	Umid_med_coleta	Umid_min_coleta	Umid_max_coleta	P_orvalho_med_coleta	P_orvalho_min_coleta	P_orvalho_max_coleta	Precip_coleta	Temp_med_mes	Temp_min_mes	Temp_max_mes	Umid_med_mes	Umid_min_mes	Umid_max_mes	P_orvalho_med_mes	P_orvalho_min_mes	P_orvalho_max_mes	Precip_mes	Temp_med_ant_sem	Temp_min_ant_sem	Temp_max_ant_sem	Umid_med_ant_sem	Umid_min_ant_sem	Umid_max_ant_sem	P_orvalho_med_ant_sem	P_orvalho_min_ant_sem	P_orvalho_max_ant_sem	Precip_ant_sem	Temp_med_sem_comp	Temp_min_sem_comp	Temp_max_sem_comp	Umid_med_sem_comp	Umid_min_sem_comp	Umid_max_sem_comp	P_orvalho_med_sem_comp	P_orvalho_min_sem_comp	P_orvalho_max_sem_comp	Precip_sem_comp
1	Cupinzeiro	2018-06-07	1	98	0	0	0	18.325	13.8	23.7	74.0833	47	93	13.2375	10.8	15.1	0.2	16.8288	9.3	25.1	76.7952	12	96	12.2695	-9	16.8	19.6	16.2455	13.1	19	63.2727	45	84	9.10909	5.6	11.5	0	17.1406	11.7	24	73.7515	32	96	11.94	4.5	15.1	0.2
2	Cupinzeiro	2018-06-07	1	8	0	0	8	18.325	13.8	23.7	74.0833	47	93	13.2375	10.8	15.1	0.2	16.8288	9.3	25.1	76.7952	12	96	12.2695	-9	16.8	19.6	16.2455	13.1	19	63.2727	45	84	9.10909	5.6	11.5	0	17.1406	11.7	24	73.7515	32	96	11.94	4.5	15.1	0.2
3	Cupinzeiro	2018-06-07	1	8	0	0	0	18.325	13.8	23.7	74.0833	47	93	13.2375	10.8	15.1	0.2	16.8288	9.3	25.1	76.7952	12	96	12.2695	-9	16.8	19.6	16.2455	13.1	19	63.2727	45	84	9.10909	5.6	11.5	0	17.1406	11.7	24	73.7515	32	96	11.94	4.5	15.1	0.2
4	Cupinzeiro	2018-06-07	1	2	1	0	3	18.325	13.8	23.7	74.0833	47	93	13.2375	10.8	15.1	0.2	16.8288	9.3	25.1	76.7952	12	96	12.2695	-9	16.8	19.6	16.2455	13.1	19	63.2727	45	84	9.10909	5.6	11.5	0	17.1406	11.7	24	73.7515	32	96	11.94	4.5	15.1	0.2
5	Cupinzeiro	2018-06-07	1	32	2	0	0	18.325	13.8	23.7	74.0833	47	93	13.2375	10.8	15.1	0.2	16.8288	9.3	25.1	76.7952	12	96	12.2695	-9	16.8	19.6	16.2455	13.1	19	63.2727	45	84	9.10909	5.6	11.5	0	17.1406	11.7	24	73.7515	32	96	11.94	4.5	15.1	0.2
6	Cupinzeiro	2018-06-07	1	2	0	0	11	18.325	13.8	23.7	74.0833	47	93	13.2375	10.8	15.1	0.2	16.8288	9.3	25.1	76.7952	12	96	12.2695	-9	16.8	19.6	16.2455	13.1	19	63.2727	45	84	9.10909	5.6	11.5	0	17.1406	11.7	24	73.7515	32	96	11.94	4.5	15.1	0.2
7	Cupinzeiro	2018-06-07	1	7	0	0	0	18.325	13.8	23.7	74.0833	47	93	13.2375	10.8	15.1	0.2	16.8288	9.3	25.1	76.7952	12	96	12.2695	-9	16.8	19.6	16.2455	13.1	19	63.2727	45	84	9.10909	5.6	11.5	0	17.1406	11.7	24	73.7515	32	96	11.94	4.5	15.1	0.2
11	Cupinzeiro	2018-06-07	1	16	11	0	0	18.325	13.8	23.7	74.0833	47	93	13.2375	10.8	15.1	0.2	16.8288	9.3	25.1	76.7952	12	96	12.2695	-9	16.8	19.6	16.2455	13.1	19	63.2727	45	84	9.10909	5.6	11.5	0	17.1406	11.7	24	73.7515	32	96	11.94	4.5	15.1	0.2
12	Cupinzeiro	2018-06-07	1	1	0	0	2	18.325	13.8	23.7	74.0833	47	93	13.2375	10.8	15.1	0.2	16.8288	9.3	25.1	76.7952	12	96	12.2695	-9	16.8	19.6	16.2455	13.1	19	63.2727	45	84	9.10909	5.6	11.5	0	17.1406	11.7	24	73.7515	32	96	11.94	4.5	15.1	0.2
17	Cupinzeiro	2018-06-07	1	26	0	1	3	18.325	13.8	23.7	74.0833	47	93	13.2375	10.8	15.1	0.2	16.8288	9.3	25.1	76.7952	12	96	12.2695	-9	16.8	19.6	16.2455	13.1	19	63.2727	45	84	9.10909	5.6	11.5	0	17.1406	11.7	24	73.7515	32	96	11.94	4.5	15.1	0.2
20	Cupinzeiro	2018-06-07	1	16	7	0	0	18.325	13.8	23.7	74.0833	47	93	13.2375	10.8	15.1	0.2	16.8288	9.3	25.1	76.7952	12	96	12.2695	-9	16.8	19.6	16.2455	13.1	19	63.2727	45	84	9.10909	5.6	11.5	0	17.1406	11.7	24	73.7515	32	96	11.94	4.5	15.1	0.2
24	Cupinzeiro	2018-06-07	1	6	26	4	4	18.325	13.8	23.7	74.0833	47	93	13.2375	10.8	15.1	0.2	16.8288	9.3	25.1	76.7952	12	96	12.2695	-9	16.8	19.6	16.2455	13.1	19	63.2727	45	84	9.10909	5.6	11.5	0	17.1406	11.7	24	73.7515	32	96	11.94	4.5	15.1	0.2
25	Cupinzeiro	2018-06-07	1	7	3	0	0	18.325	13.8	23.7	74.0833	47	93	13.2375	10.8	15.1	0.2	16.8288	9.3	25.1	76.7952	12	96	12.2695	-9	16.8	19.6	16.2455	13.1	19	63.2727	45	84	9.10909	5.6	11.5	0	17.1406	11.7	24	73.7515	32	96	11.94	4.5	15.1	0.2
26	Cupinzeiro	2018-06-07	1	14	0	0	0	18.325	13.8	23.7	74.0833	47	93	13.2375	10.8	15.1	0.2	16.8288	9.3	25.1	76.7952	12	96	12.2695	-9	16.8	19.6	16.2455	13.1	19	63.2727	45	84	9.10909	5.6	11.5	0	17.1406	11.7	24	73.7515	32	96	11.94	4.5	15.1	0.2
27	Cupinzeiro	2018-06-07	1	12	6	0	1	18.325	13.8	23.7	74.0833	47	93	13.2375	10.8	15.1	0.2	16.8288	9.3	25.1	76.7952	12	96	12.2695	-9	16.8	19.6	16.2455	13.1	19	63.2727	45	84	9.10909	5.6	11.5	0	17.1406	11.7	24	73.7515	32	96	11.94	4.5	15.1	0.2
28	Cupinzeiro	2018-06-07	1	4	0	0	0	18.325	13.8	23.7	74.0833	47	93	13.2375	10.8	15.1	0.2	16.8288	9.3	25.1	76.7952	12	96	12.2695	-9	16.8	19.6	16.2455	13.1	19	63.2727	45	84	9.10909	5.6	11.5	0	17.1406	11.7	24	73.7515	32	96	11.94	4.5	15.1	0.2
29	Cupinzeiro	2018-06-07	1	4	0	0	0	18.325	13.8	23.7	74.0833	47	93	13.2375	10.8	15.1	0.2	16.8288	9.3	25.1	76.7952	12	96	12.2695	-9	16.8	19.6	16.2455	13.1	19	63.2727	45	84	9.10909	5.6	11.5	0	17.1406	11.7	24	73.7515	32	96	11.94	4.5	15.1	0.2
30	Cupinzeiro	2018-06-07	1	9	0	0	0	18.325	13.8	23.7	74.0833	47	93	13.2375	10.8	15.1	0.2	16.8288	9.3	25.1	76.7952	12	96	12.2695	-9	16.8	19.6	16.2455	13.1	19	63.2727	45	84	9.10909	5.6	11.5	0	17.1406	11.7	24	73.7515	32	96	11.94	4.5	15.1	0.2
32	Cupinzeiro	2018-06-07	1	16	0	0	0	18.325	13.8	23.7	74.0833	47	93	13.2375	10.8	15.1	0.2	16.8288	9.3	25.1	76.7952	12	96	12.2695	-9	16.8	19.6	16.2455	13.1	19	63.2727	45	84	9.10909	5.6	11.5	0	17.1406	11.7	24	73.7515	32	96	11.94	4.5	15.1	0.2
34	Cupinzeiro	2018-06-07	1	25	0	0	26	18.325	13.8	23.7	74.0833	47	93	13.2375	10.8	15.1	0.2	16.8288	9.3	25.1	76.7952	12	96	12.2695	-9	16.8	19.6	16.2455	13.1	19	63.2727	45	84	9.10909	5.6	11.5	0	17.1406	11.7	24	73.7515	32	96	11.94	4.5	15.1	0.2
36	Cupinzeiro	2018-06-07	1	10	0	0	3	18.325	13.8	23.7	74.0833	47	93	13.2375	10.8	15.1	0.2	16.8288	9.3	25.1	76.7952	12	96	12.2695	-9	16.8	19.6	16.2455	13.1	19	63.2727	45	84	9.10909	5.6	11.5	0	17.1406	11.7	24	73.7515	32	96	11.94	4.5	15.1	0.2
38	Cupinzeiro	2018-06-07	1	3	0	0	0	18.325	13.8	23.7	74.0833	47	93	13.2375	10.8	15.1	0.2	16.8288	9.3	25.1	76.7952	12	96	12.2695	-9	16.8	19.6	16.2455	13.1	19	63.2727	45	84	9.10909	5.6	11.5	0	17.1406	11.7	24	73.7515	32	96	11.94	4.5	15.1	0.2
39	Cupinzeiro	2018-06-07	1	10	0	0	1	18.325	13.8	23.7	74.0833	47	93	13.2375	10.8	15.1	0.2	16.8288	9.3	25.1	76.7952	12	96	12.2695	-9	16.8	19.6	16.2455	13.1	19	63.2727	45	84	9.10909	5.6	11.5	0	17.1406	11.7	24	73.7515	32	96	11.94	4.5	15.1	0.2
40	Cupinzeiro	2018-06-07	1	21	0	0	0	18.325	13.8	23.7	74.0833	47	93	13.2375	10.8	15.1	0.2	16.8288	9.3	25.1	76.7952	12	96	12.2695	-9	16.8	19.6	16.2455	13.1	19	63.2727	45	84	9.10909	5.6	11.5	0	17.1406	11.7	24	73.7515	32	96	11.94	4.5	15.1	0.2
42	Cupinzeiro	2018-06-07	1	16	11	0	0	18.325	13.8	23.7	74.0833	47	93	13.2375	10.8	15.1	0.2	16.8288	9.3	25.1	76.7952	12	96	12.2695	-9	16.8	19.6	16.2455	13.1	19	63.2727	45	84	9.10909	5.6	11.5	0	17.1406	11.7	24	73.7515	32	96	11.94	4.5	15.1	0.2
44	Cupinzeiro	2018-06-07	1	5	7	0	0	18.325	13.8	23.7	74.0833	47	93	13.2375	10.8	15.1	0.2	16.8288	9.3	25.1	76.7952	12	96	12.2695	-9	16.8	19.6	16.2455	13.1	19	63.2727	45	84	9.10909	5.6	11.5	0	17.1406	11.7	24	73.7515	32	96	11.94	4.5	15.1	0.2
46	Cupinzeiro	2018-06-07	1	5	0	0	5	18.325	13.8	23.7	74.0833	47	93	13.2375	10.8	15.1	0.2	16.8288	9.3	25.1	76.7952	12	96	12.2695	-9	16.8	19.6	16.2455	13.1	19	63.2727	45	84	9.10909	5.6	11.5	0	17.1406	11.7	24	73.7515	32	96	11.94	4.5	15.1	0.2
47	Cupinzeiro	2018-06-07	1	13	0	0	0	18.325	13.8	23.7	74.0833	47	93	13.2375	10.8	15.1	0.2	16.8288	9.3	25.1	76.7952	12	96	12.2695	-9	16.8	19.6	16.2455	13.1	19	63.2727	45	84	9.10909	5.6	11.5	0	17.1406	11.7	24	73.7515	32	96	11.94	4.5	15.1	0.2
48	Cupinzeiro	2018-06-07	1	3	0	0	4	18.325	13.8	23.7	74.0833	47	93	13.2375	10.8	15.1	0.2	16.8288	9.3	25.1	76.7952	12	96	12.2695	-9	16.8	19.6	16.2455	13.1	19	63.2727	45	84	9.10909	5.6	11.5	0	17.1406	11.7	24	73.7515	32	96	11.94	4.5	15.1	0.2
50	Cupinzeiro	2018-06-07	1	24	0	0	0	18.325	13.8	23.7	74.0833	47	93	13.2375	10.8	15.1	0.2	16.8288	9.3	25.1	76.7952	12	96	12.2695	-9	16.8	19.6	16.2455	13.1	19	63.2727	45	84	9.10909	5.6	11.5	0	17.1406	11.7	24	73.7515	32	96	11.94	4.5	15.1	0.2
52	Cupinzeiro	2018-06-07	1	32	0	0	0	18.325	13.8	23.7	74.0833	47	93	13.2375	10.8	15.1	0.2	16.8288	9.3	25.1	76.7952	12	96	12.2695	-9	16.8	19.6	16.2455	13.1	19	63.2727	45	84	9.10909	5.6	11.5	0	17.1406	11.7	24	73.7515	32	96	11.94	4.5	15.1	0.2
1	Cupinzeiro	2018-06-15	2	98	0	0	0	16.4042	12.2	22.4	72.5	43	95	11.0917	8.1	13.6	0.2	16.9445	9.3	25.4	76.8535	12	96	76.8535	-9	16.8	16.6	19.7667	16.1	25.4	68.5	48	85	13.5875	12.1	15.5	0	17.4275	12.2	25.4	78.2656	40	96	13.287	8.1	16.3	0.6
2	Cupinzeiro	2018-06-15	2	8	17	0	4	16.4042	12.2	22.4	72.5	43	95	11.0917	8.1	13.6	0.2	16.9445	9.3	25.4	76.8535	12	96	76.8535	-9	16.8	16.6	19.7667	16.1	25.4	68.5	48	85	13.5875	12.1	15.5	0	17.4275	12.2	25.4	78.2656	40	96	13.287	8.1	16.3	0.6
3	Cupinzeiro	2018-06-15	2	8	8	0	0	16.4042	12.2	22.4	72.5	43	95	11.0917	8.1	13.6	0.2	16.9445	9.3	25.4	76.8535	12	96	76.8535	-9	16.8	16.6	19.7667	16.1	25.4	68.5	48	85	13.5875	12.1	15.5	0	17.4275	12.2	25.4	78.2656	40	96	13.287	8.1	16.3	0.6
4	Cupinzeiro	2018-06-15	2	2	3	0	2	16.4042	12.2	22.4	72.5	43	95	11.0917	8.1	13.6	0.2	16.9445	9.3	25.4	76.8535	12	96	76.8535	-9	16.8	16.6	19.7667	16.1	25.4	68.5	48	85	13.5875	12.1	15.5	0	17.4275	12.2	25.4	78.2656	40	96	13.287	8.1	16.3	0.6
5	Cupinzeiro	2018-06-15	2	32	3	1	0	16.4042	12.2	22.4	72.5	43	95	11.0917	8.1	13.6	0.2	16.9445	9.3	25.4	76.8535	12	96	76.8535	-9	16.8	16.6	19.7667	16.1	25.4	68.5	48	85	13.5875	12.1	15.5	0	17.4275	12.2	25.4	78.2656	40	96	13.287	8.1	16.3	0.6
6	Cupinzeiro	2018-06-15	2	2	0	0	11	16.4042	12.2	22.4	72.5	43	95	11.0917	8.1	13.6	0.2	16.9445	9.3	25.4	76.8535	12	96	76.8535	-9	16.8	16.6	19.7667	16.1	25.4	68.5	48	85	13.5875	12.1	15.5	0	17.4275	12.2	25.4	78.2656	40	96	13.287	8.1	16.3	0.6
7	Cupinzeiro	2018-06-15	2	7	0	0	0	16.4042	12.2	22.4	72.5	43	95	11.0917	8.1	13.6	0.2	16.9445	9.3	25.4	76.8535	12	96	76.8535	-9	16.8	16.6	19.7667	16.1	25.4	68.5	48	85	13.5875	12.1	15.5	0	17.4275	12.2	25.4	78.2656	40	96	13.287	8.1	16.3	0.6
11	Cupinzeiro	2018-06-15	2	16	3	5	0	16.4042	12.2	22.4	72.5	43	95	11.0917	8.1	13.6	0.2	16.9445	9.3	25.4	76.8535	12	96	76.8535	-9	16.8	16.6	19.7667	16.1	25.4	68.5	48	85	13.5875	12.1	15.5	0	17.4275	12.2	25.4	78.2656	40	96	13.287	8.1	16.3	0.6
12	Cupinzeiro	2018-06-15	2	1	0	0	1	16.4042	12.2	22.4	72.5	43	95	11.0917	8.1	13.6	0.2	16.9445	9.3	25.4	76.8535	12	96	76.8535	-9	16.8	16.6	19.7667	16.1	25.4	68.5	48	85	13.5875	12.1	15.5	0	17.4275	12.2	25.4	78.2656	40	96	13.287	8.1	16.3	0.6
17	Cupinzeiro	2018-06-15	2	26	16	0	3	16.4042	12.2	22.4	72.5	43	95	11.0917	8.1	13.6	0.2	16.9445	9.3	25.4	76.8535	12	96	76.8535	-9	16.8	16.6	19.7667	16.1	25.4	68.5	48	85	13.5875	12.1	15.5	0	17.4275	12.2	25.4	78.2656	40	96	13.287	8.1	16.3	0.6
20	Cupinzeiro	2018-06-15	2	16	15	0	0	16.4042	12.2	22.4	72.5	43	95	11.0917	8.1	13.6	0.2	16.9445	9.3	25.4	76.8535	12	96	76.8535	-9	16.8	16.6	19.7667	16.1	25.4	68.5	48	85	13.5875	12.1	15.5	0	17.4275	12.2	25.4	78.2656	40	96	13.287	8.1	16.3	0.6
24	Cupinzeiro	2018-06-15	2	6	27	4	5	16.4042	12.2	22.4	72.5	43	95	11.0917	8.1	13.6	0.2	16.9445	9.3	25.4	76.8535	12	96	76.8535	-9	16.8	16.6	19.7667	16.1	25.4	68.5	48	85	13.5875	12.1	15.5	0	17.4275	12.2	25.4	78.2656	40	96	13.287	8.1	16.3	0.6
25	Cupinzeiro	2018-06-15	2	7	7	0	0	16.4042	12.2	22.4	72.5	43	95	11.0917	8.1	13.6	0.2	16.9445	9.3	25.4	76.8535	12	96	76.8535	-9	16.8	16.6	19.7667	16.1	25.4	68.5	48	85	13.5875	12.1	15.5	0	17.4275	12.2	25.4	78.2656	40	96	13.287	8.1	16.3	0.6
26	Cupinzeiro	2018-06-15	2	14	0	0	0	16.4042	12.2	22.4	72.5	43	95	11.0917	8.1	13.6	0.2	16.9445	9.3	25.4	76.8535	12	96	76.8535	-9	16.8	16.6	19.7667	16.1	25.4	68.5	48	85	13.5875	12.1	15.5	0	17.4275	12.2	25.4	78.2656	40	96	13.287	8.1	16.3	0.6
27	Cupinzeiro	2018-06-15	2	12	0	0	1	16.4042	12.2	22.4	72.5	43	95	11.0917	8.1	13.6	0.2	16.9445	9.3	25.4	76.8535	12	96	76.8535	-9	16.8	16.6	19.7667	16.1	25.4	68.5	48	85	13.5875	12.1	15.5	0	17.4275	12.2	25.4	78.2656	40	96	13.287	8.1	16.3	0.6
28	Cupinzeiro	2018-06-15	2	4	0	0	0	16.4042	12.2	22.4	72.5	43	95	11.0917	8.1	13.6	0.2	16.9445	9.3	25.4	76.8535	12	96	76.8535	-9	16.8	16.6	19.7667	16.1	25.4	68.5	48	85	13.5875	12.1	15.5	0	17.4275	12.2	25.4	78.2656	40	96	13.287	8.1	16.3	0.6
29	Cupinzeiro	2018-06-15	2	4	0	0	0	16.4042	12.2	22.4	72.5	43	95	11.0917	8.1	13.6	0.2	16.9445	9.3	25.4	76.8535	12	96	76.8535	-9	16.8	16.6	19.7667	16.1	25.4	68.5	48	85	13.5875	12.1	15.5	0	17.4275	12.2	25.4	78.2656	40	96	13.287	8.1	16.3	0.6
30	Cupinzeiro	2018-06-15	2	9	0	0	0	16.4042	12.2	22.4	72.5	43	95	11.0917	8.1	13.6	0.2	16.9445	9.3	25.4	76.8535	12	96	76.8535	-9	16.8	16.6	19.7667	16.1	25.4	68.5	48	85	13.5875	12.1	15.5	0	17.4275	12.2	25.4	78.2656	40	96	13.287	8.1	16.3	0.6
32	Cupinzeiro	2018-06-15	2	16	5	0	0	16.4042	12.2	22.4	72.5	43	95	11.0917	8.1	13.6	0.2	16.9445	9.3	25.4	76.8535	12	96	76.8535	-9	16.8	16.6	19.7667	16.1	25.4	68.5	48	85	13.5875	12.1	15.5	0	17.4275	12.2	25.4	78.2656	40	96	13.287	8.1	16.3	0.6
34	Cupinzeiro	2018-06-15	2	25	0	0	25	16.4042	12.2	22.4	72.5	43	95	11.0917	8.1	13.6	0.2	16.9445	9.3	25.4	76.8535	12	96	76.8535	-9	16.8	16.6	19.7667	16.1	25.4	68.5	48	85	13.5875	12.1	15.5	0	17.4275	12.2	25.4	78.2656	40	96	13.287	8.1	16.3	0.6
36	Cupinzeiro	2018-06-15	2	10	4	0	1	16.4042	12.2	22.4	72.5	43	95	11.0917	8.1	13.6	0.2	16.9445	9.3	25.4	76.8535	12	96	76.8535	-9	16.8	16.6	19.7667	16.1	25.4	68.5	48	85	13.5875	12.1	15.5	0	17.4275	12.2	25.4	78.2656	40	96	13.287	8.1	16.3	0.6
38	Cupinzeiro	2018-06-15	2	3	0	0	0	16.4042	12.2	22.4	72.5	43	95	11.0917	8.1	13.6	0.2	16.9445	9.3	25.4	76.8535	12	96	76.8535	-9	16.8	16.6	19.7667	16.1	25.4	68.5	48	85	13.5875	12.1	15.5	0	17.4275	12.2	25.4	78.2656	40	96	13.287	8.1	16.3	0.6
39	Cupinzeiro	2018-06-15	2	10	0	0	0	16.4042	12.2	22.4	72.5	43	95	11.0917	8.1	13.6	0.2	16.9445	9.3	25.4	76.8535	12	96	76.8535	-9	16.8	16.6	19.7667	16.1	25.4	68.5	48	85	13.5875	12.1	15.5	0	17.4275	12.2	25.4	78.2656	40	96	13.287	8.1	16.3	0.6
40	Cupinzeiro	2018-06-15	2	21	0	0	0	16.4042	12.2	22.4	72.5	43	95	11.0917	8.1	13.6	0.2	16.9445	9.3	25.4	76.8535	12	96	76.8535	-9	16.8	16.6	19.7667	16.1	25.4	68.5	48	85	13.5875	12.1	15.5	0	17.4275	12.2	25.4	78.2656	40	96	13.287	8.1	16.3	0.6
42	Cupinzeiro	2018-06-15	2	16	11	3	0	16.4042	12.2	22.4	72.5	43	95	11.0917	8.1	13.6	0.2	16.9445	9.3	25.4	76.8535	12	96	76.8535	-9	16.8	16.6	19.7667	16.1	25.4	68.5	48	85	13.5875	12.1	15.5	0	17.4275	12.2	25.4	78.2656	40	96	13.287	8.1	16.3	0.6
44	Cupinzeiro	2018-06-15	2	5	10	0	0	16.4042	12.2	22.4	72.5	43	95	11.0917	8.1	13.6	0.2	16.9445	9.3	25.4	76.8535	12	96	76.8535	-9	16.8	16.6	19.7667	16.1	25.4	68.5	48	85	13.5875	12.1	15.5	0	17.4275	12.2	25.4	78.2656	40	96	13.287	8.1	16.3	0.6
46	Cupinzeiro	2018-06-15	2	5	0	0	1	16.4042	12.2	22.4	72.5	43	95	11.0917	8.1	13.6	0.2	16.9445	9.3	25.4	76.8535	12	96	76.8535	-9	16.8	16.6	19.7667	16.1	25.4	68.5	48	85	13.5875	12.1	15.5	0	17.4275	12.2	25.4	78.2656	40	96	13.287	8.1	16.3	0.6
47	Cupinzeiro	2018-06-15	2	13	0	0	0	16.4042	12.2	22.4	72.5	43	95	11.0917	8.1	13.6	0.2	16.9445	9.3	25.4	76.8535	12	96	76.8535	-9	16.8	16.6	19.7667	16.1	25.4	68.5	48	85	13.5875	12.1	15.5	0	17.4275	12.2	25.4	78.2656	40	96	13.287	8.1	16.3	0.6
48	Cupinzeiro	2018-06-15	2	3	0	0	0	16.4042	12.2	22.4	72.5	43	95	11.0917	8.1	13.6	0.2	16.9445	9.3	25.4	76.8535	12	96	76.8535	-9	16.8	16.6	19.7667	16.1	25.4	68.5	48	85	13.5875	12.1	15.5	0	17.4275	12.2	25.4	78.2656	40	96	13.287	8.1	16.3	0.6
50	Cupinzeiro	2018-06-15	2	24	0	0	0	16.4042	12.2	22.4	72.5	43	95	11.0917	8.1	13.6	0.2	16.9445	9.3	25.4	76.8535	12	96	76.8535	-9	16.8	16.6	19.7667	16.1	25.4	68.5	48	85	13.5875	12.1	15.5	0	17.4275	12.2	25.4	78.2656	40	96	13.287	8.1	16.3	0.6
52	Cupinzeiro	2018-06-15	2	32	2	0	0	16.4042	12.2	22.4	72.5	43	95	11.0917	8.1	13.6	0.2	16.9445	9.3	25.4	76.8535	12	96	76.8535	-9	16.8	16.6	19.7667	16.1	25.4	68.5	48	85	13.5875	12.1	15.5	0	17.4275	12.2	25.4	78.2656	40	96	13.287	8.1	16.3	0.6
1	Cupinzeiro	2018-06-20	3	98	0	0	0	14.2	11.1	19.6	84.0417	59	96	11.3458	10.4	12.1	0	16.3997	9.3	25.4	76.5426	12	96	76.5426	-9	16.3	15.6	18.6875	14.8	24.3	73.75	42	93	13.4792	9.5	15.7	0	15.8219	11	24.3	77.151	40	96	11.4693	8	15.7	1.4
2	Cupinzeiro	2018-06-20	3	8	27	0	0	14.2	11.1	19.6	84.0417	59	96	11.3458	10.4	12.1	0	16.3997	9.3	25.4	76.5426	12	96	76.5426	-9	16.3	15.6	18.6875	14.8	24.3	73.75	42	93	13.4792	9.5	15.7	0	15.8219	11	24.3	77.151	40	96	11.4693	8	15.7	1.4
3	Cupinzeiro	2018-06-20	3	8	11	0	0	14.2	11.1	19.6	84.0417	59	96	11.3458	10.4	12.1	0	16.3997	9.3	25.4	76.5426	12	96	76.5426	-9	16.3	15.6	18.6875	14.8	24.3	73.75	42	93	13.4792	9.5	15.7	0	15.8219	11	24.3	77.151	40	96	11.4693	8	15.7	1.4
4	Cupinzeiro	2018-06-20	3	2	2	0	2	14.2	11.1	19.6	84.0417	59	96	11.3458	10.4	12.1	0	16.3997	9.3	25.4	76.5426	12	96	76.5426	-9	16.3	15.6	18.6875	14.8	24.3	73.75	42	93	13.4792	9.5	15.7	0	15.8219	11	24.3	77.151	40	96	11.4693	8	15.7	1.4
5	Cupinzeiro	2018-06-20	3	32	3	0	0	14.2	11.1	19.6	84.0417	59	96	11.3458	10.4	12.1	0	16.3997	9.3	25.4	76.5426	12	96	76.5426	-9	16.3	15.6	18.6875	14.8	24.3	73.75	42	93	13.4792	9.5	15.7	0	15.8219	11	24.3	77.151	40	96	11.4693	8	15.7	1.4
6	Cupinzeiro	2018-06-20	3	2	0	0	3	14.2	11.1	19.6	84.0417	59	96	11.3458	10.4	12.1	0	16.3997	9.3	25.4	76.5426	12	96	76.5426	-9	16.3	15.6	18.6875	14.8	24.3	73.75	42	93	13.4792	9.5	15.7	0	15.8219	11	24.3	77.151	40	96	11.4693	8	15.7	1.4
7	Cupinzeiro	2018-06-20	3	7	0	0	0	14.2	11.1	19.6	84.0417	59	96	11.3458	10.4	12.1	0	16.3997	9.3	25.4	76.5426	12	96	76.5426	-9	16.3	15.6	18.6875	14.8	24.3	73.75	42	93	13.4792	9.5	15.7	0	15.8219	11	24.3	77.151	40	96	11.4693	8	15.7	1.4
11	Cupinzeiro	2018-06-20	3	16	0	0	5	14.2	11.1	19.6	84.0417	59	96	11.3458	10.4	12.1	0	16.3997	9.3	25.4	76.5426	12	96	76.5426	-9	16.3	15.6	18.6875	14.8	24.3	73.75	42	93	13.4792	9.5	15.7	0	15.8219	11	24.3	77.151	40	96	11.4693	8	15.7	1.4
12	Cupinzeiro	2018-06-20	3	1	0	0	0	14.2	11.1	19.6	84.0417	59	96	11.3458	10.4	12.1	0	16.3997	9.3	25.4	76.5426	12	96	76.5426	-9	16.3	15.6	18.6875	14.8	24.3	73.75	42	93	13.4792	9.5	15.7	0	15.8219	11	24.3	77.151	40	96	11.4693	8	15.7	1.4
17	Cupinzeiro	2018-06-20	3	26	34	0	2	14.2	11.1	19.6	84.0417	59	96	11.3458	10.4	12.1	0	16.3997	9.3	25.4	76.5426	12	96	76.5426	-9	16.3	15.6	18.6875	14.8	24.3	73.75	42	93	13.4792	9.5	15.7	0	15.8219	11	24.3	77.151	40	96	11.4693	8	15.7	1.4
20	Cupinzeiro	2018-06-20	3	16	24	0	0	14.2	11.1	19.6	84.0417	59	96	11.3458	10.4	12.1	0	16.3997	9.3	25.4	76.5426	12	96	76.5426	-9	16.3	15.6	18.6875	14.8	24.3	73.75	42	93	13.4792	9.5	15.7	0	15.8219	11	24.3	77.151	40	96	11.4693	8	15.7	1.4
24	Cupinzeiro	2018-06-20	3	6	17	5	8	14.2	11.1	19.6	84.0417	59	96	11.3458	10.4	12.1	0	16.3997	9.3	25.4	76.5426	12	96	76.5426	-9	16.3	15.6	18.6875	14.8	24.3	73.75	42	93	13.4792	9.5	15.7	0	15.8219	11	24.3	77.151	40	96	11.4693	8	15.7	1.4
25	Cupinzeiro	2018-06-20	3	7	11	0	0	14.2	11.1	19.6	84.0417	59	96	11.3458	10.4	12.1	0	16.3997	9.3	25.4	76.5426	12	96	76.5426	-9	16.3	15.6	18.6875	14.8	24.3	73.75	42	93	13.4792	9.5	15.7	0	15.8219	11	24.3	77.151	40	96	11.4693	8	15.7	1.4
26	Cupinzeiro	2018-06-20	3	14	0	0	0	14.2	11.1	19.6	84.0417	59	96	11.3458	10.4	12.1	0	16.3997	9.3	25.4	76.5426	12	96	76.5426	-9	16.3	15.6	18.6875	14.8	24.3	73.75	42	93	13.4792	9.5	15.7	0	15.8219	11	24.3	77.151	40	96	11.4693	8	15.7	1.4
27	Cupinzeiro	2018-06-20	3	12	0	0	1	14.2	11.1	19.6	84.0417	59	96	11.3458	10.4	12.1	0	16.3997	9.3	25.4	76.5426	12	96	76.5426	-9	16.3	15.6	18.6875	14.8	24.3	73.75	42	93	13.4792	9.5	15.7	0	15.8219	11	24.3	77.151	40	96	11.4693	8	15.7	1.4
28	Cupinzeiro	2018-06-20	3	4	0	0	0	14.2	11.1	19.6	84.0417	59	96	11.3458	10.4	12.1	0	16.3997	9.3	25.4	76.5426	12	96	76.5426	-9	16.3	15.6	18.6875	14.8	24.3	73.75	42	93	13.4792	9.5	15.7	0	15.8219	11	24.3	77.151	40	96	11.4693	8	15.7	1.4
29	Cupinzeiro	2018-06-20	3	4	0	0	0	14.2	11.1	19.6	84.0417	59	96	11.3458	10.4	12.1	0	16.3997	9.3	25.4	76.5426	12	96	76.5426	-9	16.3	15.6	18.6875	14.8	24.3	73.75	42	93	13.4792	9.5	15.7	0	15.8219	11	24.3	77.151	40	96	11.4693	8	15.7	1.4
30	Cupinzeiro	2018-06-20	3	9	0	0	0	14.2	11.1	19.6	84.0417	59	96	11.3458	10.4	12.1	0	16.3997	9.3	25.4	76.5426	12	96	76.5426	-9	16.3	15.6	18.6875	14.8	24.3	73.75	42	93	13.4792	9.5	15.7	0	15.8219	11	24.3	77.151	40	96	11.4693	8	15.7	1.4
32	Cupinzeiro	2018-06-20	3	16	8	0	0	14.2	11.1	19.6	84.0417	59	96	11.3458	10.4	12.1	0	16.3997	9.3	25.4	76.5426	12	96	76.5426	-9	16.3	15.6	18.6875	14.8	24.3	73.75	42	93	13.4792	9.5	15.7	0	15.8219	11	24.3	77.151	40	96	11.4693	8	15.7	1.4
34	Cupinzeiro	2018-06-20	3	25	4	0	2	14.2	11.1	19.6	84.0417	59	96	11.3458	10.4	12.1	0	16.3997	9.3	25.4	76.5426	12	96	76.5426	-9	16.3	15.6	18.6875	14.8	24.3	73.75	42	93	13.4792	9.5	15.7	0	15.8219	11	24.3	77.151	40	96	11.4693	8	15.7	1.4
36	Cupinzeiro	2018-06-20	3	10	9	0	0	14.2	11.1	19.6	84.0417	59	96	11.3458	10.4	12.1	0	16.3997	9.3	25.4	76.5426	12	96	76.5426	-9	16.3	15.6	18.6875	14.8	24.3	73.75	42	93	13.4792	9.5	15.7	0	15.8219	11	24.3	77.151	40	96	11.4693	8	15.7	1.4
38	Cupinzeiro	2018-06-20	3	3	0	0	0	14.2	11.1	19.6	84.0417	59	96	11.3458	10.4	12.1	0	16.3997	9.3	25.4	76.5426	12	96	76.5426	-9	16.3	15.6	18.6875	14.8	24.3	73.75	42	93	13.4792	9.5	15.7	0	15.8219	11	24.3	77.151	40	96	11.4693	8	15.7	1.4
39	Cupinzeiro	2018-06-20	3	10	0	0	0	14.2	11.1	19.6	84.0417	59	96	11.3458	10.4	12.1	0	16.3997	9.3	25.4	76.5426	12	96	76.5426	-9	16.3	15.6	18.6875	14.8	24.3	73.75	42	93	13.4792	9.5	15.7	0	15.8219	11	24.3	77.151	40	96	11.4693	8	15.7	1.4
40	Cupinzeiro	2018-06-20	3	21	0	0	0	14.2	11.1	19.6	84.0417	59	96	11.3458	10.4	12.1	0	16.3997	9.3	25.4	76.5426	12	96	76.5426	-9	16.3	15.6	18.6875	14.8	24.3	73.75	42	93	13.4792	9.5	15.7	0	15.8219	11	24.3	77.151	40	96	11.4693	8	15.7	1.4
42	Cupinzeiro	2018-06-20	3	16	14	1	0	14.2	11.1	19.6	84.0417	59	96	11.3458	10.4	12.1	0	16.3997	9.3	25.4	76.5426	12	96	76.5426	-9	16.3	15.6	18.6875	14.8	24.3	73.75	42	93	13.4792	9.5	15.7	0	15.8219	11	24.3	77.151	40	96	11.4693	8	15.7	1.4
44	Cupinzeiro	2018-06-20	3	5	16	0	0	14.2	11.1	19.6	84.0417	59	96	11.3458	10.4	12.1	0	16.3997	9.3	25.4	76.5426	12	96	76.5426	-9	16.3	15.6	18.6875	14.8	24.3	73.75	42	93	13.4792	9.5	15.7	0	15.8219	11	24.3	77.151	40	96	11.4693	8	15.7	1.4
46	Cupinzeiro	2018-06-20	3	5	0	0	0	14.2	11.1	19.6	84.0417	59	96	11.3458	10.4	12.1	0	16.3997	9.3	25.4	76.5426	12	96	76.5426	-9	16.3	15.6	18.6875	14.8	24.3	73.75	42	93	13.4792	9.5	15.7	0	15.8219	11	24.3	77.151	40	96	11.4693	8	15.7	1.4
47	Cupinzeiro	2018-06-20	3	13	0	0	0	14.2	11.1	19.6	84.0417	59	96	11.3458	10.4	12.1	0	16.3997	9.3	25.4	76.5426	12	96	76.5426	-9	16.3	15.6	18.6875	14.8	24.3	73.75	42	93	13.4792	9.5	15.7	0	15.8219	11	24.3	77.151	40	96	11.4693	8	15.7	1.4
48	Cupinzeiro	2018-06-20	3	3	0	0	0	14.2	11.1	19.6	84.0417	59	96	11.3458	10.4	12.1	0	16.3997	9.3	25.4	76.5426	12	96	76.5426	-9	16.3	15.6	18.6875	14.8	24.3	73.75	42	93	13.4792	9.5	15.7	0	15.8219	11	24.3	77.151	40	96	11.4693	8	15.7	1.4
50	Cupinzeiro	2018-06-20	3	24	0	0	0	14.2	11.1	19.6	84.0417	59	96	11.3458	10.4	12.1	0	16.3997	9.3	25.4	76.5426	12	96	76.5426	-9	16.3	15.6	18.6875	14.8	24.3	73.75	42	93	13.4792	9.5	15.7	0	15.8219	11	24.3	77.151	40	96	11.4693	8	15.7	1.4
52	Cupinzeiro	2018-06-20	3	32	28	0	0	14.2	11.1	19.6	84.0417	59	96	11.3458	10.4	12.1	0	16.3997	9.3	25.4	76.5426	12	96	76.5426	-9	16.3	15.6	18.6875	14.8	24.3	73.75	42	93	13.4792	9.5	15.7	0	15.8219	11	24.3	77.151	40	96	11.4693	8	15.7	1.4
1	Cupinzeiro	2018-06-26	4	98	4	0	0	16.8667	13.8	22	71.4583	35	89	11.3083	5.3	13.5	0	16.4612	10.7	25.4	76.5141	32	96	11.9468	3.9	16.3	2.6	13.6208	11.3	16.5	89.6667	76	96	11.9208	8.6	14.6	1	15.6776	10.7	23.3	77.7292	32	96	11.3885	3.9	14.6	1.4
2	Cupinzeiro	2018-06-26	4	8	26	0	0	16.8667	13.8	22	71.4583	35	89	11.3083	5.3	13.5	0	16.4612	10.7	25.4	76.5141	32	96	11.9468	3.9	16.3	2.6	13.6208	11.3	16.5	89.6667	76	96	11.9208	8.6	14.6	1	15.6776	10.7	23.3	77.7292	32	96	11.3885	3.9	14.6	1.4
3	Cupinzeiro	2018-06-26	4	8	14	0	0	16.8667	13.8	22	71.4583	35	89	11.3083	5.3	13.5	0	16.4612	10.7	25.4	76.5141	32	96	11.9468	3.9	16.3	2.6	13.6208	11.3	16.5	89.6667	76	96	11.9208	8.6	14.6	1	15.6776	10.7	23.3	77.7292	32	96	11.3885	3.9	14.6	1.4
4	Cupinzeiro	2018-06-26	4	2	2	0	2	16.8667	13.8	22	71.4583	35	89	11.3083	5.3	13.5	0	16.4612	10.7	25.4	76.5141	32	96	11.9468	3.9	16.3	2.6	13.6208	11.3	16.5	89.6667	76	96	11.9208	8.6	14.6	1	15.6776	10.7	23.3	77.7292	32	96	11.3885	3.9	14.6	1.4
5	Cupinzeiro	2018-06-26	4	32	4	0	0	16.8667	13.8	22	71.4583	35	89	11.3083	5.3	13.5	0	16.4612	10.7	25.4	76.5141	32	96	11.9468	3.9	16.3	2.6	13.6208	11.3	16.5	89.6667	76	96	11.9208	8.6	14.6	1	15.6776	10.7	23.3	77.7292	32	96	11.3885	3.9	14.6	1.4
6	Cupinzeiro	2018-06-26	4	2	8	0	3	16.8667	13.8	22	71.4583	35	89	11.3083	5.3	13.5	0	16.4612	10.7	25.4	76.5141	32	96	11.9468	3.9	16.3	2.6	13.6208	11.3	16.5	89.6667	76	96	11.9208	8.6	14.6	1	15.6776	10.7	23.3	77.7292	32	96	11.3885	3.9	14.6	1.4
7	Cupinzeiro	2018-06-26	4	7	0	0	0	16.8667	13.8	22	71.4583	35	89	11.3083	5.3	13.5	0	16.4612	10.7	25.4	76.5141	32	96	11.9468	3.9	16.3	2.6	13.6208	11.3	16.5	89.6667	76	96	11.9208	8.6	14.6	1	15.6776	10.7	23.3	77.7292	32	96	11.3885	3.9	14.6	1.4
11	Cupinzeiro	2018-06-26	4	16	0	0	5	16.8667	13.8	22	71.4583	35	89	11.3083	5.3	13.5	0	16.4612	10.7	25.4	76.5141	32	96	11.9468	3.9	16.3	2.6	13.6208	11.3	16.5	89.6667	76	96	11.9208	8.6	14.6	1	15.6776	10.7	23.3	77.7292	32	96	11.3885	3.9	14.6	1.4
12	Cupinzeiro	2018-06-26	4	1	1	0	0	16.8667	13.8	22	71.4583	35	89	11.3083	5.3	13.5	0	16.4612	10.7	25.4	76.5141	32	96	11.9468	3.9	16.3	2.6	13.6208	11.3	16.5	89.6667	76	96	11.9208	8.6	14.6	1	15.6776	10.7	23.3	77.7292	32	96	11.3885	3.9	14.6	1.4
17	Cupinzeiro	2018-06-26	4	26	52	0	2	16.8667	13.8	22	71.4583	35	89	11.3083	5.3	13.5	0	16.4612	10.7	25.4	76.5141	32	96	11.9468	3.9	16.3	2.6	13.6208	11.3	16.5	89.6667	76	96	11.9208	8.6	14.6	1	15.6776	10.7	23.3	77.7292	32	96	11.3885	3.9	14.6	1.4
20	Cupinzeiro	2018-06-26	4	16	24	0	0	16.8667	13.8	22	71.4583	35	89	11.3083	5.3	13.5	0	16.4612	10.7	25.4	76.5141	32	96	11.9468	3.9	16.3	2.6	13.6208	11.3	16.5	89.6667	76	96	11.9208	8.6	14.6	1	15.6776	10.7	23.3	77.7292	32	96	11.3885	3.9	14.6	1.4
24	Cupinzeiro	2018-06-26	4	6	14	3	12	16.8667	13.8	22	71.4583	35	89	11.3083	5.3	13.5	0	16.4612	10.7	25.4	76.5141	32	96	11.9468	3.9	16.3	2.6	13.6208	11.3	16.5	89.6667	76	96	11.9208	8.6	14.6	1	15.6776	10.7	23.3	77.7292	32	96	11.3885	3.9	14.6	1.4
25	Cupinzeiro	2018-06-26	4	7	13	0	0	16.8667	13.8	22	71.4583	35	89	11.3083	5.3	13.5	0	16.4612	10.7	25.4	76.5141	32	96	11.9468	3.9	16.3	2.6	13.6208	11.3	16.5	89.6667	76	96	11.9208	8.6	14.6	1	15.6776	10.7	23.3	77.7292	32	96	11.3885	3.9	14.6	1.4
26	Cupinzeiro	2018-06-26	4	14	0	0	0	16.8667	13.8	22	71.4583	35	89	11.3083	5.3	13.5	0	16.4612	10.7	25.4	76.5141	32	96	11.9468	3.9	16.3	2.6	13.6208	11.3	16.5	89.6667	76	96	11.9208	8.6	14.6	1	15.6776	10.7	23.3	77.7292	32	96	11.3885	3.9	14.6	1.4
27	Cupinzeiro	2018-06-26	4	12	0	0	1	16.8667	13.8	22	71.4583	35	89	11.3083	5.3	13.5	0	16.4612	10.7	25.4	76.5141	32	96	11.9468	3.9	16.3	2.6	13.6208	11.3	16.5	89.6667	76	96	11.9208	8.6	14.6	1	15.6776	10.7	23.3	77.7292	32	96	11.3885	3.9	14.6	1.4
28	Cupinzeiro	2018-06-26	4	4	0	0	0	16.8667	13.8	22	71.4583	35	89	11.3083	5.3	13.5	0	16.4612	10.7	25.4	76.5141	32	96	11.9468	3.9	16.3	2.6	13.6208	11.3	16.5	89.6667	76	96	11.9208	8.6	14.6	1	15.6776	10.7	23.3	77.7292	32	96	11.3885	3.9	14.6	1.4
29	Cupinzeiro	2018-06-26	4	4	0	0	0	16.8667	13.8	22	71.4583	35	89	11.3083	5.3	13.5	0	16.4612	10.7	25.4	76.5141	32	96	11.9468	3.9	16.3	2.6	13.6208	11.3	16.5	89.6667	76	96	11.9208	8.6	14.6	1	15.6776	10.7	23.3	77.7292	32	96	11.3885	3.9	14.6	1.4
30	Cupinzeiro	2018-06-26	4	9	0	0	0	16.8667	13.8	22	71.4583	35	89	11.3083	5.3	13.5	0	16.4612	10.7	25.4	76.5141	32	96	11.9468	3.9	16.3	2.6	13.6208	11.3	16.5	89.6667	76	96	11.9208	8.6	14.6	1	15.6776	10.7	23.3	77.7292	32	96	11.3885	3.9	14.6	1.4
32	Cupinzeiro	2018-06-26	4	16	10	0	0	16.8667	13.8	22	71.4583	35	89	11.3083	5.3	13.5	0	16.4612	10.7	25.4	76.5141	32	96	11.9468	3.9	16.3	2.6	13.6208	11.3	16.5	89.6667	76	96	11.9208	8.6	14.6	1	15.6776	10.7	23.3	77.7292	32	96	11.3885	3.9	14.6	1.4
34	Cupinzeiro	2018-06-26	4	25	12	0	2	16.8667	13.8	22	71.4583	35	89	11.3083	5.3	13.5	0	16.4612	10.7	25.4	76.5141	32	96	11.9468	3.9	16.3	2.6	13.6208	11.3	16.5	89.6667	76	96	11.9208	8.6	14.6	1	15.6776	10.7	23.3	77.7292	32	96	11.3885	3.9	14.6	1.4
36	Cupinzeiro	2018-06-26	4	10	9	0	0	16.8667	13.8	22	71.4583	35	89	11.3083	5.3	13.5	0	16.4612	10.7	25.4	76.5141	32	96	11.9468	3.9	16.3	2.6	13.6208	11.3	16.5	89.6667	76	96	11.9208	8.6	14.6	1	15.6776	10.7	23.3	77.7292	32	96	11.3885	3.9	14.6	1.4
38	Cupinzeiro	2018-06-26	4	3	0	0	0	16.8667	13.8	22	71.4583	35	89	11.3083	5.3	13.5	0	16.4612	10.7	25.4	76.5141	32	96	11.9468	3.9	16.3	2.6	13.6208	11.3	16.5	89.6667	76	96	11.9208	8.6	14.6	1	15.6776	10.7	23.3	77.7292	32	96	11.3885	3.9	14.6	1.4
39	Cupinzeiro	2018-06-26	4	10	0	0	0	16.8667	13.8	22	71.4583	35	89	11.3083	5.3	13.5	0	16.4612	10.7	25.4	76.5141	32	96	11.9468	3.9	16.3	2.6	13.6208	11.3	16.5	89.6667	76	96	11.9208	8.6	14.6	1	15.6776	10.7	23.3	77.7292	32	96	11.3885	3.9	14.6	1.4
40	Cupinzeiro	2018-06-26	4	21	0	0	0	16.8667	13.8	22	71.4583	35	89	11.3083	5.3	13.5	0	16.4612	10.7	25.4	76.5141	32	96	11.9468	3.9	16.3	2.6	13.6208	11.3	16.5	89.6667	76	96	11.9208	8.6	14.6	1	15.6776	10.7	23.3	77.7292	32	96	11.3885	3.9	14.6	1.4
42	Cupinzeiro	2018-06-26	4	16	6	3	1	16.8667	13.8	22	71.4583	35	89	11.3083	5.3	13.5	0	16.4612	10.7	25.4	76.5141	32	96	11.9468	3.9	16.3	2.6	13.6208	11.3	16.5	89.6667	76	96	11.9208	8.6	14.6	1	15.6776	10.7	23.3	77.7292	32	96	11.3885	3.9	14.6	1.4
44	Cupinzeiro	2018-06-26	4	5	9	0	0	16.8667	13.8	22	71.4583	35	89	11.3083	5.3	13.5	0	16.4612	10.7	25.4	76.5141	32	96	11.9468	3.9	16.3	2.6	13.6208	11.3	16.5	89.6667	76	96	11.9208	8.6	14.6	1	15.6776	10.7	23.3	77.7292	32	96	11.3885	3.9	14.6	1.4
46	Cupinzeiro	2018-06-26	4	5	2	0	0	16.8667	13.8	22	71.4583	35	89	11.3083	5.3	13.5	0	16.4612	10.7	25.4	76.5141	32	96	11.9468	3.9	16.3	2.6	13.6208	11.3	16.5	89.6667	76	96	11.9208	8.6	14.6	1	15.6776	10.7	23.3	77.7292	32	96	11.3885	3.9	14.6	1.4
47	Cupinzeiro	2018-06-26	4	13	0	0	0	16.8667	13.8	22	71.4583	35	89	11.3083	5.3	13.5	0	16.4612	10.7	25.4	76.5141	32	96	11.9468	3.9	16.3	2.6	13.6208	11.3	16.5	89.6667	76	96	11.9208	8.6	14.6	1	15.6776	10.7	23.3	77.7292	32	96	11.3885	3.9	14.6	1.4
48	Cupinzeiro	2018-06-26	4	3	0	0	0	16.8667	13.8	22	71.4583	35	89	11.3083	5.3	13.5	0	16.4612	10.7	25.4	76.5141	32	96	11.9468	3.9	16.3	2.6	13.6208	11.3	16.5	89.6667	76	96	11.9208	8.6	14.6	1	15.6776	10.7	23.3	77.7292	32	96	11.3885	3.9	14.6	1.4
50	Cupinzeiro	2018-06-26	4	24	3	0	0	16.8667	13.8	22	71.4583	35	89	11.3083	5.3	13.5	0	16.4612	10.7	25.4	76.5141	32	96	11.9468	3.9	16.3	2.6	13.6208	11.3	16.5	89.6667	76	96	11.9208	8.6	14.6	1	15.6776	10.7	23.3	77.7292	32	96	11.3885	3.9	14.6	1.4
52	Cupinzeiro	2018-06-26	4	32	31	0	0	16.8667	13.8	22	71.4583	35	89	11.3083	5.3	13.5	0	16.4612	10.7	25.4	76.5141	32	96	11.9468	3.9	16.3	2.6	13.6208	11.3	16.5	89.6667	76	96	11.9208	8.6	14.6	1	15.6776	10.7	23.3	77.7292	32	96	11.3885	3.9	14.6	1.4
1	Cupinzeiro	2018-07-03	5	98	4	0	0	17.225	13.1	23.1	68.0417	32	94	10.3958	4.6	13.7	0	16.3013	10.3	25.4	76.5108	32	96	11.7735	3.9	16.3	3	16.7833	13.8	22	71.375	35	89	11.2083	5.3	13.2	0	15.9188	10.3	23.1	72.9271	32	96	10.5922	4.6	13.8	0.6
2	Cupinzeiro	2018-07-03	5	8	24	0	0	17.225	13.1	23.1	68.0417	32	94	10.3958	4.6	13.7	0	16.3013	10.3	25.4	76.5108	32	96	11.7735	3.9	16.3	3	16.7833	13.8	22	71.375	35	89	11.2083	5.3	13.2	0	15.9188	10.3	23.1	72.9271	32	96	10.5922	4.6	13.8	0.6
3	Cupinzeiro	2018-07-03	5	8	11	1	0	17.225	13.1	23.1	68.0417	32	94	10.3958	4.6	13.7	0	16.3013	10.3	25.4	76.5108	32	96	11.7735	3.9	16.3	3	16.7833	13.8	22	71.375	35	89	11.2083	5.3	13.2	0	15.9188	10.3	23.1	72.9271	32	96	10.5922	4.6	13.8	0.6
4	Cupinzeiro	2018-07-03	5	2	1	0	2	17.225	13.1	23.1	68.0417	32	94	10.3958	4.6	13.7	0	16.3013	10.3	25.4	76.5108	32	96	11.7735	3.9	16.3	3	16.7833	13.8	22	71.375	35	89	11.2083	5.3	13.2	0	15.9188	10.3	23.1	72.9271	32	96	10.5922	4.6	13.8	0.6
5	Cupinzeiro	2018-07-03	5	32	2	0	0	17.225	13.1	23.1	68.0417	32	94	10.3958	4.6	13.7	0	16.3013	10.3	25.4	76.5108	32	96	11.7735	3.9	16.3	3	16.7833	13.8	22	71.375	35	89	11.2083	5.3	13.2	0	15.9188	10.3	23.1	72.9271	32	96	10.5922	4.6	13.8	0.6
6	Cupinzeiro	2018-07-03	5	2	7	0	0	17.225	13.1	23.1	68.0417	32	94	10.3958	4.6	13.7	0	16.3013	10.3	25.4	76.5108	32	96	11.7735	3.9	16.3	3	16.7833	13.8	22	71.375	35	89	11.2083	5.3	13.2	0	15.9188	10.3	23.1	72.9271	32	96	10.5922	4.6	13.8	0.6
7	Cupinzeiro	2018-07-03	5	7	0	0	0	17.225	13.1	23.1	68.0417	32	94	10.3958	4.6	13.7	0	16.3013	10.3	25.4	76.5108	32	96	11.7735	3.9	16.3	3	16.7833	13.8	22	71.375	35	89	11.2083	5.3	13.2	0	15.9188	10.3	23.1	72.9271	32	96	10.5922	4.6	13.8	0.6
11	Cupinzeiro	2018-07-03	5	16	0	0	5	17.225	13.1	23.1	68.0417	32	94	10.3958	4.6	13.7	0	16.3013	10.3	25.4	76.5108	32	96	11.7735	3.9	16.3	3	16.7833	13.8	22	71.375	35	89	11.2083	5.3	13.2	0	15.9188	10.3	23.1	72.9271	32	96	10.5922	4.6	13.8	0.6
12	Cupinzeiro	2018-07-03	5	1	0	0	0	17.225	13.1	23.1	68.0417	32	94	10.3958	4.6	13.7	0	16.3013	10.3	25.4	76.5108	32	96	11.7735	3.9	16.3	3	16.7833	13.8	22	71.375	35	89	11.2083	5.3	13.2	0	15.9188	10.3	23.1	72.9271	32	96	10.5922	4.6	13.8	0.6
17	Cupinzeiro	2018-07-03	5	26	55	0	2	17.225	13.1	23.1	68.0417	32	94	10.3958	4.6	13.7	0	16.3013	10.3	25.4	76.5108	32	96	11.7735	3.9	16.3	3	16.7833	13.8	22	71.375	35	89	11.2083	5.3	13.2	0	15.9188	10.3	23.1	72.9271	32	96	10.5922	4.6	13.8	0.6
20	Cupinzeiro	2018-07-03	5	16	22	2	0	17.225	13.1	23.1	68.0417	32	94	10.3958	4.6	13.7	0	16.3013	10.3	25.4	76.5108	32	96	11.7735	3.9	16.3	3	16.7833	13.8	22	71.375	35	89	11.2083	5.3	13.2	0	15.9188	10.3	23.1	72.9271	32	96	10.5922	4.6	13.8	0.6
24	Cupinzeiro	2018-07-03	5	6	8	2	11	17.225	13.1	23.1	68.0417	32	94	10.3958	4.6	13.7	0	16.3013	10.3	25.4	76.5108	32	96	11.7735	3.9	16.3	3	16.7833	13.8	22	71.375	35	89	11.2083	5.3	13.2	0	15.9188	10.3	23.1	72.9271	32	96	10.5922	4.6	13.8	0.6
25	Cupinzeiro	2018-07-03	5	7	11	1	0	17.225	13.1	23.1	68.0417	32	94	10.3958	4.6	13.7	0	16.3013	10.3	25.4	76.5108	32	96	11.7735	3.9	16.3	3	16.7833	13.8	22	71.375	35	89	11.2083	5.3	13.2	0	15.9188	10.3	23.1	72.9271	32	96	10.5922	4.6	13.8	0.6
26	Cupinzeiro	2018-07-03	5	14	0	0	0	17.225	13.1	23.1	68.0417	32	94	10.3958	4.6	13.7	0	16.3013	10.3	25.4	76.5108	32	96	11.7735	3.9	16.3	3	16.7833	13.8	22	71.375	35	89	11.2083	5.3	13.2	0	15.9188	10.3	23.1	72.9271	32	96	10.5922	4.6	13.8	0.6
27	Cupinzeiro	2018-07-03	5	12	0	0	1	17.225	13.1	23.1	68.0417	32	94	10.3958	4.6	13.7	0	16.3013	10.3	25.4	76.5108	32	96	11.7735	3.9	16.3	3	16.7833	13.8	22	71.375	35	89	11.2083	5.3	13.2	0	15.9188	10.3	23.1	72.9271	32	96	10.5922	4.6	13.8	0.6
28	Cupinzeiro	2018-07-03	5	4	0	0	0	17.225	13.1	23.1	68.0417	32	94	10.3958	4.6	13.7	0	16.3013	10.3	25.4	76.5108	32	96	11.7735	3.9	16.3	3	16.7833	13.8	22	71.375	35	89	11.2083	5.3	13.2	0	15.9188	10.3	23.1	72.9271	32	96	10.5922	4.6	13.8	0.6
29	Cupinzeiro	2018-07-03	5	4	0	0	0	17.225	13.1	23.1	68.0417	32	94	10.3958	4.6	13.7	0	16.3013	10.3	25.4	76.5108	32	96	11.7735	3.9	16.3	3	16.7833	13.8	22	71.375	35	89	11.2083	5.3	13.2	0	15.9188	10.3	23.1	72.9271	32	96	10.5922	4.6	13.8	0.6
30	Cupinzeiro	2018-07-03	5	9	0	0	0	17.225	13.1	23.1	68.0417	32	94	10.3958	4.6	13.7	0	16.3013	10.3	25.4	76.5108	32	96	11.7735	3.9	16.3	3	16.7833	13.8	22	71.375	35	89	11.2083	5.3	13.2	0	15.9188	10.3	23.1	72.9271	32	96	10.5922	4.6	13.8	0.6
32	Cupinzeiro	2018-07-03	5	16	11	0	0	17.225	13.1	23.1	68.0417	32	94	10.3958	4.6	13.7	0	16.3013	10.3	25.4	76.5108	32	96	11.7735	3.9	16.3	3	16.7833	13.8	22	71.375	35	89	11.2083	5.3	13.2	0	15.9188	10.3	23.1	72.9271	32	96	10.5922	4.6	13.8	0.6
34	Cupinzeiro	2018-07-03	5	25	15	0	0	17.225	13.1	23.1	68.0417	32	94	10.3958	4.6	13.7	0	16.3013	10.3	25.4	76.5108	32	96	11.7735	3.9	16.3	3	16.7833	13.8	22	71.375	35	89	11.2083	5.3	13.2	0	15.9188	10.3	23.1	72.9271	32	96	10.5922	4.6	13.8	0.6
36	Cupinzeiro	2018-07-03	5	10	17	0	0	17.225	13.1	23.1	68.0417	32	94	10.3958	4.6	13.7	0	16.3013	10.3	25.4	76.5108	32	96	11.7735	3.9	16.3	3	16.7833	13.8	22	71.375	35	89	11.2083	5.3	13.2	0	15.9188	10.3	23.1	72.9271	32	96	10.5922	4.6	13.8	0.6
38	Cupinzeiro	2018-07-03	5	3	0	0	0	17.225	13.1	23.1	68.0417	32	94	10.3958	4.6	13.7	0	16.3013	10.3	25.4	76.5108	32	96	11.7735	3.9	16.3	3	16.7833	13.8	22	71.375	35	89	11.2083	5.3	13.2	0	15.9188	10.3	23.1	72.9271	32	96	10.5922	4.6	13.8	0.6
39	Cupinzeiro	2018-07-03	5	10	2	0	0	17.225	13.1	23.1	68.0417	32	94	10.3958	4.6	13.7	0	16.3013	10.3	25.4	76.5108	32	96	11.7735	3.9	16.3	3	16.7833	13.8	22	71.375	35	89	11.2083	5.3	13.2	0	15.9188	10.3	23.1	72.9271	32	96	10.5922	4.6	13.8	0.6
40	Cupinzeiro	2018-07-03	5	21	0	0	0	17.225	13.1	23.1	68.0417	32	94	10.3958	4.6	13.7	0	16.3013	10.3	25.4	76.5108	32	96	11.7735	3.9	16.3	3	16.7833	13.8	22	71.375	35	89	11.2083	5.3	13.2	0	15.9188	10.3	23.1	72.9271	32	96	10.5922	4.6	13.8	0.6
42	Cupinzeiro	2018-07-03	5	16	2	1	5	17.225	13.1	23.1	68.0417	32	94	10.3958	4.6	13.7	0	16.3013	10.3	25.4	76.5108	32	96	11.7735	3.9	16.3	3	16.7833	13.8	22	71.375	35	89	11.2083	5.3	13.2	0	15.9188	10.3	23.1	72.9271	32	96	10.5922	4.6	13.8	0.6
44	Cupinzeiro	2018-07-03	5	5	0	0	0	17.225	13.1	23.1	68.0417	32	94	10.3958	4.6	13.7	0	16.3013	10.3	25.4	76.5108	32	96	11.7735	3.9	16.3	3	16.7833	13.8	22	71.375	35	89	11.2083	5.3	13.2	0	15.9188	10.3	23.1	72.9271	32	96	10.5922	4.6	13.8	0.6
46	Cupinzeiro	2018-07-03	5	5	10	0	0	17.225	13.1	23.1	68.0417	32	94	10.3958	4.6	13.7	0	16.3013	10.3	25.4	76.5108	32	96	11.7735	3.9	16.3	3	16.7833	13.8	22	71.375	35	89	11.2083	5.3	13.2	0	15.9188	10.3	23.1	72.9271	32	96	10.5922	4.6	13.8	0.6
47	Cupinzeiro	2018-07-03	5	13	1	0	0	17.225	13.1	23.1	68.0417	32	94	10.3958	4.6	13.7	0	16.3013	10.3	25.4	76.5108	32	96	11.7735	3.9	16.3	3	16.7833	13.8	22	71.375	35	89	11.2083	5.3	13.2	0	15.9188	10.3	23.1	72.9271	32	96	10.5922	4.6	13.8	0.6
48	Cupinzeiro	2018-07-03	5	3	0	0	0	17.225	13.1	23.1	68.0417	32	94	10.3958	4.6	13.7	0	16.3013	10.3	25.4	76.5108	32	96	11.7735	3.9	16.3	3	16.7833	13.8	22	71.375	35	89	11.2083	5.3	13.2	0	15.9188	10.3	23.1	72.9271	32	96	10.5922	4.6	13.8	0.6
50	Cupinzeiro	2018-07-03	5	24	6	0	0	17.225	13.1	23.1	68.0417	32	94	10.3958	4.6	13.7	0	16.3013	10.3	25.4	76.5108	32	96	11.7735	3.9	16.3	3	16.7833	13.8	22	71.375	35	89	11.2083	5.3	13.2	0	15.9188	10.3	23.1	72.9271	32	96	10.5922	4.6	13.8	0.6
52	Cupinzeiro	2018-07-03	5	32	21	0	0	17.225	13.1	23.1	68.0417	32	94	10.3958	4.6	13.7	0	16.3013	10.3	25.4	76.5108	32	96	11.7735	3.9	16.3	3	16.7833	13.8	22	71.375	35	89	11.2083	5.3	13.2	0	15.9188	10.3	23.1	72.9271	32	96	10.5922	4.6	13.8	0.6
1	Cupinzeiro	2018-07-11	6	98	4	0	0	18.3417	13.8	23.9	59.2917	32	78	9.8875	6.1	12.5	0	16.1978	10	25	72.6478	30	96	72.6478	3	15.7	2.8	16.5917	12.4	24.8	61.9167	37	77	8.87917	6.1	10.5	0	16.926	10	25	62.9062	30	95	9.26771	3	12.5	0
2	Cupinzeiro	2018-07-11	6	8	9	9	5	18.3417	13.8	23.9	59.2917	32	78	9.8875	6.1	12.5	0	16.1978	10	25	72.6478	30	96	72.6478	3	15.7	2.8	16.5917	12.4	24.8	61.9167	37	77	8.87917	6.1	10.5	0	16.926	10	25	62.9062	30	95	9.26771	3	12.5	0
3	Cupinzeiro	2018-07-11	6	8	7	0	0	18.3417	13.8	23.9	59.2917	32	78	9.8875	6.1	12.5	0	16.1978	10	25	72.6478	30	96	72.6478	3	15.7	2.8	16.5917	12.4	24.8	61.9167	37	77	8.87917	6.1	10.5	0	16.926	10	25	62.9062	30	95	9.26771	3	12.5	0
4	Cupinzeiro	2018-07-11	6	2	0	0	2	18.3417	13.8	23.9	59.2917	32	78	9.8875	6.1	12.5	0	16.1978	10	25	72.6478	30	96	72.6478	3	15.7	2.8	16.5917	12.4	24.8	61.9167	37	77	8.87917	6.1	10.5	0	16.926	10	25	62.9062	30	95	9.26771	3	12.5	0
5	Cupinzeiro	2018-07-11	6	32	1	1	0	18.3417	13.8	23.9	59.2917	32	78	9.8875	6.1	12.5	0	16.1978	10	25	72.6478	30	96	72.6478	3	15.7	2.8	16.5917	12.4	24.8	61.9167	37	77	8.87917	6.1	10.5	0	16.926	10	25	62.9062	30	95	9.26771	3	12.5	0
6	Cupinzeiro	2018-07-11	6	2	10	0	0	18.3417	13.8	23.9	59.2917	32	78	9.8875	6.1	12.5	0	16.1978	10	25	72.6478	30	96	72.6478	3	15.7	2.8	16.5917	12.4	24.8	61.9167	37	77	8.87917	6.1	10.5	0	16.926	10	25	62.9062	30	95	9.26771	3	12.5	0
7	Cupinzeiro	2018-07-11	6	7	0	0	0	18.3417	13.8	23.9	59.2917	32	78	9.8875	6.1	12.5	0	16.1978	10	25	72.6478	30	96	72.6478	3	15.7	2.8	16.5917	12.4	24.8	61.9167	37	77	8.87917	6.1	10.5	0	16.926	10	25	62.9062	30	95	9.26771	3	12.5	0
11	Cupinzeiro	2018-07-11	6	16	0	0	5	18.3417	13.8	23.9	59.2917	32	78	9.8875	6.1	12.5	0	16.1978	10	25	72.6478	30	96	72.6478	3	15.7	2.8	16.5917	12.4	24.8	61.9167	37	77	8.87917	6.1	10.5	0	16.926	10	25	62.9062	30	95	9.26771	3	12.5	0
12	Cupinzeiro	2018-07-11	6	1	2	0	0	18.3417	13.8	23.9	59.2917	32	78	9.8875	6.1	12.5	0	16.1978	10	25	72.6478	30	96	72.6478	3	15.7	2.8	16.5917	12.4	24.8	61.9167	37	77	8.87917	6.1	10.5	0	16.926	10	25	62.9062	30	95	9.26771	3	12.5	0
17	Cupinzeiro	2018-07-11	6	26	49	2	5	18.3417	13.8	23.9	59.2917	32	78	9.8875	6.1	12.5	0	16.1978	10	25	72.6478	30	96	72.6478	3	15.7	2.8	16.5917	12.4	24.8	61.9167	37	77	8.87917	6.1	10.5	0	16.926	10	25	62.9062	30	95	9.26771	3	12.5	0
20	Cupinzeiro	2018-07-11	6	16	15	3	2	18.3417	13.8	23.9	59.2917	32	78	9.8875	6.1	12.5	0	16.1978	10	25	72.6478	30	96	72.6478	3	15.7	2.8	16.5917	12.4	24.8	61.9167	37	77	8.87917	6.1	10.5	0	16.926	10	25	62.9062	30	95	9.26771	3	12.5	0
24	Cupinzeiro	2018-07-11	6	6	0	1	15	18.3417	13.8	23.9	59.2917	32	78	9.8875	6.1	12.5	0	16.1978	10	25	72.6478	30	96	72.6478	3	15.7	2.8	16.5917	12.4	24.8	61.9167	37	77	8.87917	6.1	10.5	0	16.926	10	25	62.9062	30	95	9.26771	3	12.5	0
25	Cupinzeiro	2018-07-11	6	7	4	6	1	18.3417	13.8	23.9	59.2917	32	78	9.8875	6.1	12.5	0	16.1978	10	25	72.6478	30	96	72.6478	3	15.7	2.8	16.5917	12.4	24.8	61.9167	37	77	8.87917	6.1	10.5	0	16.926	10	25	62.9062	30	95	9.26771	3	12.5	0
26	Cupinzeiro	2018-07-11	6	14	0	0	0	18.3417	13.8	23.9	59.2917	32	78	9.8875	6.1	12.5	0	16.1978	10	25	72.6478	30	96	72.6478	3	15.7	2.8	16.5917	12.4	24.8	61.9167	37	77	8.87917	6.1	10.5	0	16.926	10	25	62.9062	30	95	9.26771	3	12.5	0
27	Cupinzeiro	2018-07-11	6	12	0	0	1	18.3417	13.8	23.9	59.2917	32	78	9.8875	6.1	12.5	0	16.1978	10	25	72.6478	30	96	72.6478	3	15.7	2.8	16.5917	12.4	24.8	61.9167	37	77	8.87917	6.1	10.5	0	16.926	10	25	62.9062	30	95	9.26771	3	12.5	0
28	Cupinzeiro	2018-07-11	6	4	0	0	0	18.3417	13.8	23.9	59.2917	32	78	9.8875	6.1	12.5	0	16.1978	10	25	72.6478	30	96	72.6478	3	15.7	2.8	16.5917	12.4	24.8	61.9167	37	77	8.87917	6.1	10.5	0	16.926	10	25	62.9062	30	95	9.26771	3	12.5	0
29	Cupinzeiro	2018-07-11	6	4	0	0	0	18.3417	13.8	23.9	59.2917	32	78	9.8875	6.1	12.5	0	16.1978	10	25	72.6478	30	96	72.6478	3	15.7	2.8	16.5917	12.4	24.8	61.9167	37	77	8.87917	6.1	10.5	0	16.926	10	25	62.9062	30	95	9.26771	3	12.5	0
30	Cupinzeiro	2018-07-11	6	9	0	0	0	18.3417	13.8	23.9	59.2917	32	78	9.8875	6.1	12.5	0	16.1978	10	25	72.6478	30	96	72.6478	3	15.7	2.8	16.5917	12.4	24.8	61.9167	37	77	8.87917	6.1	10.5	0	16.926	10	25	62.9062	30	95	9.26771	3	12.5	0
32	Cupinzeiro	2018-07-11	6	16	9	1	1	18.3417	13.8	23.9	59.2917	32	78	9.8875	6.1	12.5	0	16.1978	10	25	72.6478	30	96	72.6478	3	15.7	2.8	16.5917	12.4	24.8	61.9167	37	77	8.87917	6.1	10.5	0	16.926	10	25	62.9062	30	95	9.26771	3	12.5	0
34	Cupinzeiro	2018-07-11	6	25	20	0	0	18.3417	13.8	23.9	59.2917	32	78	9.8875	6.1	12.5	0	16.1978	10	25	72.6478	30	96	72.6478	3	15.7	2.8	16.5917	12.4	24.8	61.9167	37	77	8.87917	6.1	10.5	0	16.926	10	25	62.9062	30	95	9.26771	3	12.5	0
36	Cupinzeiro	2018-07-11	6	10	23	1	0	18.3417	13.8	23.9	59.2917	32	78	9.8875	6.1	12.5	0	16.1978	10	25	72.6478	30	96	72.6478	3	15.7	2.8	16.5917	12.4	24.8	61.9167	37	77	8.87917	6.1	10.5	0	16.926	10	25	62.9062	30	95	9.26771	3	12.5	0
38	Cupinzeiro	2018-07-11	6	3	0	0	0	18.3417	13.8	23.9	59.2917	32	78	9.8875	6.1	12.5	0	16.1978	10	25	72.6478	30	96	72.6478	3	15.7	2.8	16.5917	12.4	24.8	61.9167	37	77	8.87917	6.1	10.5	0	16.926	10	25	62.9062	30	95	9.26771	3	12.5	0
39	Cupinzeiro	2018-07-11	6	10	2	0	0	18.3417	13.8	23.9	59.2917	32	78	9.8875	6.1	12.5	0	16.1978	10	25	72.6478	30	96	72.6478	3	15.7	2.8	16.5917	12.4	24.8	61.9167	37	77	8.87917	6.1	10.5	0	16.926	10	25	62.9062	30	95	9.26771	3	12.5	0
40	Cupinzeiro	2018-07-11	6	21	0	0	0	18.3417	13.8	23.9	59.2917	32	78	9.8875	6.1	12.5	0	16.1978	10	25	72.6478	30	96	72.6478	3	15.7	2.8	16.5917	12.4	24.8	61.9167	37	77	8.87917	6.1	10.5	0	16.926	10	25	62.9062	30	95	9.26771	3	12.5	0
42	Cupinzeiro	2018-07-11	6	16	4	0	0	18.3417	13.8	23.9	59.2917	32	78	9.8875	6.1	12.5	0	16.1978	10	25	72.6478	30	96	72.6478	3	15.7	2.8	16.5917	12.4	24.8	61.9167	37	77	8.87917	6.1	10.5	0	16.926	10	25	62.9062	30	95	9.26771	3	12.5	0
44	Cupinzeiro	2018-07-11	6	5	2	0	0	18.3417	13.8	23.9	59.2917	32	78	9.8875	6.1	12.5	0	16.1978	10	25	72.6478	30	96	72.6478	3	15.7	2.8	16.5917	12.4	24.8	61.9167	37	77	8.87917	6.1	10.5	0	16.926	10	25	62.9062	30	95	9.26771	3	12.5	0
46	Cupinzeiro	2018-07-11	6	5	11	0	0	18.3417	13.8	23.9	59.2917	32	78	9.8875	6.1	12.5	0	16.1978	10	25	72.6478	30	96	72.6478	3	15.7	2.8	16.5917	12.4	24.8	61.9167	37	77	8.87917	6.1	10.5	0	16.926	10	25	62.9062	30	95	9.26771	3	12.5	0
47	Cupinzeiro	2018-07-11	6	13	1	0	0	18.3417	13.8	23.9	59.2917	32	78	9.8875	6.1	12.5	0	16.1978	10	25	72.6478	30	96	72.6478	3	15.7	2.8	16.5917	12.4	24.8	61.9167	37	77	8.87917	6.1	10.5	0	16.926	10	25	62.9062	30	95	9.26771	3	12.5	0
48	Cupinzeiro	2018-07-11	6	3	0	0	0	18.3417	13.8	23.9	59.2917	32	78	9.8875	6.1	12.5	0	16.1978	10	25	72.6478	30	96	72.6478	3	15.7	2.8	16.5917	12.4	24.8	61.9167	37	77	8.87917	6.1	10.5	0	16.926	10	25	62.9062	30	95	9.26771	3	12.5	0
50	Cupinzeiro	2018-07-11	6	24	10	0	0	18.3417	13.8	23.9	59.2917	32	78	9.8875	6.1	12.5	0	16.1978	10	25	72.6478	30	96	72.6478	3	15.7	2.8	16.5917	12.4	24.8	61.9167	37	77	8.87917	6.1	10.5	0	16.926	10	25	62.9062	30	95	9.26771	3	12.5	0
52	Cupinzeiro	2018-07-11	6	32	14	0	1	18.3417	13.8	23.9	59.2917	32	78	9.8875	6.1	12.5	0	16.1978	10	25	72.6478	30	96	72.6478	3	15.7	2.8	16.5917	12.4	24.8	61.9167	37	77	8.87917	6.1	10.5	0	16.926	10	25	62.9062	30	95	9.26771	3	12.5	0
1	Cupinzeiro	2018-07-17	7	98	2	0	0	15.55	11.7	22.5	79.625	46	96	11.7458	9.6	13.7	0.2	15.8537	10	25	73.2476	30	96	73.2476	3	14.6	3	18.7	13.7	24.2	59.6667	39	82	10.2792	8.1	12.5	0	15.9198	11	24.2	74.7083	32	96	11.0297	6.1	13.7	0.8
2	Cupinzeiro	2018-07-17	7	8	2	3	20	15.55	11.7	22.5	79.625	46	96	11.7458	9.6	13.7	0.2	15.8537	10	25	73.2476	30	96	73.2476	3	14.6	3	18.7	13.7	24.2	59.6667	39	82	10.2792	8.1	12.5	0	15.9198	11	24.2	74.7083	32	96	11.0297	6.1	13.7	0.8
3	Cupinzeiro	2018-07-17	7	8	5	0	0	15.55	11.7	22.5	79.625	46	96	11.7458	9.6	13.7	0.2	15.8537	10	25	73.2476	30	96	73.2476	3	14.6	3	18.7	13.7	24.2	59.6667	39	82	10.2792	8.1	12.5	0	15.9198	11	24.2	74.7083	32	96	11.0297	6.1	13.7	0.8
4	Cupinzeiro	2018-07-17	7	2	0	0	2	15.55	11.7	22.5	79.625	46	96	11.7458	9.6	13.7	0.2	15.8537	10	25	73.2476	30	96	73.2476	3	14.6	3	18.7	13.7	24.2	59.6667	39	82	10.2792	8.1	12.5	0	15.9198	11	24.2	74.7083	32	96	11.0297	6.1	13.7	0.8
5	Cupinzeiro	2018-07-17	7	32	0	0	2	15.55	11.7	22.5	79.625	46	96	11.7458	9.6	13.7	0.2	15.8537	10	25	73.2476	30	96	73.2476	3	14.6	3	18.7	13.7	24.2	59.6667	39	82	10.2792	8.1	12.5	0	15.9198	11	24.2	74.7083	32	96	11.0297	6.1	13.7	0.8
6	Cupinzeiro	2018-07-17	7	2	10	0	0	15.55	11.7	22.5	79.625	46	96	11.7458	9.6	13.7	0.2	15.8537	10	25	73.2476	30	96	73.2476	3	14.6	3	18.7	13.7	24.2	59.6667	39	82	10.2792	8.1	12.5	0	15.9198	11	24.2	74.7083	32	96	11.0297	6.1	13.7	0.8
7	Cupinzeiro	2018-07-17	7	7	0	0	0	15.55	11.7	22.5	79.625	46	96	11.7458	9.6	13.7	0.2	15.8537	10	25	73.2476	30	96	73.2476	3	14.6	3	18.7	13.7	24.2	59.6667	39	82	10.2792	8.1	12.5	0	15.9198	11	24.2	74.7083	32	96	11.0297	6.1	13.7	0.8
11	Cupinzeiro	2018-07-17	7	16	0	0	5	15.55	11.7	22.5	79.625	46	96	11.7458	9.6	13.7	0.2	15.8537	10	25	73.2476	30	96	73.2476	3	14.6	3	18.7	13.7	24.2	59.6667	39	82	10.2792	8.1	12.5	0	15.9198	11	24.2	74.7083	32	96	11.0297	6.1	13.7	0.8
12	Cupinzeiro	2018-07-17	7	1	2	0	0	15.55	11.7	22.5	79.625	46	96	11.7458	9.6	13.7	0.2	15.8537	10	25	73.2476	30	96	73.2476	3	14.6	3	18.7	13.7	24.2	59.6667	39	82	10.2792	8.1	12.5	0	15.9198	11	24.2	74.7083	32	96	11.0297	6.1	13.7	0.8
17	Cupinzeiro	2018-07-17	7	26	19	10	4	15.55	11.7	22.5	79.625	46	96	11.7458	9.6	13.7	0.2	15.8537	10	25	73.2476	30	96	73.2476	3	14.6	3	18.7	13.7	24.2	59.6667	39	82	10.2792	8.1	12.5	0	15.9198	11	24.2	74.7083	32	96	11.0297	6.1	13.7	0.8
20	Cupinzeiro	2018-07-17	7	16	9	8	3	15.55	11.7	22.5	79.625	46	96	11.7458	9.6	13.7	0.2	15.8537	10	25	73.2476	30	96	73.2476	3	14.6	3	18.7	13.7	24.2	59.6667	39	82	10.2792	8.1	12.5	0	15.9198	11	24.2	74.7083	32	96	11.0297	6.1	13.7	0.8
24	Cupinzeiro	2018-07-17	7	6	0	0	8	15.55	11.7	22.5	79.625	46	96	11.7458	9.6	13.7	0.2	15.8537	10	25	73.2476	30	96	73.2476	3	14.6	3	18.7	13.7	24.2	59.6667	39	82	10.2792	8.1	12.5	0	15.9198	11	24.2	74.7083	32	96	11.0297	6.1	13.7	0.8
25	Cupinzeiro	2018-07-17	7	7	2	5	4	15.55	11.7	22.5	79.625	46	96	11.7458	9.6	13.7	0.2	15.8537	10	25	73.2476	30	96	73.2476	3	14.6	3	18.7	13.7	24.2	59.6667	39	82	10.2792	8.1	12.5	0	15.9198	11	24.2	74.7083	32	96	11.0297	6.1	13.7	0.8
26	Cupinzeiro	2018-07-17	7	14	0	0	0	15.55	11.7	22.5	79.625	46	96	11.7458	9.6	13.7	0.2	15.8537	10	25	73.2476	30	96	73.2476	3	14.6	3	18.7	13.7	24.2	59.6667	39	82	10.2792	8.1	12.5	0	15.9198	11	24.2	74.7083	32	96	11.0297	6.1	13.7	0.8
27	Cupinzeiro	2018-07-17	7	12	0	0	1	15.55	11.7	22.5	79.625	46	96	11.7458	9.6	13.7	0.2	15.8537	10	25	73.2476	30	96	73.2476	3	14.6	3	18.7	13.7	24.2	59.6667	39	82	10.2792	8.1	12.5	0	15.9198	11	24.2	74.7083	32	96	11.0297	6.1	13.7	0.8
28	Cupinzeiro	2018-07-17	7	4	0	0	0	15.55	11.7	22.5	79.625	46	96	11.7458	9.6	13.7	0.2	15.8537	10	25	73.2476	30	96	73.2476	3	14.6	3	18.7	13.7	24.2	59.6667	39	82	10.2792	8.1	12.5	0	15.9198	11	24.2	74.7083	32	96	11.0297	6.1	13.7	0.8
29	Cupinzeiro	2018-07-17	7	4	0	0	0	15.55	11.7	22.5	79.625	46	96	11.7458	9.6	13.7	0.2	15.8537	10	25	73.2476	30	96	73.2476	3	14.6	3	18.7	13.7	24.2	59.6667	39	82	10.2792	8.1	12.5	0	15.9198	11	24.2	74.7083	32	96	11.0297	6.1	13.7	0.8
30	Cupinzeiro	2018-07-17	7	9	0	0	0	15.55	11.7	22.5	79.625	46	96	11.7458	9.6	13.7	0.2	15.8537	10	25	73.2476	30	96	73.2476	3	14.6	3	18.7	13.7	24.2	59.6667	39	82	10.2792	8.1	12.5	0	15.9198	11	24.2	74.7083	32	96	11.0297	6.1	13.7	0.8
32	Cupinzeiro	2018-07-17	7	16	5	2	4	15.55	11.7	22.5	79.625	46	96	11.7458	9.6	13.7	0.2	15.8537	10	25	73.2476	30	96	73.2476	3	14.6	3	18.7	13.7	24.2	59.6667	39	82	10.2792	8.1	12.5	0	15.9198	11	24.2	74.7083	32	96	11.0297	6.1	13.7	0.8
34	Cupinzeiro	2018-07-17	7	25	21	2	0	15.55	11.7	22.5	79.625	46	96	11.7458	9.6	13.7	0.2	15.8537	10	25	73.2476	30	96	73.2476	3	14.6	3	18.7	13.7	24.2	59.6667	39	82	10.2792	8.1	12.5	0	15.9198	11	24.2	74.7083	32	96	11.0297	6.1	13.7	0.8
36	Cupinzeiro	2018-07-17	7	10	25	0	0	15.55	11.7	22.5	79.625	46	96	11.7458	9.6	13.7	0.2	15.8537	10	25	73.2476	30	96	73.2476	3	14.6	3	18.7	13.7	24.2	59.6667	39	82	10.2792	8.1	12.5	0	15.9198	11	24.2	74.7083	32	96	11.0297	6.1	13.7	0.8
38	Cupinzeiro	2018-07-17	7	3	0	0	0	15.55	11.7	22.5	79.625	46	96	11.7458	9.6	13.7	0.2	15.8537	10	25	73.2476	30	96	73.2476	3	14.6	3	18.7	13.7	24.2	59.6667	39	82	10.2792	8.1	12.5	0	15.9198	11	24.2	74.7083	32	96	11.0297	6.1	13.7	0.8
39	Cupinzeiro	2018-07-17	7	10	0	2	0	15.55	11.7	22.5	79.625	46	96	11.7458	9.6	13.7	0.2	15.8537	10	25	73.2476	30	96	73.2476	3	14.6	3	18.7	13.7	24.2	59.6667	39	82	10.2792	8.1	12.5	0	15.9198	11	24.2	74.7083	32	96	11.0297	6.1	13.7	0.8
40	Cupinzeiro	2018-07-17	7	21	0	0	0	15.55	11.7	22.5	79.625	46	96	11.7458	9.6	13.7	0.2	15.8537	10	25	73.2476	30	96	73.2476	3	14.6	3	18.7	13.7	24.2	59.6667	39	82	10.2792	8.1	12.5	0	15.9198	11	24.2	74.7083	32	96	11.0297	6.1	13.7	0.8
42	Cupinzeiro	2018-07-17	7	16	4	0	0	15.55	11.7	22.5	79.625	46	96	11.7458	9.6	13.7	0.2	15.8537	10	25	73.2476	30	96	73.2476	3	14.6	3	18.7	13.7	24.2	59.6667	39	82	10.2792	8.1	12.5	0	15.9198	11	24.2	74.7083	32	96	11.0297	6.1	13.7	0.8
44	Cupinzeiro	2018-07-17	7	5	1	0	0	15.55	11.7	22.5	79.625	46	96	11.7458	9.6	13.7	0.2	15.8537	10	25	73.2476	30	96	73.2476	3	14.6	3	18.7	13.7	24.2	59.6667	39	82	10.2792	8.1	12.5	0	15.9198	11	24.2	74.7083	32	96	11.0297	6.1	13.7	0.8
46	Cupinzeiro	2018-07-17	7	5	3	0	0	15.55	11.7	22.5	79.625	46	96	11.7458	9.6	13.7	0.2	15.8537	10	25	73.2476	30	96	73.2476	3	14.6	3	18.7	13.7	24.2	59.6667	39	82	10.2792	8.1	12.5	0	15.9198	11	24.2	74.7083	32	96	11.0297	6.1	13.7	0.8
47	Cupinzeiro	2018-07-17	7	13	1	0	0	15.55	11.7	22.5	79.625	46	96	11.7458	9.6	13.7	0.2	15.8537	10	25	73.2476	30	96	73.2476	3	14.6	3	18.7	13.7	24.2	59.6667	39	82	10.2792	8.1	12.5	0	15.9198	11	24.2	74.7083	32	96	11.0297	6.1	13.7	0.8
48	Cupinzeiro	2018-07-17	7	3	0	0	0	15.55	11.7	22.5	79.625	46	96	11.7458	9.6	13.7	0.2	15.8537	10	25	73.2476	30	96	73.2476	3	14.6	3	18.7	13.7	24.2	59.6667	39	82	10.2792	8.1	12.5	0	15.9198	11	24.2	74.7083	32	96	11.0297	6.1	13.7	0.8
50	Cupinzeiro	2018-07-17	7	24	12	0	0	15.55	11.7	22.5	79.625	46	96	11.7458	9.6	13.7	0.2	15.8537	10	25	73.2476	30	96	73.2476	3	14.6	3	18.7	13.7	24.2	59.6667	39	82	10.2792	8.1	12.5	0	15.9198	11	24.2	74.7083	32	96	11.0297	6.1	13.7	0.8
52	Cupinzeiro	2018-07-17	7	32	6	3	1	15.55	11.7	22.5	79.625	46	96	11.7458	9.6	13.7	0.2	15.8537	10	25	73.2476	30	96	73.2476	3	14.6	3	18.7	13.7	24.2	59.6667	39	82	10.2792	8.1	12.5	0	15.9198	11	24.2	74.7083	32	96	11.0297	6.1	13.7	0.8
1	Cupinzeiro	2018-07-25	8	98	0	0	3	14.3208	9.9	20	69.5833	38	95	8.26667	4.4	10.2	0	15.8647	9.9	25	71.6599	30	96	10.2622	3	13.9	3.4	15.7583	9.3	20.6	75.0833	44	95	10.8667	7.3	13.8	0.4	15.3505	9.9	23.4	72.0625	34	96	9.87396	4.4	13.8	1.8
2	Cupinzeiro	2018-07-25	8	8	1	1	18	14.3208	9.9	20	69.5833	38	95	8.26667	4.4	10.2	0	15.8647	9.9	25	71.6599	30	96	10.2622	3	13.9	3.4	15.7583	9.3	20.6	75.0833	44	95	10.8667	7.3	13.8	0.4	15.3505	9.9	23.4	72.0625	34	96	9.87396	4.4	13.8	1.8
3	Cupinzeiro	2018-07-25	8	8	1	1	3	14.3208	9.9	20	69.5833	38	95	8.26667	4.4	10.2	0	15.8647	9.9	25	71.6599	30	96	10.2622	3	13.9	3.4	15.7583	9.3	20.6	75.0833	44	95	10.8667	7.3	13.8	0.4	15.3505	9.9	23.4	72.0625	34	96	9.87396	4.4	13.8	1.8
4	Cupinzeiro	2018-07-25	8	2	0	0	2	14.3208	9.9	20	69.5833	38	95	8.26667	4.4	10.2	0	15.8647	9.9	25	71.6599	30	96	10.2622	3	13.9	3.4	15.7583	9.3	20.6	75.0833	44	95	10.8667	7.3	13.8	0.4	15.3505	9.9	23.4	72.0625	34	96	9.87396	4.4	13.8	1.8
5	Cupinzeiro	2018-07-25	8	32	0	0	1	14.3208	9.9	20	69.5833	38	95	8.26667	4.4	10.2	0	15.8647	9.9	25	71.6599	30	96	10.2622	3	13.9	3.4	15.7583	9.3	20.6	75.0833	44	95	10.8667	7.3	13.8	0.4	15.3505	9.9	23.4	72.0625	34	96	9.87396	4.4	13.8	1.8
6	Cupinzeiro	2018-07-25	8	2	4	1	1	14.3208	9.9	20	69.5833	38	95	8.26667	4.4	10.2	0	15.8647	9.9	25	71.6599	30	96	10.2622	3	13.9	3.4	15.7583	9.3	20.6	75.0833	44	95	10.8667	7.3	13.8	0.4	15.3505	9.9	23.4	72.0625	34	96	9.87396	4.4	13.8	1.8
7	Cupinzeiro	2018-07-25	8	7	0	0	0	14.3208	9.9	20	69.5833	38	95	8.26667	4.4	10.2	0	15.8647	9.9	25	71.6599	30	96	10.2622	3	13.9	3.4	15.7583	9.3	20.6	75.0833	44	95	10.8667	7.3	13.8	0.4	15.3505	9.9	23.4	72.0625	34	96	9.87396	4.4	13.8	1.8
11	Cupinzeiro	2018-07-25	8	16	0	0	5	14.3208	9.9	20	69.5833	38	95	8.26667	4.4	10.2	0	15.8647	9.9	25	71.6599	30	96	10.2622	3	13.9	3.4	15.7583	9.3	20.6	75.0833	44	95	10.8667	7.3	13.8	0.4	15.3505	9.9	23.4	72.0625	34	96	9.87396	4.4	13.8	1.8
12	Cupinzeiro	2018-07-25	8	1	2	0	0	14.3208	9.9	20	69.5833	38	95	8.26667	4.4	10.2	0	15.8647	9.9	25	71.6599	30	96	10.2622	3	13.9	3.4	15.7583	9.3	20.6	75.0833	44	95	10.8667	7.3	13.8	0.4	15.3505	9.9	23.4	72.0625	34	96	9.87396	4.4	13.8	1.8
17	Cupinzeiro	2018-07-25	8	26	5	6	18	14.3208	9.9	20	69.5833	38	95	8.26667	4.4	10.2	0	15.8647	9.9	25	71.6599	30	96	10.2622	3	13.9	3.4	15.7583	9.3	20.6	75.0833	44	95	10.8667	7.3	13.8	0.4	15.3505	9.9	23.4	72.0625	34	96	9.87396	4.4	13.8	1.8
20	Cupinzeiro	2018-07-25	8	16	0	3	12	14.3208	9.9	20	69.5833	38	95	8.26667	4.4	10.2	0	15.8647	9.9	25	71.6599	30	96	10.2622	3	13.9	3.4	15.7583	9.3	20.6	75.0833	44	95	10.8667	7.3	13.8	0.4	15.3505	9.9	23.4	72.0625	34	96	9.87396	4.4	13.8	1.8
24	Cupinzeiro	2018-07-25	8	6	0	0	6	14.3208	9.9	20	69.5833	38	95	8.26667	4.4	10.2	0	15.8647	9.9	25	71.6599	30	96	10.2622	3	13.9	3.4	15.7583	9.3	20.6	75.0833	44	95	10.8667	7.3	13.8	0.4	15.3505	9.9	23.4	72.0625	34	96	9.87396	4.4	13.8	1.8
25	Cupinzeiro	2018-07-25	8	7	1	0	9	14.3208	9.9	20	69.5833	38	95	8.26667	4.4	10.2	0	15.8647	9.9	25	71.6599	30	96	10.2622	3	13.9	3.4	15.7583	9.3	20.6	75.0833	44	95	10.8667	7.3	13.8	0.4	15.3505	9.9	23.4	72.0625	34	96	9.87396	4.4	13.8	1.8
26	Cupinzeiro	2018-07-25	8	14	2	0	0	14.3208	9.9	20	69.5833	38	95	8.26667	4.4	10.2	0	15.8647	9.9	25	71.6599	30	96	10.2622	3	13.9	3.4	15.7583	9.3	20.6	75.0833	44	95	10.8667	7.3	13.8	0.4	15.3505	9.9	23.4	72.0625	34	96	9.87396	4.4	13.8	1.8
27	Cupinzeiro	2018-07-25	8	12	0	0	1	14.3208	9.9	20	69.5833	38	95	8.26667	4.4	10.2	0	15.8647	9.9	25	71.6599	30	96	10.2622	3	13.9	3.4	15.7583	9.3	20.6	75.0833	44	95	10.8667	7.3	13.8	0.4	15.3505	9.9	23.4	72.0625	34	96	9.87396	4.4	13.8	1.8
28	Cupinzeiro	2018-07-25	8	4	0	0	0	14.3208	9.9	20	69.5833	38	95	8.26667	4.4	10.2	0	15.8647	9.9	25	71.6599	30	96	10.2622	3	13.9	3.4	15.7583	9.3	20.6	75.0833	44	95	10.8667	7.3	13.8	0.4	15.3505	9.9	23.4	72.0625	34	96	9.87396	4.4	13.8	1.8
29	Cupinzeiro	2018-07-25	8	4	0	0	0	14.3208	9.9	20	69.5833	38	95	8.26667	4.4	10.2	0	15.8647	9.9	25	71.6599	30	96	10.2622	3	13.9	3.4	15.7583	9.3	20.6	75.0833	44	95	10.8667	7.3	13.8	0.4	15.3505	9.9	23.4	72.0625	34	96	9.87396	4.4	13.8	1.8
30	Cupinzeiro	2018-07-25	8	9	0	0	0	14.3208	9.9	20	69.5833	38	95	8.26667	4.4	10.2	0	15.8647	9.9	25	71.6599	30	96	10.2622	3	13.9	3.4	15.7583	9.3	20.6	75.0833	44	95	10.8667	7.3	13.8	0.4	15.3505	9.9	23.4	72.0625	34	96	9.87396	4.4	13.8	1.8
32	Cupinzeiro	2018-07-25	8	16	3	1	6	14.3208	9.9	20	69.5833	38	95	8.26667	4.4	10.2	0	15.8647	9.9	25	71.6599	30	96	10.2622	3	13.9	3.4	15.7583	9.3	20.6	75.0833	44	95	10.8667	7.3	13.8	0.4	15.3505	9.9	23.4	72.0625	34	96	9.87396	4.4	13.8	1.8
34	Cupinzeiro	2018-07-25	8	25	19	1	2	14.3208	9.9	20	69.5833	38	95	8.26667	4.4	10.2	0	15.8647	9.9	25	71.6599	30	96	10.2622	3	13.9	3.4	15.7583	9.3	20.6	75.0833	44	95	10.8667	7.3	13.8	0.4	15.3505	9.9	23.4	72.0625	34	96	9.87396	4.4	13.8	1.8
36	Cupinzeiro	2018-07-25	8	10	22	0	1	14.3208	9.9	20	69.5833	38	95	8.26667	4.4	10.2	0	15.8647	9.9	25	71.6599	30	96	10.2622	3	13.9	3.4	15.7583	9.3	20.6	75.0833	44	95	10.8667	7.3	13.8	0.4	15.3505	9.9	23.4	72.0625	34	96	9.87396	4.4	13.8	1.8
38	Cupinzeiro	2018-07-25	8	3	0	0	0	14.3208	9.9	20	69.5833	38	95	8.26667	4.4	10.2	0	15.8647	9.9	25	71.6599	30	96	10.2622	3	13.9	3.4	15.7583	9.3	20.6	75.0833	44	95	10.8667	7.3	13.8	0.4	15.3505	9.9	23.4	72.0625	34	96	9.87396	4.4	13.8	1.8
39	Cupinzeiro	2018-07-25	8	10	0	0	2	14.3208	9.9	20	69.5833	38	95	8.26667	4.4	10.2	0	15.8647	9.9	25	71.6599	30	96	10.2622	3	13.9	3.4	15.7583	9.3	20.6	75.0833	44	95	10.8667	7.3	13.8	0.4	15.3505	9.9	23.4	72.0625	34	96	9.87396	4.4	13.8	1.8
40	Cupinzeiro	2018-07-25	8	21	0	0	0	14.3208	9.9	20	69.5833	38	95	8.26667	4.4	10.2	0	15.8647	9.9	25	71.6599	30	96	10.2622	3	13.9	3.4	15.7583	9.3	20.6	75.0833	44	95	10.8667	7.3	13.8	0.4	15.3505	9.9	23.4	72.0625	34	96	9.87396	4.4	13.8	1.8
42	Cupinzeiro	2018-07-25	8	16	0	3	0	14.3208	9.9	20	69.5833	38	95	8.26667	4.4	10.2	0	15.8647	9.9	25	71.6599	30	96	10.2622	3	13.9	3.4	15.7583	9.3	20.6	75.0833	44	95	10.8667	7.3	13.8	0.4	15.3505	9.9	23.4	72.0625	34	96	9.87396	4.4	13.8	1.8
44	Cupinzeiro	2018-07-25	8	5	15	0	0	14.3208	9.9	20	69.5833	38	95	8.26667	4.4	10.2	0	15.8647	9.9	25	71.6599	30	96	10.2622	3	13.9	3.4	15.7583	9.3	20.6	75.0833	44	95	10.8667	7.3	13.8	0.4	15.3505	9.9	23.4	72.0625	34	96	9.87396	4.4	13.8	1.8
46	Cupinzeiro	2018-07-25	8	5	12	0	0	14.3208	9.9	20	69.5833	38	95	8.26667	4.4	10.2	0	15.8647	9.9	25	71.6599	30	96	10.2622	3	13.9	3.4	15.7583	9.3	20.6	75.0833	44	95	10.8667	7.3	13.8	0.4	15.3505	9.9	23.4	72.0625	34	96	9.87396	4.4	13.8	1.8
47	Cupinzeiro	2018-07-25	8	13	0	1	0	14.3208	9.9	20	69.5833	38	95	8.26667	4.4	10.2	0	15.8647	9.9	25	71.6599	30	96	10.2622	3	13.9	3.4	15.7583	9.3	20.6	75.0833	44	95	10.8667	7.3	13.8	0.4	15.3505	9.9	23.4	72.0625	34	96	9.87396	4.4	13.8	1.8
48	Cupinzeiro	2018-07-25	8	3	2	0	0	14.3208	9.9	20	69.5833	38	95	8.26667	4.4	10.2	0	15.8647	9.9	25	71.6599	30	96	10.2622	3	13.9	3.4	15.7583	9.3	20.6	75.0833	44	95	10.8667	7.3	13.8	0.4	15.3505	9.9	23.4	72.0625	34	96	9.87396	4.4	13.8	1.8
50	Cupinzeiro	2018-07-25	8	24	9	2	0	14.3208	9.9	20	69.5833	38	95	8.26667	4.4	10.2	0	15.8647	9.9	25	71.6599	30	96	10.2622	3	13.9	3.4	15.7583	9.3	20.6	75.0833	44	95	10.8667	7.3	13.8	0.4	15.3505	9.9	23.4	72.0625	34	96	9.87396	4.4	13.8	1.8
52	Cupinzeiro	2018-07-25	8	32	1	0	3	14.3208	9.9	20	69.5833	38	95	8.26667	4.4	10.2	0	15.8647	9.9	25	71.6599	30	96	10.2622	3	13.9	3.4	15.7583	9.3	20.6	75.0833	44	95	10.8667	7.3	13.8	0.4	15.3505	9.9	23.4	72.0625	34	96	9.87396	4.4	13.8	1.8
1	Cupinzeiro	2018-08-02	9	98	0	0	3	16.1875	13.7	20.2	85.5417	64	95	13.6958	12.6	16.4	1	15.9473	9.5	25.3	70.4727	28	96	10.0475	3	16.4	4	13.925	9.5	20.5	74.1667	42	95	8.875	6.3	10.4	0.2	16.0182	9.5	25.3	69.0885	28	96	9.77396	4.1	16.4	1.2
2	Cupinzeiro	2018-08-02	9	8	0	1	17	16.1875	13.7	20.2	85.5417	64	95	13.6958	12.6	16.4	1	15.9473	9.5	25.3	70.4727	28	96	10.0475	3	16.4	4	13.925	9.5	20.5	74.1667	42	95	8.875	6.3	10.4	0.2	16.0182	9.5	25.3	69.0885	28	96	9.77396	4.1	16.4	1.2
3	Cupinzeiro	2018-08-02	9	8	0	0	5	16.1875	13.7	20.2	85.5417	64	95	13.6958	12.6	16.4	1	15.9473	9.5	25.3	70.4727	28	96	10.0475	3	16.4	4	13.925	9.5	20.5	74.1667	42	95	8.875	6.3	10.4	0.2	16.0182	9.5	25.3	69.0885	28	96	9.77396	4.1	16.4	1.2
4	Cupinzeiro	2018-08-02	9	2	0	0	1	16.1875	13.7	20.2	85.5417	64	95	13.6958	12.6	16.4	1	15.9473	9.5	25.3	70.4727	28	96	10.0475	3	16.4	4	13.925	9.5	20.5	74.1667	42	95	8.875	6.3	10.4	0.2	16.0182	9.5	25.3	69.0885	28	96	9.77396	4.1	16.4	1.2
5	Cupinzeiro	2018-08-02	9	32	0	0	1	16.1875	13.7	20.2	85.5417	64	95	13.6958	12.6	16.4	1	15.9473	9.5	25.3	70.4727	28	96	10.0475	3	16.4	4	13.925	9.5	20.5	74.1667	42	95	8.875	6.3	10.4	0.2	16.0182	9.5	25.3	69.0885	28	96	9.77396	4.1	16.4	1.2
6	Cupinzeiro	2018-08-02	9	2	2	1	2	16.1875	13.7	20.2	85.5417	64	95	13.6958	12.6	16.4	1	15.9473	9.5	25.3	70.4727	28	96	10.0475	3	16.4	4	13.925	9.5	20.5	74.1667	42	95	8.875	6.3	10.4	0.2	16.0182	9.5	25.3	69.0885	28	96	9.77396	4.1	16.4	1.2
7	Cupinzeiro	2018-08-02	9	7	0	0	0	16.1875	13.7	20.2	85.5417	64	95	13.6958	12.6	16.4	1	15.9473	9.5	25.3	70.4727	28	96	10.0475	3	16.4	4	13.925	9.5	20.5	74.1667	42	95	8.875	6.3	10.4	0.2	16.0182	9.5	25.3	69.0885	28	96	9.77396	4.1	16.4	1.2
11	Cupinzeiro	2018-08-02	9	16	0	0	5	16.1875	13.7	20.2	85.5417	64	95	13.6958	12.6	16.4	1	15.9473	9.5	25.3	70.4727	28	96	10.0475	3	16.4	4	13.925	9.5	20.5	74.1667	42	95	8.875	6.3	10.4	0.2	16.0182	9.5	25.3	69.0885	28	96	9.77396	4.1	16.4	1.2
12	Cupinzeiro	2018-08-02	9	1	2	0	0	16.1875	13.7	20.2	85.5417	64	95	13.6958	12.6	16.4	1	15.9473	9.5	25.3	70.4727	28	96	10.0475	3	16.4	4	13.925	9.5	20.5	74.1667	42	95	8.875	6.3	10.4	0.2	16.0182	9.5	25.3	69.0885	28	96	9.77396	4.1	16.4	1.2
17	Cupinzeiro	2018-08-02	9	26	4	0	26	16.1875	13.7	20.2	85.5417	64	95	13.6958	12.6	16.4	1	15.9473	9.5	25.3	70.4727	28	96	10.0475	3	16.4	4	13.925	9.5	20.5	74.1667	42	95	8.875	6.3	10.4	0.2	16.0182	9.5	25.3	69.0885	28	96	9.77396	4.1	16.4	1.2
20	Cupinzeiro	2018-08-02	9	16	0	1	16	16.1875	13.7	20.2	85.5417	64	95	13.6958	12.6	16.4	1	15.9473	9.5	25.3	70.4727	28	96	10.0475	3	16.4	4	13.925	9.5	20.5	74.1667	42	95	8.875	6.3	10.4	0.2	16.0182	9.5	25.3	69.0885	28	96	9.77396	4.1	16.4	1.2
24	Cupinzeiro	2018-08-02	9	6	0	0	4	16.1875	13.7	20.2	85.5417	64	95	13.6958	12.6	16.4	1	15.9473	9.5	25.3	70.4727	28	96	10.0475	3	16.4	4	13.925	9.5	20.5	74.1667	42	95	8.875	6.3	10.4	0.2	16.0182	9.5	25.3	69.0885	28	96	9.77396	4.1	16.4	1.2
25	Cupinzeiro	2018-08-02	9	7	1	0	9	16.1875	13.7	20.2	85.5417	64	95	13.6958	12.6	16.4	1	15.9473	9.5	25.3	70.4727	28	96	10.0475	3	16.4	4	13.925	9.5	20.5	74.1667	42	95	8.875	6.3	10.4	0.2	16.0182	9.5	25.3	69.0885	28	96	9.77396	4.1	16.4	1.2
26	Cupinzeiro	2018-08-02	9	14	3	0	0	16.1875	13.7	20.2	85.5417	64	95	13.6958	12.6	16.4	1	15.9473	9.5	25.3	70.4727	28	96	10.0475	3	16.4	4	13.925	9.5	20.5	74.1667	42	95	8.875	6.3	10.4	0.2	16.0182	9.5	25.3	69.0885	28	96	9.77396	4.1	16.4	1.2
27	Cupinzeiro	2018-08-02	9	12	0	0	1	16.1875	13.7	20.2	85.5417	64	95	13.6958	12.6	16.4	1	15.9473	9.5	25.3	70.4727	28	96	10.0475	3	16.4	4	13.925	9.5	20.5	74.1667	42	95	8.875	6.3	10.4	0.2	16.0182	9.5	25.3	69.0885	28	96	9.77396	4.1	16.4	1.2
28	Cupinzeiro	2018-08-02	9	4	0	0	0	16.1875	13.7	20.2	85.5417	64	95	13.6958	12.6	16.4	1	15.9473	9.5	25.3	70.4727	28	96	10.0475	3	16.4	4	13.925	9.5	20.5	74.1667	42	95	8.875	6.3	10.4	0.2	16.0182	9.5	25.3	69.0885	28	96	9.77396	4.1	16.4	1.2
29	Cupinzeiro	2018-08-02	9	4	0	0	0	16.1875	13.7	20.2	85.5417	64	95	13.6958	12.6	16.4	1	15.9473	9.5	25.3	70.4727	28	96	10.0475	3	16.4	4	13.925	9.5	20.5	74.1667	42	95	8.875	6.3	10.4	0.2	16.0182	9.5	25.3	69.0885	28	96	9.77396	4.1	16.4	1.2
30	Cupinzeiro	2018-08-02	9	9	0	0	0	16.1875	13.7	20.2	85.5417	64	95	13.6958	12.6	16.4	1	15.9473	9.5	25.3	70.4727	28	96	10.0475	3	16.4	4	13.925	9.5	20.5	74.1667	42	95	8.875	6.3	10.4	0.2	16.0182	9.5	25.3	69.0885	28	96	9.77396	4.1	16.4	1.2
32	Cupinzeiro	2018-08-02	9	16	0	0	10	16.1875	13.7	20.2	85.5417	64	95	13.6958	12.6	16.4	1	15.9473	9.5	25.3	70.4727	28	96	10.0475	3	16.4	4	13.925	9.5	20.5	74.1667	42	95	8.875	6.3	10.4	0.2	16.0182	9.5	25.3	69.0885	28	96	9.77396	4.1	16.4	1.2
34	Cupinzeiro	2018-08-02	9	25	9	10	3	16.1875	13.7	20.2	85.5417	64	95	13.6958	12.6	16.4	1	15.9473	9.5	25.3	70.4727	28	96	10.0475	3	16.4	4	13.925	9.5	20.5	74.1667	42	95	8.875	6.3	10.4	0.2	16.0182	9.5	25.3	69.0885	28	96	9.77396	4.1	16.4	1.2
36	Cupinzeiro	2018-08-02	9	10	11	11	1	16.1875	13.7	20.2	85.5417	64	95	13.6958	12.6	16.4	1	15.9473	9.5	25.3	70.4727	28	96	10.0475	3	16.4	4	13.925	9.5	20.5	74.1667	42	95	8.875	6.3	10.4	0.2	16.0182	9.5	25.3	69.0885	28	96	9.77396	4.1	16.4	1.2
38	Cupinzeiro	2018-08-02	9	3	0	0	0	16.1875	13.7	20.2	85.5417	64	95	13.6958	12.6	16.4	1	15.9473	9.5	25.3	70.4727	28	96	10.0475	3	16.4	4	13.925	9.5	20.5	74.1667	42	95	8.875	6.3	10.4	0.2	16.0182	9.5	25.3	69.0885	28	96	9.77396	4.1	16.4	1.2
39	Cupinzeiro	2018-08-02	9	10	0	0	2	16.1875	13.7	20.2	85.5417	64	95	13.6958	12.6	16.4	1	15.9473	9.5	25.3	70.4727	28	96	10.0475	3	16.4	4	13.925	9.5	20.5	74.1667	42	95	8.875	6.3	10.4	0.2	16.0182	9.5	25.3	69.0885	28	96	9.77396	4.1	16.4	1.2
40	Cupinzeiro	2018-08-02	9	21	0	0	0	16.1875	13.7	20.2	85.5417	64	95	13.6958	12.6	16.4	1	15.9473	9.5	25.3	70.4727	28	96	10.0475	3	16.4	4	13.925	9.5	20.5	74.1667	42	95	8.875	6.3	10.4	0.2	16.0182	9.5	25.3	69.0885	28	96	9.77396	4.1	16.4	1.2
42	Cupinzeiro	2018-08-02	9	16	0	0	1	16.1875	13.7	20.2	85.5417	64	95	13.6958	12.6	16.4	1	15.9473	9.5	25.3	70.4727	28	96	10.0475	3	16.4	4	13.925	9.5	20.5	74.1667	42	95	8.875	6.3	10.4	0.2	16.0182	9.5	25.3	69.0885	28	96	9.77396	4.1	16.4	1.2
44	Cupinzeiro	2018-08-02	9	5	20	0	0	16.1875	13.7	20.2	85.5417	64	95	13.6958	12.6	16.4	1	15.9473	9.5	25.3	70.4727	28	96	10.0475	3	16.4	4	13.925	9.5	20.5	74.1667	42	95	8.875	6.3	10.4	0.2	16.0182	9.5	25.3	69.0885	28	96	9.77396	4.1	16.4	1.2
46	Cupinzeiro	2018-08-02	9	5	8	5	0	16.1875	13.7	20.2	85.5417	64	95	13.6958	12.6	16.4	1	15.9473	9.5	25.3	70.4727	28	96	10.0475	3	16.4	4	13.925	9.5	20.5	74.1667	42	95	8.875	6.3	10.4	0.2	16.0182	9.5	25.3	69.0885	28	96	9.77396	4.1	16.4	1.2
47	Cupinzeiro	2018-08-02	9	13	0	0	1	16.1875	13.7	20.2	85.5417	64	95	13.6958	12.6	16.4	1	15.9473	9.5	25.3	70.4727	28	96	10.0475	3	16.4	4	13.925	9.5	20.5	74.1667	42	95	8.875	6.3	10.4	0.2	16.0182	9.5	25.3	69.0885	28	96	9.77396	4.1	16.4	1.2
48	Cupinzeiro	2018-08-02	9	3	2	0	0	16.1875	13.7	20.2	85.5417	64	95	13.6958	12.6	16.4	1	15.9473	9.5	25.3	70.4727	28	96	10.0475	3	16.4	4	13.925	9.5	20.5	74.1667	42	95	8.875	6.3	10.4	0.2	16.0182	9.5	25.3	69.0885	28	96	9.77396	4.1	16.4	1.2
50	Cupinzeiro	2018-08-02	9	24	3	0	3	16.1875	13.7	20.2	85.5417	64	95	13.6958	12.6	16.4	1	15.9473	9.5	25.3	70.4727	28	96	10.0475	3	16.4	4	13.925	9.5	20.5	74.1667	42	95	8.875	6.3	10.4	0.2	16.0182	9.5	25.3	69.0885	28	96	9.77396	4.1	16.4	1.2
52	Cupinzeiro	2018-08-02	9	32	0	0	3	16.1875	13.7	20.2	85.5417	64	95	13.6958	12.6	16.4	1	15.9473	9.5	25.3	70.4727	28	96	10.0475	3	16.4	4	13.925	9.5	20.5	74.1667	42	95	8.875	6.3	10.4	0.2	16.0182	9.5	25.3	69.0885	28	96	9.77396	4.1	16.4	1.2
1	Cupinzeiro	2018-08-08	10	98	0	0	3	17.6833	14.6	23	80.7917	56	95	14.1125	13	15.5	0	16.2901	9.5	25.6	72.0547	28	96	10.7622	4.1	17	27	18.9125	13.2	24.3	56.8333	38	82	9.79167	6.1	14.1	0	17.8	12.8	25.6	75.2656	38	96	12.9891	6.1	17	24.2
2	Cupinzeiro	2018-08-08	10	8	0	1	17	17.6833	14.6	23	80.7917	56	95	14.1125	13	15.5	0	16.2901	9.5	25.6	72.0547	28	96	10.7622	4.1	17	27	18.9125	13.2	24.3	56.8333	38	82	9.79167	6.1	14.1	0	17.8	12.8	25.6	75.2656	38	96	12.9891	6.1	17	24.2
3	Cupinzeiro	2018-08-08	10	8	0	0	5	17.6833	14.6	23	80.7917	56	95	14.1125	13	15.5	0	16.2901	9.5	25.6	72.0547	28	96	10.7622	4.1	17	27	18.9125	13.2	24.3	56.8333	38	82	9.79167	6.1	14.1	0	17.8	12.8	25.6	75.2656	38	96	12.9891	6.1	17	24.2
4	Cupinzeiro	2018-08-08	10	2	0	0	0	17.6833	14.6	23	80.7917	56	95	14.1125	13	15.5	0	16.2901	9.5	25.6	72.0547	28	96	10.7622	4.1	17	27	18.9125	13.2	24.3	56.8333	38	82	9.79167	6.1	14.1	0	17.8	12.8	25.6	75.2656	38	96	12.9891	6.1	17	24.2
5	Cupinzeiro	2018-08-08	10	32	0	0	1	17.6833	14.6	23	80.7917	56	95	14.1125	13	15.5	0	16.2901	9.5	25.6	72.0547	28	96	10.7622	4.1	17	27	18.9125	13.2	24.3	56.8333	38	82	9.79167	6.1	14.1	0	17.8	12.8	25.6	75.2656	38	96	12.9891	6.1	17	24.2
6	Cupinzeiro	2018-08-08	10	2	1	2	2	17.6833	14.6	23	80.7917	56	95	14.1125	13	15.5	0	16.2901	9.5	25.6	72.0547	28	96	10.7622	4.1	17	27	18.9125	13.2	24.3	56.8333	38	82	9.79167	6.1	14.1	0	17.8	12.8	25.6	75.2656	38	96	12.9891	6.1	17	24.2
7	Cupinzeiro	2018-08-08	10	7	0	0	0	17.6833	14.6	23	80.7917	56	95	14.1125	13	15.5	0	16.2901	9.5	25.6	72.0547	28	96	10.7622	4.1	17	27	18.9125	13.2	24.3	56.8333	38	82	9.79167	6.1	14.1	0	17.8	12.8	25.6	75.2656	38	96	12.9891	6.1	17	24.2
11	Cupinzeiro	2018-08-08	10	16	0	0	5	17.6833	14.6	23	80.7917	56	95	14.1125	13	15.5	0	16.2901	9.5	25.6	72.0547	28	96	10.7622	4.1	17	27	18.9125	13.2	24.3	56.8333	38	82	9.79167	6.1	14.1	0	17.8	12.8	25.6	75.2656	38	96	12.9891	6.1	17	24.2
12	Cupinzeiro	2018-08-08	10	1	0	1	1	17.6833	14.6	23	80.7917	56	95	14.1125	13	15.5	0	16.2901	9.5	25.6	72.0547	28	96	10.7622	4.1	17	27	18.9125	13.2	24.3	56.8333	38	82	9.79167	6.1	14.1	0	17.8	12.8	25.6	75.2656	38	96	12.9891	6.1	17	24.2
17	Cupinzeiro	2018-08-08	10	26	1	0	27	17.6833	14.6	23	80.7917	56	95	14.1125	13	15.5	0	16.2901	9.5	25.6	72.0547	28	96	10.7622	4.1	17	27	18.9125	13.2	24.3	56.8333	38	82	9.79167	6.1	14.1	0	17.8	12.8	25.6	75.2656	38	96	12.9891	6.1	17	24.2
20	Cupinzeiro	2018-08-08	10	16	0	0	16	17.6833	14.6	23	80.7917	56	95	14.1125	13	15.5	0	16.2901	9.5	25.6	72.0547	28	96	10.7622	4.1	17	27	18.9125	13.2	24.3	56.8333	38	82	9.79167	6.1	14.1	0	17.8	12.8	25.6	75.2656	38	96	12.9891	6.1	17	24.2
24	Cupinzeiro	2018-08-08	10	6	0	0	4	17.6833	14.6	23	80.7917	56	95	14.1125	13	15.5	0	16.2901	9.5	25.6	72.0547	28	96	10.7622	4.1	17	27	18.9125	13.2	24.3	56.8333	38	82	9.79167	6.1	14.1	0	17.8	12.8	25.6	75.2656	38	96	12.9891	6.1	17	24.2
25	Cupinzeiro	2018-08-08	10	7	1	0	9	17.6833	14.6	23	80.7917	56	95	14.1125	13	15.5	0	16.2901	9.5	25.6	72.0547	28	96	10.7622	4.1	17	27	18.9125	13.2	24.3	56.8333	38	82	9.79167	6.1	14.1	0	17.8	12.8	25.6	75.2656	38	96	12.9891	6.1	17	24.2
26	Cupinzeiro	2018-08-08	10	14	3	0	0	17.6833	14.6	23	80.7917	56	95	14.1125	13	15.5	0	16.2901	9.5	25.6	72.0547	28	96	10.7622	4.1	17	27	18.9125	13.2	24.3	56.8333	38	82	9.79167	6.1	14.1	0	17.8	12.8	25.6	75.2656	38	96	12.9891	6.1	17	24.2
27	Cupinzeiro	2018-08-08	10	12	0	0	1	17.6833	14.6	23	80.7917	56	95	14.1125	13	15.5	0	16.2901	9.5	25.6	72.0547	28	96	10.7622	4.1	17	27	18.9125	13.2	24.3	56.8333	38	82	9.79167	6.1	14.1	0	17.8	12.8	25.6	75.2656	38	96	12.9891	6.1	17	24.2
28	Cupinzeiro	2018-08-08	10	4	0	0	0	17.6833	14.6	23	80.7917	56	95	14.1125	13	15.5	0	16.2901	9.5	25.6	72.0547	28	96	10.7622	4.1	17	27	18.9125	13.2	24.3	56.8333	38	82	9.79167	6.1	14.1	0	17.8	12.8	25.6	75.2656	38	96	12.9891	6.1	17	24.2
29	Cupinzeiro	2018-08-08	10	4	0	0	0	17.6833	14.6	23	80.7917	56	95	14.1125	13	15.5	0	16.2901	9.5	25.6	72.0547	28	96	10.7622	4.1	17	27	18.9125	13.2	24.3	56.8333	38	82	9.79167	6.1	14.1	0	17.8	12.8	25.6	75.2656	38	96	12.9891	6.1	17	24.2
30	Cupinzeiro	2018-08-08	10	9	0	0	0	17.6833	14.6	23	80.7917	56	95	14.1125	13	15.5	0	16.2901	9.5	25.6	72.0547	28	96	10.7622	4.1	17	27	18.9125	13.2	24.3	56.8333	38	82	9.79167	6.1	14.1	0	17.8	12.8	25.6	75.2656	38	96	12.9891	6.1	17	24.2
32	Cupinzeiro	2018-08-08	10	16	0	0	10	17.6833	14.6	23	80.7917	56	95	14.1125	13	15.5	0	16.2901	9.5	25.6	72.0547	28	96	10.7622	4.1	17	27	18.9125	13.2	24.3	56.8333	38	82	9.79167	6.1	14.1	0	17.8	12.8	25.6	75.2656	38	96	12.9891	6.1	17	24.2
34	Cupinzeiro	2018-08-08	10	25	6	5	18	17.6833	14.6	23	80.7917	56	95	14.1125	13	15.5	0	16.2901	9.5	25.6	72.0547	28	96	10.7622	4.1	17	27	18.9125	13.2	24.3	56.8333	38	82	9.79167	6.1	14.1	0	17.8	12.8	25.6	75.2656	38	96	12.9891	6.1	17	24.2
36	Cupinzeiro	2018-08-08	10	10	4	1	9	17.6833	14.6	23	80.7917	56	95	14.1125	13	15.5	0	16.2901	9.5	25.6	72.0547	28	96	10.7622	4.1	17	27	18.9125	13.2	24.3	56.8333	38	82	9.79167	6.1	14.1	0	17.8	12.8	25.6	75.2656	38	96	12.9891	6.1	17	24.2
38	Cupinzeiro	2018-08-08	10	3	0	0	0	17.6833	14.6	23	80.7917	56	95	14.1125	13	15.5	0	16.2901	9.5	25.6	72.0547	28	96	10.7622	4.1	17	27	18.9125	13.2	24.3	56.8333	38	82	9.79167	6.1	14.1	0	17.8	12.8	25.6	75.2656	38	96	12.9891	6.1	17	24.2
39	Cupinzeiro	2018-08-08	10	10	0	0	2	17.6833	14.6	23	80.7917	56	95	14.1125	13	15.5	0	16.2901	9.5	25.6	72.0547	28	96	10.7622	4.1	17	27	18.9125	13.2	24.3	56.8333	38	82	9.79167	6.1	14.1	0	17.8	12.8	25.6	75.2656	38	96	12.9891	6.1	17	24.2
40	Cupinzeiro	2018-08-08	10	21	0	0	0	17.6833	14.6	23	80.7917	56	95	14.1125	13	15.5	0	16.2901	9.5	25.6	72.0547	28	96	10.7622	4.1	17	27	18.9125	13.2	24.3	56.8333	38	82	9.79167	6.1	14.1	0	17.8	12.8	25.6	75.2656	38	96	12.9891	6.1	17	24.2
42	Cupinzeiro	2018-08-08	10	16	0	0	1	17.6833	14.6	23	80.7917	56	95	14.1125	13	15.5	0	16.2901	9.5	25.6	72.0547	28	96	10.7622	4.1	17	27	18.9125	13.2	24.3	56.8333	38	82	9.79167	6.1	14.1	0	17.8	12.8	25.6	75.2656	38	96	12.9891	6.1	17	24.2
44	Cupinzeiro	2018-08-08	10	5	22	0	0	17.6833	14.6	23	80.7917	56	95	14.1125	13	15.5	0	16.2901	9.5	25.6	72.0547	28	96	10.7622	4.1	17	27	18.9125	13.2	24.3	56.8333	38	82	9.79167	6.1	14.1	0	17.8	12.8	25.6	75.2656	38	96	12.9891	6.1	17	24.2
46	Cupinzeiro	2018-08-08	10	5	1	7	0	17.6833	14.6	23	80.7917	56	95	14.1125	13	15.5	0	16.2901	9.5	25.6	72.0547	28	96	10.7622	4.1	17	27	18.9125	13.2	24.3	56.8333	38	82	9.79167	6.1	14.1	0	17.8	12.8	25.6	75.2656	38	96	12.9891	6.1	17	24.2
47	Cupinzeiro	2018-08-08	10	13	0	0	1	17.6833	14.6	23	80.7917	56	95	14.1125	13	15.5	0	16.2901	9.5	25.6	72.0547	28	96	10.7622	4.1	17	27	18.9125	13.2	24.3	56.8333	38	82	9.79167	6.1	14.1	0	17.8	12.8	25.6	75.2656	38	96	12.9891	6.1	17	24.2
48	Cupinzeiro	2018-08-08	10	3	2	0	0	17.6833	14.6	23	80.7917	56	95	14.1125	13	15.5	0	16.2901	9.5	25.6	72.0547	28	96	10.7622	4.1	17	27	18.9125	13.2	24.3	56.8333	38	82	9.79167	6.1	14.1	0	17.8	12.8	25.6	75.2656	38	96	12.9891	6.1	17	24.2
50	Cupinzeiro	2018-08-08	10	24	0	0	0	17.6833	14.6	23	80.7917	56	95	14.1125	13	15.5	0	16.2901	9.5	25.6	72.0547	28	96	10.7622	4.1	17	27	18.9125	13.2	24.3	56.8333	38	82	9.79167	6.1	14.1	0	17.8	12.8	25.6	75.2656	38	96	12.9891	6.1	17	24.2
52	Cupinzeiro	2018-08-08	10	32	0	0	1	17.6833	14.6	23	80.7917	56	95	14.1125	13	15.5	0	16.2901	9.5	25.6	72.0547	28	96	10.7622	4.1	17	27	18.9125	13.2	24.3	56.8333	38	82	9.79167	6.1	14.1	0	17.8	12.8	25.6	75.2656	38	96	12.9891	6.1	17	24.2
1	Cupinzeiro	2018-08-15	11	98	0	0	3	17.2167	12.3	24.7	71.0417	39	93	11.4208	10	13	0	16.6565	9.5	27.2	69.9555	10	96	10.2483	-9.8	17	26.8	17.6833	14.6	23	80.7917	56	95	14.1125	13	15.5	0	18.424	10.8	27.2	61.4149	10	96	8.85316	-9.8	15.5	0
2	Cupinzeiro	2018-08-15	11	8	0	0	0	17.2167	12.3	24.7	71.0417	39	93	11.4208	10	13	0	16.6565	9.5	27.2	69.9555	10	96	10.2483	-9.8	17	26.8	17.6833	14.6	23	80.7917	56	95	14.1125	13	15.5	0	18.424	10.8	27.2	61.4149	10	96	8.85316	-9.8	15.5	0
3	Cupinzeiro	2018-08-15	11	8	0	0	5	17.2167	12.3	24.7	71.0417	39	93	11.4208	10	13	0	16.6565	9.5	27.2	69.9555	10	96	10.2483	-9.8	17	26.8	17.6833	14.6	23	80.7917	56	95	14.1125	13	15.5	0	18.424	10.8	27.2	61.4149	10	96	8.85316	-9.8	15.5	0
4	Cupinzeiro	2018-08-15	11	2	0	0	0	17.2167	12.3	24.7	71.0417	39	93	11.4208	10	13	0	16.6565	9.5	27.2	69.9555	10	96	10.2483	-9.8	17	26.8	17.6833	14.6	23	80.7917	56	95	14.1125	13	15.5	0	18.424	10.8	27.2	61.4149	10	96	8.85316	-9.8	15.5	0
5	Cupinzeiro	2018-08-15	11	32	0	0	1	17.2167	12.3	24.7	71.0417	39	93	11.4208	10	13	0	16.6565	9.5	27.2	69.9555	10	96	10.2483	-9.8	17	26.8	17.6833	14.6	23	80.7917	56	95	14.1125	13	15.5	0	18.424	10.8	27.2	61.4149	10	96	8.85316	-9.8	15.5	0
6	Cupinzeiro	2018-08-15	11	2	0	0	2	17.2167	12.3	24.7	71.0417	39	93	11.4208	10	13	0	16.6565	9.5	27.2	69.9555	10	96	10.2483	-9.8	17	26.8	17.6833	14.6	23	80.7917	56	95	14.1125	13	15.5	0	18.424	10.8	27.2	61.4149	10	96	8.85316	-9.8	15.5	0
7	Cupinzeiro	2018-08-15	11	7	0	0	0	17.2167	12.3	24.7	71.0417	39	93	11.4208	10	13	0	16.6565	9.5	27.2	69.9555	10	96	10.2483	-9.8	17	26.8	17.6833	14.6	23	80.7917	56	95	14.1125	13	15.5	0	18.424	10.8	27.2	61.4149	10	96	8.85316	-9.8	15.5	0
11	Cupinzeiro	2018-08-15	11	16	0	0	5	17.2167	12.3	24.7	71.0417	39	93	11.4208	10	13	0	16.6565	9.5	27.2	69.9555	10	96	10.2483	-9.8	17	26.8	17.6833	14.6	23	80.7917	56	95	14.1125	13	15.5	0	18.424	10.8	27.2	61.4149	10	96	8.85316	-9.8	15.5	0
12	Cupinzeiro	2018-08-15	11	1	0	0	2	17.2167	12.3	24.7	71.0417	39	93	11.4208	10	13	0	16.6565	9.5	27.2	69.9555	10	96	10.2483	-9.8	17	26.8	17.6833	14.6	23	80.7917	56	95	14.1125	13	15.5	0	18.424	10.8	27.2	61.4149	10	96	8.85316	-9.8	15.5	0
17	Cupinzeiro	2018-08-15	11	26	0	0	23	17.2167	12.3	24.7	71.0417	39	93	11.4208	10	13	0	16.6565	9.5	27.2	69.9555	10	96	10.2483	-9.8	17	26.8	17.6833	14.6	23	80.7917	56	95	14.1125	13	15.5	0	18.424	10.8	27.2	61.4149	10	96	8.85316	-9.8	15.5	0
20	Cupinzeiro	2018-08-15	11	16	0	0	16	17.2167	12.3	24.7	71.0417	39	93	11.4208	10	13	0	16.6565	9.5	27.2	69.9555	10	96	10.2483	-9.8	17	26.8	17.6833	14.6	23	80.7917	56	95	14.1125	13	15.5	0	18.424	10.8	27.2	61.4149	10	96	8.85316	-9.8	15.5	0
24	Cupinzeiro	2018-08-15	11	6	0	0	3	17.2167	12.3	24.7	71.0417	39	93	11.4208	10	13	0	16.6565	9.5	27.2	69.9555	10	96	10.2483	-9.8	17	26.8	17.6833	14.6	23	80.7917	56	95	14.1125	13	15.5	0	18.424	10.8	27.2	61.4149	10	96	8.85316	-9.8	15.5	0
25	Cupinzeiro	2018-08-15	11	7	0	0	9	17.2167	12.3	24.7	71.0417	39	93	11.4208	10	13	0	16.6565	9.5	27.2	69.9555	10	96	10.2483	-9.8	17	26.8	17.6833	14.6	23	80.7917	56	95	14.1125	13	15.5	0	18.424	10.8	27.2	61.4149	10	96	8.85316	-9.8	15.5	0
26	Cupinzeiro	2018-08-15	11	14	1	1	0	17.2167	12.3	24.7	71.0417	39	93	11.4208	10	13	0	16.6565	9.5	27.2	69.9555	10	96	10.2483	-9.8	17	26.8	17.6833	14.6	23	80.7917	56	95	14.1125	13	15.5	0	18.424	10.8	27.2	61.4149	10	96	8.85316	-9.8	15.5	0
27	Cupinzeiro	2018-08-15	11	12	0	0	1	17.2167	12.3	24.7	71.0417	39	93	11.4208	10	13	0	16.6565	9.5	27.2	69.9555	10	96	10.2483	-9.8	17	26.8	17.6833	14.6	23	80.7917	56	95	14.1125	13	15.5	0	18.424	10.8	27.2	61.4149	10	96	8.85316	-9.8	15.5	0
28	Cupinzeiro	2018-08-15	11	4	0	0	0	17.2167	12.3	24.7	71.0417	39	93	11.4208	10	13	0	16.6565	9.5	27.2	69.9555	10	96	10.2483	-9.8	17	26.8	17.6833	14.6	23	80.7917	56	95	14.1125	13	15.5	0	18.424	10.8	27.2	61.4149	10	96	8.85316	-9.8	15.5	0
29	Cupinzeiro	2018-08-15	11	4	0	0	0	17.2167	12.3	24.7	71.0417	39	93	11.4208	10	13	0	16.6565	9.5	27.2	69.9555	10	96	10.2483	-9.8	17	26.8	17.6833	14.6	23	80.7917	56	95	14.1125	13	15.5	0	18.424	10.8	27.2	61.4149	10	96	8.85316	-9.8	15.5	0
30	Cupinzeiro	2018-08-15	11	9	0	0	0	17.2167	12.3	24.7	71.0417	39	93	11.4208	10	13	0	16.6565	9.5	27.2	69.9555	10	96	10.2483	-9.8	17	26.8	17.6833	14.6	23	80.7917	56	95	14.1125	13	15.5	0	18.424	10.8	27.2	61.4149	10	96	8.85316	-9.8	15.5	0
32	Cupinzeiro	2018-08-15	11	16	0	0	10	17.2167	12.3	24.7	71.0417	39	93	11.4208	10	13	0	16.6565	9.5	27.2	69.9555	10	96	10.2483	-9.8	17	26.8	17.6833	14.6	23	80.7917	56	95	14.1125	13	15.5	0	18.424	10.8	27.2	61.4149	10	96	8.85316	-9.8	15.5	0
34	Cupinzeiro	2018-08-15	11	25	5	1	15	17.2167	12.3	24.7	71.0417	39	93	11.4208	10	13	0	16.6565	9.5	27.2	69.9555	10	96	10.2483	-9.8	17	26.8	17.6833	14.6	23	80.7917	56	95	14.1125	13	15.5	0	18.424	10.8	27.2	61.4149	10	96	8.85316	-9.8	15.5	0
36	Cupinzeiro	2018-08-15	11	10	0	0	9	17.2167	12.3	24.7	71.0417	39	93	11.4208	10	13	0	16.6565	9.5	27.2	69.9555	10	96	10.2483	-9.8	17	26.8	17.6833	14.6	23	80.7917	56	95	14.1125	13	15.5	0	18.424	10.8	27.2	61.4149	10	96	8.85316	-9.8	15.5	0
38	Cupinzeiro	2018-08-15	11	3	0	0	0	17.2167	12.3	24.7	71.0417	39	93	11.4208	10	13	0	16.6565	9.5	27.2	69.9555	10	96	10.2483	-9.8	17	26.8	17.6833	14.6	23	80.7917	56	95	14.1125	13	15.5	0	18.424	10.8	27.2	61.4149	10	96	8.85316	-9.8	15.5	0
39	Cupinzeiro	2018-08-15	11	10	0	0	2	17.2167	12.3	24.7	71.0417	39	93	11.4208	10	13	0	16.6565	9.5	27.2	69.9555	10	96	10.2483	-9.8	17	26.8	17.6833	14.6	23	80.7917	56	95	14.1125	13	15.5	0	18.424	10.8	27.2	61.4149	10	96	8.85316	-9.8	15.5	0
40	Cupinzeiro	2018-08-15	11	21	0	0	0	17.2167	12.3	24.7	71.0417	39	93	11.4208	10	13	0	16.6565	9.5	27.2	69.9555	10	96	10.2483	-9.8	17	26.8	17.6833	14.6	23	80.7917	56	95	14.1125	13	15.5	0	18.424	10.8	27.2	61.4149	10	96	8.85316	-9.8	15.5	0
42	Cupinzeiro	2018-08-15	11	16	0	0	1	17.2167	12.3	24.7	71.0417	39	93	11.4208	10	13	0	16.6565	9.5	27.2	69.9555	10	96	10.2483	-9.8	17	26.8	17.6833	14.6	23	80.7917	56	95	14.1125	13	15.5	0	18.424	10.8	27.2	61.4149	10	96	8.85316	-9.8	15.5	0
44	Cupinzeiro	2018-08-15	11	5	13	2	1	17.2167	12.3	24.7	71.0417	39	93	11.4208	10	13	0	16.6565	9.5	27.2	69.9555	10	96	10.2483	-9.8	17	26.8	17.6833	14.6	23	80.7917	56	95	14.1125	13	15.5	0	18.424	10.8	27.2	61.4149	10	96	8.85316	-9.8	15.5	0
46	Cupinzeiro	2018-08-15	11	5	0	6	8	17.2167	12.3	24.7	71.0417	39	93	11.4208	10	13	0	16.6565	9.5	27.2	69.9555	10	96	10.2483	-9.8	17	26.8	17.6833	14.6	23	80.7917	56	95	14.1125	13	15.5	0	18.424	10.8	27.2	61.4149	10	96	8.85316	-9.8	15.5	0
47	Cupinzeiro	2018-08-15	11	13	0	0	1	17.2167	12.3	24.7	71.0417	39	93	11.4208	10	13	0	16.6565	9.5	27.2	69.9555	10	96	10.2483	-9.8	17	26.8	17.6833	14.6	23	80.7917	56	95	14.1125	13	15.5	0	18.424	10.8	27.2	61.4149	10	96	8.85316	-9.8	15.5	0
48	Cupinzeiro	2018-08-15	11	3	2	0	0	17.2167	12.3	24.7	71.0417	39	93	11.4208	10	13	0	16.6565	9.5	27.2	69.9555	10	96	10.2483	-9.8	17	26.8	17.6833	14.6	23	80.7917	56	95	14.1125	13	15.5	0	18.424	10.8	27.2	61.4149	10	96	8.85316	-9.8	15.5	0
50	Cupinzeiro	2018-08-15	11	24	0	0	0	17.2167	12.3	24.7	71.0417	39	93	11.4208	10	13	0	16.6565	9.5	27.2	69.9555	10	96	10.2483	-9.8	17	26.8	17.6833	14.6	23	80.7917	56	95	14.1125	13	15.5	0	18.424	10.8	27.2	61.4149	10	96	8.85316	-9.8	15.5	0
52	Cupinzeiro	2018-08-15	11	32	0	0	1	17.2167	12.3	24.7	71.0417	39	93	11.4208	10	13	0	16.6565	9.5	27.2	69.9555	10	96	10.2483	-9.8	17	26.8	17.6833	14.6	23	80.7917	56	95	14.1125	13	15.5	0	18.424	10.8	27.2	61.4149	10	96	8.85316	-9.8	15.5	0
1	Cupinzeiro	2018-08-21	12	98	0	0	3	15.7417	11.1	21.4	68.0417	39	94	9.36667	6.4	12.5	0	16.6171	9.5	27.2	70.2736	10	96	10.2705	-9.8	17	31.6	17.3083	11.6	25.7	64.1667	20	94	9.09167	0.2	12.7	0	15.6385	10.5	25.7	76.2083	20	96	10.9042	0.2	14.1	6.2
2	Cupinzeiro	2018-08-21	12	8	0	0	0	15.7417	11.1	21.4	68.0417	39	94	9.36667	6.4	12.5	0	16.6171	9.5	27.2	70.2736	10	96	10.2705	-9.8	17	31.6	17.3083	11.6	25.7	64.1667	20	94	9.09167	0.2	12.7	0	15.6385	10.5	25.7	76.2083	20	96	10.9042	0.2	14.1	6.2
3	Cupinzeiro	2018-08-21	12	8	0	0	5	15.7417	11.1	21.4	68.0417	39	94	9.36667	6.4	12.5	0	16.6171	9.5	27.2	70.2736	10	96	10.2705	-9.8	17	31.6	17.3083	11.6	25.7	64.1667	20	94	9.09167	0.2	12.7	0	15.6385	10.5	25.7	76.2083	20	96	10.9042	0.2	14.1	6.2
4	Cupinzeiro	2018-08-21	12	2	0	0	0	15.7417	11.1	21.4	68.0417	39	94	9.36667	6.4	12.5	0	16.6171	9.5	27.2	70.2736	10	96	10.2705	-9.8	17	31.6	17.3083	11.6	25.7	64.1667	20	94	9.09167	0.2	12.7	0	15.6385	10.5	25.7	76.2083	20	96	10.9042	0.2	14.1	6.2
5	Cupinzeiro	2018-08-21	12	32	0	0	1	15.7417	11.1	21.4	68.0417	39	94	9.36667	6.4	12.5	0	16.6171	9.5	27.2	70.2736	10	96	10.2705	-9.8	17	31.6	17.3083	11.6	25.7	64.1667	20	94	9.09167	0.2	12.7	0	15.6385	10.5	25.7	76.2083	20	96	10.9042	0.2	14.1	6.2
6	Cupinzeiro	2018-08-21	12	2	0	0	0	15.7417	11.1	21.4	68.0417	39	94	9.36667	6.4	12.5	0	16.6171	9.5	27.2	70.2736	10	96	10.2705	-9.8	17	31.6	17.3083	11.6	25.7	64.1667	20	94	9.09167	0.2	12.7	0	15.6385	10.5	25.7	76.2083	20	96	10.9042	0.2	14.1	6.2
7	Cupinzeiro	2018-08-21	12	7	0	0	0	15.7417	11.1	21.4	68.0417	39	94	9.36667	6.4	12.5	0	16.6171	9.5	27.2	70.2736	10	96	10.2705	-9.8	17	31.6	17.3083	11.6	25.7	64.1667	20	94	9.09167	0.2	12.7	0	15.6385	10.5	25.7	76.2083	20	96	10.9042	0.2	14.1	6.2
11	Cupinzeiro	2018-08-21	12	16	0	0	5	15.7417	11.1	21.4	68.0417	39	94	9.36667	6.4	12.5	0	16.6171	9.5	27.2	70.2736	10	96	10.2705	-9.8	17	31.6	17.3083	11.6	25.7	64.1667	20	94	9.09167	0.2	12.7	0	15.6385	10.5	25.7	76.2083	20	96	10.9042	0.2	14.1	6.2
12	Cupinzeiro	2018-08-21	12	1	0	0	2	15.7417	11.1	21.4	68.0417	39	94	9.36667	6.4	12.5	0	16.6171	9.5	27.2	70.2736	10	96	10.2705	-9.8	17	31.6	17.3083	11.6	25.7	64.1667	20	94	9.09167	0.2	12.7	0	15.6385	10.5	25.7	76.2083	20	96	10.9042	0.2	14.1	6.2
17	Cupinzeiro	2018-08-21	12	26	0	0	25	15.7417	11.1	21.4	68.0417	39	94	9.36667	6.4	12.5	0	16.6171	9.5	27.2	70.2736	10	96	10.2705	-9.8	17	31.6	17.3083	11.6	25.7	64.1667	20	94	9.09167	0.2	12.7	0	15.6385	10.5	25.7	76.2083	20	96	10.9042	0.2	14.1	6.2
20	Cupinzeiro	2018-08-21	12	16	0	0	16	15.7417	11.1	21.4	68.0417	39	94	9.36667	6.4	12.5	0	16.6171	9.5	27.2	70.2736	10	96	10.2705	-9.8	17	31.6	17.3083	11.6	25.7	64.1667	20	94	9.09167	0.2	12.7	0	15.6385	10.5	25.7	76.2083	20	96	10.9042	0.2	14.1	6.2
24	Cupinzeiro	2018-08-21	12	6	0	0	3	15.7417	11.1	21.4	68.0417	39	94	9.36667	6.4	12.5	0	16.6171	9.5	27.2	70.2736	10	96	10.2705	-9.8	17	31.6	17.3083	11.6	25.7	64.1667	20	94	9.09167	0.2	12.7	0	15.6385	10.5	25.7	76.2083	20	96	10.9042	0.2	14.1	6.2
25	Cupinzeiro	2018-08-21	12	7	0	0	9	15.7417	11.1	21.4	68.0417	39	94	9.36667	6.4	12.5	0	16.6171	9.5	27.2	70.2736	10	96	10.2705	-9.8	17	31.6	17.3083	11.6	25.7	64.1667	20	94	9.09167	0.2	12.7	0	15.6385	10.5	25.7	76.2083	20	96	10.9042	0.2	14.1	6.2
26	Cupinzeiro	2018-08-21	12	14	0	2	0	15.7417	11.1	21.4	68.0417	39	94	9.36667	6.4	12.5	0	16.6171	9.5	27.2	70.2736	10	96	10.2705	-9.8	17	31.6	17.3083	11.6	25.7	64.1667	20	94	9.09167	0.2	12.7	0	15.6385	10.5	25.7	76.2083	20	96	10.9042	0.2	14.1	6.2
27	Cupinzeiro	2018-08-21	12	12	0	0	0	15.7417	11.1	21.4	68.0417	39	94	9.36667	6.4	12.5	0	16.6171	9.5	27.2	70.2736	10	96	10.2705	-9.8	17	31.6	17.3083	11.6	25.7	64.1667	20	94	9.09167	0.2	12.7	0	15.6385	10.5	25.7	76.2083	20	96	10.9042	0.2	14.1	6.2
28	Cupinzeiro	2018-08-21	12	4	0	0	0	15.7417	11.1	21.4	68.0417	39	94	9.36667	6.4	12.5	0	16.6171	9.5	27.2	70.2736	10	96	10.2705	-9.8	17	31.6	17.3083	11.6	25.7	64.1667	20	94	9.09167	0.2	12.7	0	15.6385	10.5	25.7	76.2083	20	96	10.9042	0.2	14.1	6.2
29	Cupinzeiro	2018-08-21	12	4	0	0	0	15.7417	11.1	21.4	68.0417	39	94	9.36667	6.4	12.5	0	16.6171	9.5	27.2	70.2736	10	96	10.2705	-9.8	17	31.6	17.3083	11.6	25.7	64.1667	20	94	9.09167	0.2	12.7	0	15.6385	10.5	25.7	76.2083	20	96	10.9042	0.2	14.1	6.2
30	Cupinzeiro	2018-08-21	12	9	0	0	0	15.7417	11.1	21.4	68.0417	39	94	9.36667	6.4	12.5	0	16.6171	9.5	27.2	70.2736	10	96	10.2705	-9.8	17	31.6	17.3083	11.6	25.7	64.1667	20	94	9.09167	0.2	12.7	0	15.6385	10.5	25.7	76.2083	20	96	10.9042	0.2	14.1	6.2
32	Cupinzeiro	2018-08-21	12	16	0	0	10	15.7417	11.1	21.4	68.0417	39	94	9.36667	6.4	12.5	0	16.6171	9.5	27.2	70.2736	10	96	10.2705	-9.8	17	31.6	17.3083	11.6	25.7	64.1667	20	94	9.09167	0.2	12.7	0	15.6385	10.5	25.7	76.2083	20	96	10.9042	0.2	14.1	6.2
34	Cupinzeiro	2018-08-21	12	25	2	4	15	15.7417	11.1	21.4	68.0417	39	94	9.36667	6.4	12.5	0	16.6171	9.5	27.2	70.2736	10	96	10.2705	-9.8	17	31.6	17.3083	11.6	25.7	64.1667	20	94	9.09167	0.2	12.7	0	15.6385	10.5	25.7	76.2083	20	96	10.9042	0.2	14.1	6.2
36	Cupinzeiro	2018-08-21	12	10	0	0	9	15.7417	11.1	21.4	68.0417	39	94	9.36667	6.4	12.5	0	16.6171	9.5	27.2	70.2736	10	96	10.2705	-9.8	17	31.6	17.3083	11.6	25.7	64.1667	20	94	9.09167	0.2	12.7	0	15.6385	10.5	25.7	76.2083	20	96	10.9042	0.2	14.1	6.2
38	Cupinzeiro	2018-08-21	12	3	0	0	0	15.7417	11.1	21.4	68.0417	39	94	9.36667	6.4	12.5	0	16.6171	9.5	27.2	70.2736	10	96	10.2705	-9.8	17	31.6	17.3083	11.6	25.7	64.1667	20	94	9.09167	0.2	12.7	0	15.6385	10.5	25.7	76.2083	20	96	10.9042	0.2	14.1	6.2
39	Cupinzeiro	2018-08-21	12	10	0	0	2	15.7417	11.1	21.4	68.0417	39	94	9.36667	6.4	12.5	0	16.6171	9.5	27.2	70.2736	10	96	10.2705	-9.8	17	31.6	17.3083	11.6	25.7	64.1667	20	94	9.09167	0.2	12.7	0	15.6385	10.5	25.7	76.2083	20	96	10.9042	0.2	14.1	6.2
40	Cupinzeiro	2018-08-21	12	21	0	0	0	15.7417	11.1	21.4	68.0417	39	94	9.36667	6.4	12.5	0	16.6171	9.5	27.2	70.2736	10	96	10.2705	-9.8	17	31.6	17.3083	11.6	25.7	64.1667	20	94	9.09167	0.2	12.7	0	15.6385	10.5	25.7	76.2083	20	96	10.9042	0.2	14.1	6.2
42	Cupinzeiro	2018-08-21	12	16	0	0	1	15.7417	11.1	21.4	68.0417	39	94	9.36667	6.4	12.5	0	16.6171	9.5	27.2	70.2736	10	96	10.2705	-9.8	17	31.6	17.3083	11.6	25.7	64.1667	20	94	9.09167	0.2	12.7	0	15.6385	10.5	25.7	76.2083	20	96	10.9042	0.2	14.1	6.2
44	Cupinzeiro	2018-08-21	12	5	6	7	2	15.7417	11.1	21.4	68.0417	39	94	9.36667	6.4	12.5	0	16.6171	9.5	27.2	70.2736	10	96	10.2705	-9.8	17	31.6	17.3083	11.6	25.7	64.1667	20	94	9.09167	0.2	12.7	0	15.6385	10.5	25.7	76.2083	20	96	10.9042	0.2	14.1	6.2
46	Cupinzeiro	2018-08-21	12	5	0	0	8	15.7417	11.1	21.4	68.0417	39	94	9.36667	6.4	12.5	0	16.6171	9.5	27.2	70.2736	10	96	10.2705	-9.8	17	31.6	17.3083	11.6	25.7	64.1667	20	94	9.09167	0.2	12.7	0	15.6385	10.5	25.7	76.2083	20	96	10.9042	0.2	14.1	6.2
47	Cupinzeiro	2018-08-21	12	13	0	0	1	15.7417	11.1	21.4	68.0417	39	94	9.36667	6.4	12.5	0	16.6171	9.5	27.2	70.2736	10	96	10.2705	-9.8	17	31.6	17.3083	11.6	25.7	64.1667	20	94	9.09167	0.2	12.7	0	15.6385	10.5	25.7	76.2083	20	96	10.9042	0.2	14.1	6.2
48	Cupinzeiro	2018-08-21	12	3	2	0	0	15.7417	11.1	21.4	68.0417	39	94	9.36667	6.4	12.5	0	16.6171	9.5	27.2	70.2736	10	96	10.2705	-9.8	17	31.6	17.3083	11.6	25.7	64.1667	20	94	9.09167	0.2	12.7	0	15.6385	10.5	25.7	76.2083	20	96	10.9042	0.2	14.1	6.2
50	Cupinzeiro	2018-08-21	12	24	0	0	0	15.7417	11.1	21.4	68.0417	39	94	9.36667	6.4	12.5	0	16.6171	9.5	27.2	70.2736	10	96	10.2705	-9.8	17	31.6	17.3083	11.6	25.7	64.1667	20	94	9.09167	0.2	12.7	0	15.6385	10.5	25.7	76.2083	20	96	10.9042	0.2	14.1	6.2
52	Cupinzeiro	2018-08-21	12	32	9	0	1	15.7417	11.1	21.4	68.0417	39	94	9.36667	6.4	12.5	0	16.6171	9.5	27.2	70.2736	10	96	10.2705	-9.8	17	31.6	17.3083	11.6	25.7	64.1667	20	94	9.09167	0.2	12.7	0	15.6385	10.5	25.7	76.2083	20	96	10.9042	0.2	14.1	6.2
1	Cupinzeiro	2018-08-29	13	98	0	0	3	14.75	12.2	19.1	83	62	96	11.7375	10.4	12.8	0	17.0467	10.5	27.2	70.6623	10	96	70.6623	-9.8	17	30.4	15.875	11.3	22.5	68.0417	35	90	9.59583	5.4	12.4	0	16.6271	11.3	24.8	72.75	35	96	11.3302	5.4	14.6	0
2	Cupinzeiro	2018-08-29	13	8	14	0	0	14.75	12.2	19.1	83	62	96	11.7375	10.4	12.8	0	17.0467	10.5	27.2	70.6623	10	96	70.6623	-9.8	17	30.4	15.875	11.3	22.5	68.0417	35	90	9.59583	5.4	12.4	0	16.6271	11.3	24.8	72.75	35	96	11.3302	5.4	14.6	0
3	Cupinzeiro	2018-08-29	13	8	0	0	5	14.75	12.2	19.1	83	62	96	11.7375	10.4	12.8	0	17.0467	10.5	27.2	70.6623	10	96	70.6623	-9.8	17	30.4	15.875	11.3	22.5	68.0417	35	90	9.59583	5.4	12.4	0	16.6271	11.3	24.8	72.75	35	96	11.3302	5.4	14.6	0
4	Cupinzeiro	2018-08-29	13	2	0	0	0	14.75	12.2	19.1	83	62	96	11.7375	10.4	12.8	0	17.0467	10.5	27.2	70.6623	10	96	70.6623	-9.8	17	30.4	15.875	11.3	22.5	68.0417	35	90	9.59583	5.4	12.4	0	16.6271	11.3	24.8	72.75	35	96	11.3302	5.4	14.6	0
5	Cupinzeiro	2018-08-29	13	32	0	0	1	14.75	12.2	19.1	83	62	96	11.7375	10.4	12.8	0	17.0467	10.5	27.2	70.6623	10	96	70.6623	-9.8	17	30.4	15.875	11.3	22.5	68.0417	35	90	9.59583	5.4	12.4	0	16.6271	11.3	24.8	72.75	35	96	11.3302	5.4	14.6	0
6	Cupinzeiro	2018-08-29	13	2	1	0	0	14.75	12.2	19.1	83	62	96	11.7375	10.4	12.8	0	17.0467	10.5	27.2	70.6623	10	96	70.6623	-9.8	17	30.4	15.875	11.3	22.5	68.0417	35	90	9.59583	5.4	12.4	0	16.6271	11.3	24.8	72.75	35	96	11.3302	5.4	14.6	0
7	Cupinzeiro	2018-08-29	13	7	0	0	0	14.75	12.2	19.1	83	62	96	11.7375	10.4	12.8	0	17.0467	10.5	27.2	70.6623	10	96	70.6623	-9.8	17	30.4	15.875	11.3	22.5	68.0417	35	90	9.59583	5.4	12.4	0	16.6271	11.3	24.8	72.75	35	96	11.3302	5.4	14.6	0
11	Cupinzeiro	2018-08-29	13	16	0	0	4	14.75	12.2	19.1	83	62	96	11.7375	10.4	12.8	0	17.0467	10.5	27.2	70.6623	10	96	70.6623	-9.8	17	30.4	15.875	11.3	22.5	68.0417	35	90	9.59583	5.4	12.4	0	16.6271	11.3	24.8	72.75	35	96	11.3302	5.4	14.6	0
12	Cupinzeiro	2018-08-29	13	1	0	0	2	14.75	12.2	19.1	83	62	96	11.7375	10.4	12.8	0	17.0467	10.5	27.2	70.6623	10	96	70.6623	-9.8	17	30.4	15.875	11.3	22.5	68.0417	35	90	9.59583	5.4	12.4	0	16.6271	11.3	24.8	72.75	35	96	11.3302	5.4	14.6	0
17	Cupinzeiro	2018-08-29	13	26	8	0	21	14.75	12.2	19.1	83	62	96	11.7375	10.4	12.8	0	17.0467	10.5	27.2	70.6623	10	96	70.6623	-9.8	17	30.4	15.875	11.3	22.5	68.0417	35	90	9.59583	5.4	12.4	0	16.6271	11.3	24.8	72.75	35	96	11.3302	5.4	14.6	0
20	Cupinzeiro	2018-08-29	13	16	0	0	2	14.75	12.2	19.1	83	62	96	11.7375	10.4	12.8	0	17.0467	10.5	27.2	70.6623	10	96	70.6623	-9.8	17	30.4	15.875	11.3	22.5	68.0417	35	90	9.59583	5.4	12.4	0	16.6271	11.3	24.8	72.75	35	96	11.3302	5.4	14.6	0
24	Cupinzeiro	2018-08-29	13	6	0	0	3	14.75	12.2	19.1	83	62	96	11.7375	10.4	12.8	0	17.0467	10.5	27.2	70.6623	10	96	70.6623	-9.8	17	30.4	15.875	11.3	22.5	68.0417	35	90	9.59583	5.4	12.4	0	16.6271	11.3	24.8	72.75	35	96	11.3302	5.4	14.6	0
25	Cupinzeiro	2018-08-29	13	7	0	0	9	14.75	12.2	19.1	83	62	96	11.7375	10.4	12.8	0	17.0467	10.5	27.2	70.6623	10	96	70.6623	-9.8	17	30.4	15.875	11.3	22.5	68.0417	35	90	9.59583	5.4	12.4	0	16.6271	11.3	24.8	72.75	35	96	11.3302	5.4	14.6	0
26	Cupinzeiro	2018-08-29	13	14	10	0	2	14.75	12.2	19.1	83	62	96	11.7375	10.4	12.8	0	17.0467	10.5	27.2	70.6623	10	96	70.6623	-9.8	17	30.4	15.875	11.3	22.5	68.0417	35	90	9.59583	5.4	12.4	0	16.6271	11.3	24.8	72.75	35	96	11.3302	5.4	14.6	0
27	Cupinzeiro	2018-08-29	13	12	0	0	0	14.75	12.2	19.1	83	62	96	11.7375	10.4	12.8	0	17.0467	10.5	27.2	70.6623	10	96	70.6623	-9.8	17	30.4	15.875	11.3	22.5	68.0417	35	90	9.59583	5.4	12.4	0	16.6271	11.3	24.8	72.75	35	96	11.3302	5.4	14.6	0
28	Cupinzeiro	2018-08-29	13	4	0	0	0	14.75	12.2	19.1	83	62	96	11.7375	10.4	12.8	0	17.0467	10.5	27.2	70.6623	10	96	70.6623	-9.8	17	30.4	15.875	11.3	22.5	68.0417	35	90	9.59583	5.4	12.4	0	16.6271	11.3	24.8	72.75	35	96	11.3302	5.4	14.6	0
29	Cupinzeiro	2018-08-29	13	4	0	0	0	14.75	12.2	19.1	83	62	96	11.7375	10.4	12.8	0	17.0467	10.5	27.2	70.6623	10	96	70.6623	-9.8	17	30.4	15.875	11.3	22.5	68.0417	35	90	9.59583	5.4	12.4	0	16.6271	11.3	24.8	72.75	35	96	11.3302	5.4	14.6	0
30	Cupinzeiro	2018-08-29	13	9	2	0	0	14.75	12.2	19.1	83	62	96	11.7375	10.4	12.8	0	17.0467	10.5	27.2	70.6623	10	96	70.6623	-9.8	17	30.4	15.875	11.3	22.5	68.0417	35	90	9.59583	5.4	12.4	0	16.6271	11.3	24.8	72.75	35	96	11.3302	5.4	14.6	0
32	Cupinzeiro	2018-08-29	13	16	0	0	10	14.75	12.2	19.1	83	62	96	11.7375	10.4	12.8	0	17.0467	10.5	27.2	70.6623	10	96	70.6623	-9.8	17	30.4	15.875	11.3	22.5	68.0417	35	90	9.59583	5.4	12.4	0	16.6271	11.3	24.8	72.75	35	96	11.3302	5.4	14.6	0
34	Cupinzeiro	2018-08-29	13	25	0	6	13	14.75	12.2	19.1	83	62	96	11.7375	10.4	12.8	0	17.0467	10.5	27.2	70.6623	10	96	70.6623	-9.8	17	30.4	15.875	11.3	22.5	68.0417	35	90	9.59583	5.4	12.4	0	16.6271	11.3	24.8	72.75	35	96	11.3302	5.4	14.6	0
36	Cupinzeiro	2018-08-29	13	10	0	0	9	14.75	12.2	19.1	83	62	96	11.7375	10.4	12.8	0	17.0467	10.5	27.2	70.6623	10	96	70.6623	-9.8	17	30.4	15.875	11.3	22.5	68.0417	35	90	9.59583	5.4	12.4	0	16.6271	11.3	24.8	72.75	35	96	11.3302	5.4	14.6	0
38	Cupinzeiro	2018-08-29	13	3	0	0	0	14.75	12.2	19.1	83	62	96	11.7375	10.4	12.8	0	17.0467	10.5	27.2	70.6623	10	96	70.6623	-9.8	17	30.4	15.875	11.3	22.5	68.0417	35	90	9.59583	5.4	12.4	0	16.6271	11.3	24.8	72.75	35	96	11.3302	5.4	14.6	0
39	Cupinzeiro	2018-08-29	13	10	0	0	2	14.75	12.2	19.1	83	62	96	11.7375	10.4	12.8	0	17.0467	10.5	27.2	70.6623	10	96	70.6623	-9.8	17	30.4	15.875	11.3	22.5	68.0417	35	90	9.59583	5.4	12.4	0	16.6271	11.3	24.8	72.75	35	96	11.3302	5.4	14.6	0
40	Cupinzeiro	2018-08-29	13	21	0	0	0	14.75	12.2	19.1	83	62	96	11.7375	10.4	12.8	0	17.0467	10.5	27.2	70.6623	10	96	70.6623	-9.8	17	30.4	15.875	11.3	22.5	68.0417	35	90	9.59583	5.4	12.4	0	16.6271	11.3	24.8	72.75	35	96	11.3302	5.4	14.6	0
42	Cupinzeiro	2018-08-29	13	16	2	0	1	14.75	12.2	19.1	83	62	96	11.7375	10.4	12.8	0	17.0467	10.5	27.2	70.6623	10	96	70.6623	-9.8	17	30.4	15.875	11.3	22.5	68.0417	35	90	9.59583	5.4	12.4	0	16.6271	11.3	24.8	72.75	35	96	11.3302	5.4	14.6	0
44	Cupinzeiro	2018-08-29	13	5	2	0	6	14.75	12.2	19.1	83	62	96	11.7375	10.4	12.8	0	17.0467	10.5	27.2	70.6623	10	96	70.6623	-9.8	17	30.4	15.875	11.3	22.5	68.0417	35	90	9.59583	5.4	12.4	0	16.6271	11.3	24.8	72.75	35	96	11.3302	5.4	14.6	0
46	Cupinzeiro	2018-08-29	13	5	0	0	8	14.75	12.2	19.1	83	62	96	11.7375	10.4	12.8	0	17.0467	10.5	27.2	70.6623	10	96	70.6623	-9.8	17	30.4	15.875	11.3	22.5	68.0417	35	90	9.59583	5.4	12.4	0	16.6271	11.3	24.8	72.75	35	96	11.3302	5.4	14.6	0
47	Cupinzeiro	2018-08-29	13	13	0	0	1	14.75	12.2	19.1	83	62	96	11.7375	10.4	12.8	0	17.0467	10.5	27.2	70.6623	10	96	70.6623	-9.8	17	30.4	15.875	11.3	22.5	68.0417	35	90	9.59583	5.4	12.4	0	16.6271	11.3	24.8	72.75	35	96	11.3302	5.4	14.6	0
48	Cupinzeiro	2018-08-29	13	3	0	0	1	14.75	12.2	19.1	83	62	96	11.7375	10.4	12.8	0	17.0467	10.5	27.2	70.6623	10	96	70.6623	-9.8	17	30.4	15.875	11.3	22.5	68.0417	35	90	9.59583	5.4	12.4	0	16.6271	11.3	24.8	72.75	35	96	11.3302	5.4	14.6	0
50	Cupinzeiro	2018-08-29	13	24	0	0	0	14.75	12.2	19.1	83	62	96	11.7375	10.4	12.8	0	17.0467	10.5	27.2	70.6623	10	96	70.6623	-9.8	17	30.4	15.875	11.3	22.5	68.0417	35	90	9.59583	5.4	12.4	0	16.6271	11.3	24.8	72.75	35	96	11.3302	5.4	14.6	0
52	Cupinzeiro	2018-08-29	13	32	32	0	1	14.75	12.2	19.1	83	62	96	11.7375	10.4	12.8	0	17.0467	10.5	27.2	70.6623	10	96	70.6623	-9.8	17	30.4	15.875	11.3	22.5	68.0417	35	90	9.59583	5.4	12.4	0	16.6271	11.3	24.8	72.75	35	96	11.3302	5.4	14.6	0
1	Cupinzeiro	2018-09-05	14	98	14	0	3	19	10.7	25.9	41.625	20	76	4.425	0.7	7.3	0	17.3331	10.5	27.2	67.8207	10	96	10.3031	-9.8	17	28.8	14.75	12.2	19.1	83	62	96	11.7375	10.4	12.8	0	17.7312	10.7	27	60.6406	20	96	9.04792	0.7	13.5	0.2
2	Cupinzeiro	2018-09-05	14	8	22	0	0	19	10.7	25.9	41.625	20	76	4.425	0.7	7.3	0	17.3331	10.5	27.2	67.8207	10	96	10.3031	-9.8	17	28.8	14.75	12.2	19.1	83	62	96	11.7375	10.4	12.8	0	17.7312	10.7	27	60.6406	20	96	9.04792	0.7	13.5	0.2
3	Cupinzeiro	2018-09-05	14	8	0	0	5	19	10.7	25.9	41.625	20	76	4.425	0.7	7.3	0	17.3331	10.5	27.2	67.8207	10	96	10.3031	-9.8	17	28.8	14.75	12.2	19.1	83	62	96	11.7375	10.4	12.8	0	17.7312	10.7	27	60.6406	20	96	9.04792	0.7	13.5	0.2
4	Cupinzeiro	2018-09-05	14	2	2	0	0	19	10.7	25.9	41.625	20	76	4.425	0.7	7.3	0	17.3331	10.5	27.2	67.8207	10	96	10.3031	-9.8	17	28.8	14.75	12.2	19.1	83	62	96	11.7375	10.4	12.8	0	17.7312	10.7	27	60.6406	20	96	9.04792	0.7	13.5	0.2
5	Cupinzeiro	2018-09-05	14	32	1	0	0	19	10.7	25.9	41.625	20	76	4.425	0.7	7.3	0	17.3331	10.5	27.2	67.8207	10	96	10.3031	-9.8	17	28.8	14.75	12.2	19.1	83	62	96	11.7375	10.4	12.8	0	17.7312	10.7	27	60.6406	20	96	9.04792	0.7	13.5	0.2
6	Cupinzeiro	2018-09-05	14	2	4	0	0	19	10.7	25.9	41.625	20	76	4.425	0.7	7.3	0	17.3331	10.5	27.2	67.8207	10	96	10.3031	-9.8	17	28.8	14.75	12.2	19.1	83	62	96	11.7375	10.4	12.8	0	17.7312	10.7	27	60.6406	20	96	9.04792	0.7	13.5	0.2
7	Cupinzeiro	2018-09-05	14	7	0	0	0	19	10.7	25.9	41.625	20	76	4.425	0.7	7.3	0	17.3331	10.5	27.2	67.8207	10	96	10.3031	-9.8	17	28.8	14.75	12.2	19.1	83	62	96	11.7375	10.4	12.8	0	17.7312	10.7	27	60.6406	20	96	9.04792	0.7	13.5	0.2
11	Cupinzeiro	2018-09-05	14	16	0	0	3	19	10.7	25.9	41.625	20	76	4.425	0.7	7.3	0	17.3331	10.5	27.2	67.8207	10	96	10.3031	-9.8	17	28.8	14.75	12.2	19.1	83	62	96	11.7375	10.4	12.8	0	17.7312	10.7	27	60.6406	20	96	9.04792	0.7	13.5	0.2
12	Cupinzeiro	2018-09-05	14	1	5	0	2	19	10.7	25.9	41.625	20	76	4.425	0.7	7.3	0	17.3331	10.5	27.2	67.8207	10	96	10.3031	-9.8	17	28.8	14.75	12.2	19.1	83	62	96	11.7375	10.4	12.8	0	17.7312	10.7	27	60.6406	20	96	9.04792	0.7	13.5	0.2
17	Cupinzeiro	2018-09-05	14	26	10	0	17	19	10.7	25.9	41.625	20	76	4.425	0.7	7.3	0	17.3331	10.5	27.2	67.8207	10	96	10.3031	-9.8	17	28.8	14.75	12.2	19.1	83	62	96	11.7375	10.4	12.8	0	17.7312	10.7	27	60.6406	20	96	9.04792	0.7	13.5	0.2
20	Cupinzeiro	2018-09-05	14	16	0	0	0	19	10.7	25.9	41.625	20	76	4.425	0.7	7.3	0	17.3331	10.5	27.2	67.8207	10	96	10.3031	-9.8	17	28.8	14.75	12.2	19.1	83	62	96	11.7375	10.4	12.8	0	17.7312	10.7	27	60.6406	20	96	9.04792	0.7	13.5	0.2
24	Cupinzeiro	2018-09-05	14	6	2	0	0	19	10.7	25.9	41.625	20	76	4.425	0.7	7.3	0	17.3331	10.5	27.2	67.8207	10	96	10.3031	-9.8	17	28.8	14.75	12.2	19.1	83	62	96	11.7375	10.4	12.8	0	17.7312	10.7	27	60.6406	20	96	9.04792	0.7	13.5	0.2
25	Cupinzeiro	2018-09-05	14	7	0	0	9	19	10.7	25.9	41.625	20	76	4.425	0.7	7.3	0	17.3331	10.5	27.2	67.8207	10	96	10.3031	-9.8	17	28.8	14.75	12.2	19.1	83	62	96	11.7375	10.4	12.8	0	17.7312	10.7	27	60.6406	20	96	9.04792	0.7	13.5	0.2
26	Cupinzeiro	2018-09-05	14	14	7	0	1	19	10.7	25.9	41.625	20	76	4.425	0.7	7.3	0	17.3331	10.5	27.2	67.8207	10	96	10.3031	-9.8	17	28.8	14.75	12.2	19.1	83	62	96	11.7375	10.4	12.8	0	17.7312	10.7	27	60.6406	20	96	9.04792	0.7	13.5	0.2
27	Cupinzeiro	2018-09-05	14	12	0	0	0	19	10.7	25.9	41.625	20	76	4.425	0.7	7.3	0	17.3331	10.5	27.2	67.8207	10	96	10.3031	-9.8	17	28.8	14.75	12.2	19.1	83	62	96	11.7375	10.4	12.8	0	17.7312	10.7	27	60.6406	20	96	9.04792	0.7	13.5	0.2
28	Cupinzeiro	2018-09-05	14	4	0	0	0	19	10.7	25.9	41.625	20	76	4.425	0.7	7.3	0	17.3331	10.5	27.2	67.8207	10	96	10.3031	-9.8	17	28.8	14.75	12.2	19.1	83	62	96	11.7375	10.4	12.8	0	17.7312	10.7	27	60.6406	20	96	9.04792	0.7	13.5	0.2
29	Cupinzeiro	2018-09-05	14	4	0	0	0	19	10.7	25.9	41.625	20	76	4.425	0.7	7.3	0	17.3331	10.5	27.2	67.8207	10	96	10.3031	-9.8	17	28.8	14.75	12.2	19.1	83	62	96	11.7375	10.4	12.8	0	17.7312	10.7	27	60.6406	20	96	9.04792	0.7	13.5	0.2
30	Cupinzeiro	2018-09-05	14	9	2	0	0	19	10.7	25.9	41.625	20	76	4.425	0.7	7.3	0	17.3331	10.5	27.2	67.8207	10	96	10.3031	-9.8	17	28.8	14.75	12.2	19.1	83	62	96	11.7375	10.4	12.8	0	17.7312	10.7	27	60.6406	20	96	9.04792	0.7	13.5	0.2
32	Cupinzeiro	2018-09-05	14	16	0	0	8	19	10.7	25.9	41.625	20	76	4.425	0.7	7.3	0	17.3331	10.5	27.2	67.8207	10	96	10.3031	-9.8	17	28.8	14.75	12.2	19.1	83	62	96	11.7375	10.4	12.8	0	17.7312	10.7	27	60.6406	20	96	9.04792	0.7	13.5	0.2
34	Cupinzeiro	2018-09-05	14	25	0	0	18	19	10.7	25.9	41.625	20	76	4.425	0.7	7.3	0	17.3331	10.5	27.2	67.8207	10	96	10.3031	-9.8	17	28.8	14.75	12.2	19.1	83	62	96	11.7375	10.4	12.8	0	17.7312	10.7	27	60.6406	20	96	9.04792	0.7	13.5	0.2
36	Cupinzeiro	2018-09-05	14	10	0	0	9	19	10.7	25.9	41.625	20	76	4.425	0.7	7.3	0	17.3331	10.5	27.2	67.8207	10	96	10.3031	-9.8	17	28.8	14.75	12.2	19.1	83	62	96	11.7375	10.4	12.8	0	17.7312	10.7	27	60.6406	20	96	9.04792	0.7	13.5	0.2
38	Cupinzeiro	2018-09-05	14	3	0	0	0	19	10.7	25.9	41.625	20	76	4.425	0.7	7.3	0	17.3331	10.5	27.2	67.8207	10	96	10.3031	-9.8	17	28.8	14.75	12.2	19.1	83	62	96	11.7375	10.4	12.8	0	17.7312	10.7	27	60.6406	20	96	9.04792	0.7	13.5	0.2
39	Cupinzeiro	2018-09-05	14	10	0	0	2	19	10.7	25.9	41.625	20	76	4.425	0.7	7.3	0	17.3331	10.5	27.2	67.8207	10	96	10.3031	-9.8	17	28.8	14.75	12.2	19.1	83	62	96	11.7375	10.4	12.8	0	17.7312	10.7	27	60.6406	20	96	9.04792	0.7	13.5	0.2
40	Cupinzeiro	2018-09-05	14	21	0	0	0	19	10.7	25.9	41.625	20	76	4.425	0.7	7.3	0	17.3331	10.5	27.2	67.8207	10	96	10.3031	-9.8	17	28.8	14.75	12.2	19.1	83	62	96	11.7375	10.4	12.8	0	17.7312	10.7	27	60.6406	20	96	9.04792	0.7	13.5	0.2
42	Cupinzeiro	2018-09-05	14	16	3	0	1	19	10.7	25.9	41.625	20	76	4.425	0.7	7.3	0	17.3331	10.5	27.2	67.8207	10	96	10.3031	-9.8	17	28.8	14.75	12.2	19.1	83	62	96	11.7375	10.4	12.8	0	17.7312	10.7	27	60.6406	20	96	9.04792	0.7	13.5	0.2
44	Cupinzeiro	2018-09-05	14	5	0	0	0	19	10.7	25.9	41.625	20	76	4.425	0.7	7.3	0	17.3331	10.5	27.2	67.8207	10	96	10.3031	-9.8	17	28.8	14.75	12.2	19.1	83	62	96	11.7375	10.4	12.8	0	17.7312	10.7	27	60.6406	20	96	9.04792	0.7	13.5	0.2
46	Cupinzeiro	2018-09-05	14	5	0	0	8	19	10.7	25.9	41.625	20	76	4.425	0.7	7.3	0	17.3331	10.5	27.2	67.8207	10	96	10.3031	-9.8	17	28.8	14.75	12.2	19.1	83	62	96	11.7375	10.4	12.8	0	17.7312	10.7	27	60.6406	20	96	9.04792	0.7	13.5	0.2
47	Cupinzeiro	2018-09-05	14	13	0	0	1	19	10.7	25.9	41.625	20	76	4.425	0.7	7.3	0	17.3331	10.5	27.2	67.8207	10	96	10.3031	-9.8	17	28.8	14.75	12.2	19.1	83	62	96	11.7375	10.4	12.8	0	17.7312	10.7	27	60.6406	20	96	9.04792	0.7	13.5	0.2
48	Cupinzeiro	2018-09-05	14	3	0	0	1	19	10.7	25.9	41.625	20	76	4.425	0.7	7.3	0	17.3331	10.5	27.2	67.8207	10	96	10.3031	-9.8	17	28.8	14.75	12.2	19.1	83	62	96	11.7375	10.4	12.8	0	17.7312	10.7	27	60.6406	20	96	9.04792	0.7	13.5	0.2
50	Cupinzeiro	2018-09-05	14	24	0	0	0	19	10.7	25.9	41.625	20	76	4.425	0.7	7.3	0	17.3331	10.5	27.2	67.8207	10	96	10.3031	-9.8	17	28.8	14.75	12.2	19.1	83	62	96	11.7375	10.4	12.8	0	17.7312	10.7	27	60.6406	20	96	9.04792	0.7	13.5	0.2
52	Cupinzeiro	2018-09-05	14	32	9	0	1	19	10.7	25.9	41.625	20	76	4.425	0.7	7.3	0	17.3331	10.5	27.2	67.8207	10	96	10.3031	-9.8	17	28.8	14.75	12.2	19.1	83	62	96	11.7375	10.4	12.8	0	17.7312	10.7	27	60.6406	20	96	9.04792	0.7	13.5	0.2
1	Cupinzeiro	2018-09-12	15	98	13	0	5	19.4857	13.8	23.7	60.4286	43	89	11.2571	9.6	12.7	0	17.0099	9.4	27.2	65.9806	10	96	9.51745	-9.8	14.6	6.4	19	10.7	25.9	41.625	20	76	4.425	0.7	7.3	0	17.5026	9.4	27	62.4422	20	96	9.34422	0.7	14	0.2
2	Cupinzeiro	2018-09-12	15	8	17	0	0	19.4857	13.8	23.7	60.4286	43	89	11.2571	9.6	12.7	0	17.0099	9.4	27.2	65.9806	10	96	9.51745	-9.8	14.6	6.4	19	10.7	25.9	41.625	20	76	4.425	0.7	7.3	0	17.5026	9.4	27	62.4422	20	96	9.34422	0.7	14	0.2
3	Cupinzeiro	2018-09-12	15	8	0	0	2	19.4857	13.8	23.7	60.4286	43	89	11.2571	9.6	12.7	0	17.0099	9.4	27.2	65.9806	10	96	9.51745	-9.8	14.6	6.4	19	10.7	25.9	41.625	20	76	4.425	0.7	7.3	0	17.5026	9.4	27	62.4422	20	96	9.34422	0.7	14	0.2
4	Cupinzeiro	2018-09-12	15	2	1	0	0	19.4857	13.8	23.7	60.4286	43	89	11.2571	9.6	12.7	0	17.0099	9.4	27.2	65.9806	10	96	9.51745	-9.8	14.6	6.4	19	10.7	25.9	41.625	20	76	4.425	0.7	7.3	0	17.5026	9.4	27	62.4422	20	96	9.34422	0.7	14	0.2
5	Cupinzeiro	2018-09-12	15	32	3	0	0	19.4857	13.8	23.7	60.4286	43	89	11.2571	9.6	12.7	0	17.0099	9.4	27.2	65.9806	10	96	9.51745	-9.8	14.6	6.4	19	10.7	25.9	41.625	20	76	4.425	0.7	7.3	0	17.5026	9.4	27	62.4422	20	96	9.34422	0.7	14	0.2
6	Cupinzeiro	2018-09-12	15	2	5	0	0	19.4857	13.8	23.7	60.4286	43	89	11.2571	9.6	12.7	0	17.0099	9.4	27.2	65.9806	10	96	9.51745	-9.8	14.6	6.4	19	10.7	25.9	41.625	20	76	4.425	0.7	7.3	0	17.5026	9.4	27	62.4422	20	96	9.34422	0.7	14	0.2
7	Cupinzeiro	2018-09-12	15	7	1	0	0	19.4857	13.8	23.7	60.4286	43	89	11.2571	9.6	12.7	0	17.0099	9.4	27.2	65.9806	10	96	9.51745	-9.8	14.6	6.4	19	10.7	25.9	41.625	20	76	4.425	0.7	7.3	0	17.5026	9.4	27	62.4422	20	96	9.34422	0.7	14	0.2
11	Cupinzeiro	2018-09-12	15	16	0	0	1	19.4857	13.8	23.7	60.4286	43	89	11.2571	9.6	12.7	0	17.0099	9.4	27.2	65.9806	10	96	9.51745	-9.8	14.6	6.4	19	10.7	25.9	41.625	20	76	4.425	0.7	7.3	0	17.5026	9.4	27	62.4422	20	96	9.34422	0.7	14	0.2
12	Cupinzeiro	2018-09-12	15	1	4	0	1	19.4857	13.8	23.7	60.4286	43	89	11.2571	9.6	12.7	0	17.0099	9.4	27.2	65.9806	10	96	9.51745	-9.8	14.6	6.4	19	10.7	25.9	41.625	20	76	4.425	0.7	7.3	0	17.5026	9.4	27	62.4422	20	96	9.34422	0.7	14	0.2
17	Cupinzeiro	2018-09-12	15	26	7	0	6	19.4857	13.8	23.7	60.4286	43	89	11.2571	9.6	12.7	0	17.0099	9.4	27.2	65.9806	10	96	9.51745	-9.8	14.6	6.4	19	10.7	25.9	41.625	20	76	4.425	0.7	7.3	0	17.5026	9.4	27	62.4422	20	96	9.34422	0.7	14	0.2
20	Cupinzeiro	2018-09-12	15	16	0	0	0	19.4857	13.8	23.7	60.4286	43	89	11.2571	9.6	12.7	0	17.0099	9.4	27.2	65.9806	10	96	9.51745	-9.8	14.6	6.4	19	10.7	25.9	41.625	20	76	4.425	0.7	7.3	0	17.5026	9.4	27	62.4422	20	96	9.34422	0.7	14	0.2
24	Cupinzeiro	2018-09-12	15	6	2	0	0	19.4857	13.8	23.7	60.4286	43	89	11.2571	9.6	12.7	0	17.0099	9.4	27.2	65.9806	10	96	9.51745	-9.8	14.6	6.4	19	10.7	25.9	41.625	20	76	4.425	0.7	7.3	0	17.5026	9.4	27	62.4422	20	96	9.34422	0.7	14	0.2
25	Cupinzeiro	2018-09-12	15	7	0	0	9	19.4857	13.8	23.7	60.4286	43	89	11.2571	9.6	12.7	0	17.0099	9.4	27.2	65.9806	10	96	9.51745	-9.8	14.6	6.4	19	10.7	25.9	41.625	20	76	4.425	0.7	7.3	0	17.5026	9.4	27	62.4422	20	96	9.34422	0.7	14	0.2
26	Cupinzeiro	2018-09-12	15	14	5	0	0	19.4857	13.8	23.7	60.4286	43	89	11.2571	9.6	12.7	0	17.0099	9.4	27.2	65.9806	10	96	9.51745	-9.8	14.6	6.4	19	10.7	25.9	41.625	20	76	4.425	0.7	7.3	0	17.5026	9.4	27	62.4422	20	96	9.34422	0.7	14	0.2
27	Cupinzeiro	2018-09-12	15	12	0	0	0	19.4857	13.8	23.7	60.4286	43	89	11.2571	9.6	12.7	0	17.0099	9.4	27.2	65.9806	10	96	9.51745	-9.8	14.6	6.4	19	10.7	25.9	41.625	20	76	4.425	0.7	7.3	0	17.5026	9.4	27	62.4422	20	96	9.34422	0.7	14	0.2
28	Cupinzeiro	2018-09-12	15	4	0	0	0	19.4857	13.8	23.7	60.4286	43	89	11.2571	9.6	12.7	0	17.0099	9.4	27.2	65.9806	10	96	9.51745	-9.8	14.6	6.4	19	10.7	25.9	41.625	20	76	4.425	0.7	7.3	0	17.5026	9.4	27	62.4422	20	96	9.34422	0.7	14	0.2
29	Cupinzeiro	2018-09-12	15	4	0	0	0	19.4857	13.8	23.7	60.4286	43	89	11.2571	9.6	12.7	0	17.0099	9.4	27.2	65.9806	10	96	9.51745	-9.8	14.6	6.4	19	10.7	25.9	41.625	20	76	4.425	0.7	7.3	0	17.5026	9.4	27	62.4422	20	96	9.34422	0.7	14	0.2
30	Cupinzeiro	2018-09-12	15	9	3	0	0	19.4857	13.8	23.7	60.4286	43	89	11.2571	9.6	12.7	0	17.0099	9.4	27.2	65.9806	10	96	9.51745	-9.8	14.6	6.4	19	10.7	25.9	41.625	20	76	4.425	0.7	7.3	0	17.5026	9.4	27	62.4422	20	96	9.34422	0.7	14	0.2
32	Cupinzeiro	2018-09-12	15	16	0	0	3	19.4857	13.8	23.7	60.4286	43	89	11.2571	9.6	12.7	0	17.0099	9.4	27.2	65.9806	10	96	9.51745	-9.8	14.6	6.4	19	10.7	25.9	41.625	20	76	4.425	0.7	7.3	0	17.5026	9.4	27	62.4422	20	96	9.34422	0.7	14	0.2
34	Cupinzeiro	2018-09-12	15	25	0	0	13	19.4857	13.8	23.7	60.4286	43	89	11.2571	9.6	12.7	0	17.0099	9.4	27.2	65.9806	10	96	9.51745	-9.8	14.6	6.4	19	10.7	25.9	41.625	20	76	4.425	0.7	7.3	0	17.5026	9.4	27	62.4422	20	96	9.34422	0.7	14	0.2
36	Cupinzeiro	2018-09-12	15	10	7	0	8	19.4857	13.8	23.7	60.4286	43	89	11.2571	9.6	12.7	0	17.0099	9.4	27.2	65.9806	10	96	9.51745	-9.8	14.6	6.4	19	10.7	25.9	41.625	20	76	4.425	0.7	7.3	0	17.5026	9.4	27	62.4422	20	96	9.34422	0.7	14	0.2
38	Cupinzeiro	2018-09-12	15	3	0	0	0	19.4857	13.8	23.7	60.4286	43	89	11.2571	9.6	12.7	0	17.0099	9.4	27.2	65.9806	10	96	9.51745	-9.8	14.6	6.4	19	10.7	25.9	41.625	20	76	4.425	0.7	7.3	0	17.5026	9.4	27	62.4422	20	96	9.34422	0.7	14	0.2
39	Cupinzeiro	2018-09-12	15	10	0	0	2	19.4857	13.8	23.7	60.4286	43	89	11.2571	9.6	12.7	0	17.0099	9.4	27.2	65.9806	10	96	9.51745	-9.8	14.6	6.4	19	10.7	25.9	41.625	20	76	4.425	0.7	7.3	0	17.5026	9.4	27	62.4422	20	96	9.34422	0.7	14	0.2
40	Cupinzeiro	2018-09-12	15	21	0	0	0	19.4857	13.8	23.7	60.4286	43	89	11.2571	9.6	12.7	0	17.0099	9.4	27.2	65.9806	10	96	9.51745	-9.8	14.6	6.4	19	10.7	25.9	41.625	20	76	4.425	0.7	7.3	0	17.5026	9.4	27	62.4422	20	96	9.34422	0.7	14	0.2
42	Cupinzeiro	2018-09-12	15	16	3	0	1	19.4857	13.8	23.7	60.4286	43	89	11.2571	9.6	12.7	0	17.0099	9.4	27.2	65.9806	10	96	9.51745	-9.8	14.6	6.4	19	10.7	25.9	41.625	20	76	4.425	0.7	7.3	0	17.5026	9.4	27	62.4422	20	96	9.34422	0.7	14	0.2
44	Cupinzeiro	2018-09-12	15	5	2	0	0	19.4857	13.8	23.7	60.4286	43	89	11.2571	9.6	12.7	0	17.0099	9.4	27.2	65.9806	10	96	9.51745	-9.8	14.6	6.4	19	10.7	25.9	41.625	20	76	4.425	0.7	7.3	0	17.5026	9.4	27	62.4422	20	96	9.34422	0.7	14	0.2
46	Cupinzeiro	2018-09-12	15	5	0	0	8	19.4857	13.8	23.7	60.4286	43	89	11.2571	9.6	12.7	0	17.0099	9.4	27.2	65.9806	10	96	9.51745	-9.8	14.6	6.4	19	10.7	25.9	41.625	20	76	4.425	0.7	7.3	0	17.5026	9.4	27	62.4422	20	96	9.34422	0.7	14	0.2
47	Cupinzeiro	2018-09-12	15	13	0	0	1	19.4857	13.8	23.7	60.4286	43	89	11.2571	9.6	12.7	0	17.0099	9.4	27.2	65.9806	10	96	9.51745	-9.8	14.6	6.4	19	10.7	25.9	41.625	20	76	4.425	0.7	7.3	0	17.5026	9.4	27	62.4422	20	96	9.34422	0.7	14	0.2
48	Cupinzeiro	2018-09-12	15	3	0	0	1	19.4857	13.8	23.7	60.4286	43	89	11.2571	9.6	12.7	0	17.0099	9.4	27.2	65.9806	10	96	9.51745	-9.8	14.6	6.4	19	10.7	25.9	41.625	20	76	4.425	0.7	7.3	0	17.5026	9.4	27	62.4422	20	96	9.34422	0.7	14	0.2
50	Cupinzeiro	2018-09-12	15	24	0	0	0	19.4857	13.8	23.7	60.4286	43	89	11.2571	9.6	12.7	0	17.0099	9.4	27.2	65.9806	10	96	9.51745	-9.8	14.6	6.4	19	10.7	25.9	41.625	20	76	4.425	0.7	7.3	0	17.5026	9.4	27	62.4422	20	96	9.34422	0.7	14	0.2
52	Cupinzeiro	2018-09-12	15	32	5	0	0	19.4857	13.8	23.7	60.4286	43	89	11.2571	9.6	12.7	0	17.0099	9.4	27.2	65.9806	10	96	9.51745	-9.8	14.6	6.4	19	10.7	25.9	41.625	20	76	4.425	0.7	7.3	0	17.5026	9.4	27	62.4422	20	96	9.34422	0.7	14	0.2
1	Cupinzeiro	2018-09-20	16	98	6	0	0	19.5833	16.2	25.6	76.9375	46	94	14.7042	11.7	17.1	19.8	17.4899	9.4	27.7	66.8035	20	96	10.5198	0.7	18.7	23.6	19.7149	14.6	20.2	57.7917	28	94	11.5333	10.8	11.9	0	18.9766	14.6	27.7	77.6809	33	95	14.6649	9.3	18.7	23.4
2	Cupinzeiro	2018-09-20	16	8	8	2	0	19.5833	16.2	25.6	76.9375	46	94	14.7042	11.7	17.1	19.8	17.4899	9.4	27.7	66.8035	20	96	10.5198	0.7	18.7	23.6	19.7149	14.6	20.2	57.7917	28	94	11.5333	10.8	11.9	0	18.9766	14.6	27.7	77.6809	33	95	14.6649	9.3	18.7	23.4
3	Cupinzeiro	2018-09-20	16	8	1	0	3	19.5833	16.2	25.6	76.9375	46	94	14.7042	11.7	17.1	19.8	17.4899	9.4	27.7	66.8035	20	96	10.5198	0.7	18.7	23.6	19.7149	14.6	20.2	57.7917	28	94	11.5333	10.8	11.9	0	18.9766	14.6	27.7	77.6809	33	95	14.6649	9.3	18.7	23.4
4	Cupinzeiro	2018-09-20	16	2	0	0	0	19.5833	16.2	25.6	76.9375	46	94	14.7042	11.7	17.1	19.8	17.4899	9.4	27.7	66.8035	20	96	10.5198	0.7	18.7	23.6	19.7149	14.6	20.2	57.7917	28	94	11.5333	10.8	11.9	0	18.9766	14.6	27.7	77.6809	33	95	14.6649	9.3	18.7	23.4
5	Cupinzeiro	2018-09-20	16	32	2	0	0	19.5833	16.2	25.6	76.9375	46	94	14.7042	11.7	17.1	19.8	17.4899	9.4	27.7	66.8035	20	96	10.5198	0.7	18.7	23.6	19.7149	14.6	20.2	57.7917	28	94	11.5333	10.8	11.9	0	18.9766	14.6	27.7	77.6809	33	95	14.6649	9.3	18.7	23.4
6	Cupinzeiro	2018-09-20	16	2	7	0	0	19.5833	16.2	25.6	76.9375	46	94	14.7042	11.7	17.1	19.8	17.4899	9.4	27.7	66.8035	20	96	10.5198	0.7	18.7	23.6	19.7149	14.6	20.2	57.7917	28	94	11.5333	10.8	11.9	0	18.9766	14.6	27.7	77.6809	33	95	14.6649	9.3	18.7	23.4
7	Cupinzeiro	2018-09-20	16	7	1	0	0	19.5833	16.2	25.6	76.9375	46	94	14.7042	11.7	17.1	19.8	17.4899	9.4	27.7	66.8035	20	96	10.5198	0.7	18.7	23.6	19.7149	14.6	20.2	57.7917	28	94	11.5333	10.8	11.9	0	18.9766	14.6	27.7	77.6809	33	95	14.6649	9.3	18.7	23.4
11	Cupinzeiro	2018-09-20	16	16	0	0	0	19.5833	16.2	25.6	76.9375	46	94	14.7042	11.7	17.1	19.8	17.4899	9.4	27.7	66.8035	20	96	10.5198	0.7	18.7	23.6	19.7149	14.6	20.2	57.7917	28	94	11.5333	10.8	11.9	0	18.9766	14.6	27.7	77.6809	33	95	14.6649	9.3	18.7	23.4
12	Cupinzeiro	2018-09-20	16	1	3	0	0	19.5833	16.2	25.6	76.9375	46	94	14.7042	11.7	17.1	19.8	17.4899	9.4	27.7	66.8035	20	96	10.5198	0.7	18.7	23.6	19.7149	14.6	20.2	57.7917	28	94	11.5333	10.8	11.9	0	18.9766	14.6	27.7	77.6809	33	95	14.6649	9.3	18.7	23.4
17	Cupinzeiro	2018-09-20	16	26	3	1	5	19.5833	16.2	25.6	76.9375	46	94	14.7042	11.7	17.1	19.8	17.4899	9.4	27.7	66.8035	20	96	10.5198	0.7	18.7	23.6	19.7149	14.6	20.2	57.7917	28	94	11.5333	10.8	11.9	0	18.9766	14.6	27.7	77.6809	33	95	14.6649	9.3	18.7	23.4
20	Cupinzeiro	2018-09-20	16	16	0	0	0	19.5833	16.2	25.6	76.9375	46	94	14.7042	11.7	17.1	19.8	17.4899	9.4	27.7	66.8035	20	96	10.5198	0.7	18.7	23.6	19.7149	14.6	20.2	57.7917	28	94	11.5333	10.8	11.9	0	18.9766	14.6	27.7	77.6809	33	95	14.6649	9.3	18.7	23.4
24	Cupinzeiro	2018-09-20	16	6	1	1	0	19.5833	16.2	25.6	76.9375	46	94	14.7042	11.7	17.1	19.8	17.4899	9.4	27.7	66.8035	20	96	10.5198	0.7	18.7	23.6	19.7149	14.6	20.2	57.7917	28	94	11.5333	10.8	11.9	0	18.9766	14.6	27.7	77.6809	33	95	14.6649	9.3	18.7	23.4
25	Cupinzeiro	2018-09-20	16	7	0	0	7	19.5833	16.2	25.6	76.9375	46	94	14.7042	11.7	17.1	19.8	17.4899	9.4	27.7	66.8035	20	96	10.5198	0.7	18.7	23.6	19.7149	14.6	20.2	57.7917	28	94	11.5333	10.8	11.9	0	18.9766	14.6	27.7	77.6809	33	95	14.6649	9.3	18.7	23.4
26	Cupinzeiro	2018-09-20	16	14	0	1	0	19.5833	16.2	25.6	76.9375	46	94	14.7042	11.7	17.1	19.8	17.4899	9.4	27.7	66.8035	20	96	10.5198	0.7	18.7	23.6	19.7149	14.6	20.2	57.7917	28	94	11.5333	10.8	11.9	0	18.9766	14.6	27.7	77.6809	33	95	14.6649	9.3	18.7	23.4
27	Cupinzeiro	2018-09-20	16	12	0	0	0	19.5833	16.2	25.6	76.9375	46	94	14.7042	11.7	17.1	19.8	17.4899	9.4	27.7	66.8035	20	96	10.5198	0.7	18.7	23.6	19.7149	14.6	20.2	57.7917	28	94	11.5333	10.8	11.9	0	18.9766	14.6	27.7	77.6809	33	95	14.6649	9.3	18.7	23.4
28	Cupinzeiro	2018-09-20	16	4	0	0	0	19.5833	16.2	25.6	76.9375	46	94	14.7042	11.7	17.1	19.8	17.4899	9.4	27.7	66.8035	20	96	10.5198	0.7	18.7	23.6	19.7149	14.6	20.2	57.7917	28	94	11.5333	10.8	11.9	0	18.9766	14.6	27.7	77.6809	33	95	14.6649	9.3	18.7	23.4
29	Cupinzeiro	2018-09-20	16	4	0	0	0	19.5833	16.2	25.6	76.9375	46	94	14.7042	11.7	17.1	19.8	17.4899	9.4	27.7	66.8035	20	96	10.5198	0.7	18.7	23.6	19.7149	14.6	20.2	57.7917	28	94	11.5333	10.8	11.9	0	18.9766	14.6	27.7	77.6809	33	95	14.6649	9.3	18.7	23.4
30	Cupinzeiro	2018-09-20	16	9	3	0	0	19.5833	16.2	25.6	76.9375	46	94	14.7042	11.7	17.1	19.8	17.4899	9.4	27.7	66.8035	20	96	10.5198	0.7	18.7	23.6	19.7149	14.6	20.2	57.7917	28	94	11.5333	10.8	11.9	0	18.9766	14.6	27.7	77.6809	33	95	14.6649	9.3	18.7	23.4
32	Cupinzeiro	2018-09-20	16	16	0	0	2	19.5833	16.2	25.6	76.9375	46	94	14.7042	11.7	17.1	19.8	17.4899	9.4	27.7	66.8035	20	96	10.5198	0.7	18.7	23.6	19.7149	14.6	20.2	57.7917	28	94	11.5333	10.8	11.9	0	18.9766	14.6	27.7	77.6809	33	95	14.6649	9.3	18.7	23.4
34	Cupinzeiro	2018-09-20	16	25	0	0	10	19.5833	16.2	25.6	76.9375	46	94	14.7042	11.7	17.1	19.8	17.4899	9.4	27.7	66.8035	20	96	10.5198	0.7	18.7	23.6	19.7149	14.6	20.2	57.7917	28	94	11.5333	10.8	11.9	0	18.9766	14.6	27.7	77.6809	33	95	14.6649	9.3	18.7	23.4
36	Cupinzeiro	2018-09-20	16	10	7	0	8	19.5833	16.2	25.6	76.9375	46	94	14.7042	11.7	17.1	19.8	17.4899	9.4	27.7	66.8035	20	96	10.5198	0.7	18.7	23.6	19.7149	14.6	20.2	57.7917	28	94	11.5333	10.8	11.9	0	18.9766	14.6	27.7	77.6809	33	95	14.6649	9.3	18.7	23.4
38	Cupinzeiro	2018-09-20	16	3	0	0	0	19.5833	16.2	25.6	76.9375	46	94	14.7042	11.7	17.1	19.8	17.4899	9.4	27.7	66.8035	20	96	10.5198	0.7	18.7	23.6	19.7149	14.6	20.2	57.7917	28	94	11.5333	10.8	11.9	0	18.9766	14.6	27.7	77.6809	33	95	14.6649	9.3	18.7	23.4
39	Cupinzeiro	2018-09-20	16	10	0	0	2	19.5833	16.2	25.6	76.9375	46	94	14.7042	11.7	17.1	19.8	17.4899	9.4	27.7	66.8035	20	96	10.5198	0.7	18.7	23.6	19.7149	14.6	20.2	57.7917	28	94	11.5333	10.8	11.9	0	18.9766	14.6	27.7	77.6809	33	95	14.6649	9.3	18.7	23.4
40	Cupinzeiro	2018-09-20	16	21	0	0	0	19.5833	16.2	25.6	76.9375	46	94	14.7042	11.7	17.1	19.8	17.4899	9.4	27.7	66.8035	20	96	10.5198	0.7	18.7	23.6	19.7149	14.6	20.2	57.7917	28	94	11.5333	10.8	11.9	0	18.9766	14.6	27.7	77.6809	33	95	14.6649	9.3	18.7	23.4
42	Cupinzeiro	2018-09-20	16	16	5	2	1	19.5833	16.2	25.6	76.9375	46	94	14.7042	11.7	17.1	19.8	17.4899	9.4	27.7	66.8035	20	96	10.5198	0.7	18.7	23.6	19.7149	14.6	20.2	57.7917	28	94	11.5333	10.8	11.9	0	18.9766	14.6	27.7	77.6809	33	95	14.6649	9.3	18.7	23.4
44	Cupinzeiro	2018-09-20	16	5	2	0	0	19.5833	16.2	25.6	76.9375	46	94	14.7042	11.7	17.1	19.8	17.4899	9.4	27.7	66.8035	20	96	10.5198	0.7	18.7	23.6	19.7149	14.6	20.2	57.7917	28	94	11.5333	10.8	11.9	0	18.9766	14.6	27.7	77.6809	33	95	14.6649	9.3	18.7	23.4
46	Cupinzeiro	2018-09-20	16	5	0	0	7	19.5833	16.2	25.6	76.9375	46	94	14.7042	11.7	17.1	19.8	17.4899	9.4	27.7	66.8035	20	96	10.5198	0.7	18.7	23.6	19.7149	14.6	20.2	57.7917	28	94	11.5333	10.8	11.9	0	18.9766	14.6	27.7	77.6809	33	95	14.6649	9.3	18.7	23.4
47	Cupinzeiro	2018-09-20	16	13	0	0	1	19.5833	16.2	25.6	76.9375	46	94	14.7042	11.7	17.1	19.8	17.4899	9.4	27.7	66.8035	20	96	10.5198	0.7	18.7	23.6	19.7149	14.6	20.2	57.7917	28	94	11.5333	10.8	11.9	0	18.9766	14.6	27.7	77.6809	33	95	14.6649	9.3	18.7	23.4
48	Cupinzeiro	2018-09-20	16	3	0	0	1	19.5833	16.2	25.6	76.9375	46	94	14.7042	11.7	17.1	19.8	17.4899	9.4	27.7	66.8035	20	96	10.5198	0.7	18.7	23.6	19.7149	14.6	20.2	57.7917	28	94	11.5333	10.8	11.9	0	18.9766	14.6	27.7	77.6809	33	95	14.6649	9.3	18.7	23.4
50	Cupinzeiro	2018-09-20	16	24	0	0	0	19.5833	16.2	25.6	76.9375	46	94	14.7042	11.7	17.1	19.8	17.4899	9.4	27.7	66.8035	20	96	10.5198	0.7	18.7	23.6	19.7149	14.6	20.2	57.7917	28	94	11.5333	10.8	11.9	0	18.9766	14.6	27.7	77.6809	33	95	14.6649	9.3	18.7	23.4
52	Cupinzeiro	2018-09-20	16	32	0	1	0	19.5833	16.2	25.6	76.9375	46	94	14.7042	11.7	17.1	19.8	17.4899	9.4	27.7	66.8035	20	96	10.5198	0.7	18.7	23.6	19.7149	14.6	20.2	57.7917	28	94	11.5333	10.8	11.9	0	18.9766	14.6	27.7	77.6809	33	95	14.6649	9.3	18.7	23.4
1	Cupinzeiro	2018-09-27	17	98	0	1	0	19.925	14.8	26.6	61.2083	35	91	11.4458	8.9	14	0	18.4363	9.4	28.2	65.1486	20	96	10.9933	0.7	18.7	28.4	19.5833	16.2	25.6	76.9375	46	94	14.7042	11.7	17.1	19.8	20.2089	14.8	28.2	63.7344	21	94	12.4776	3	17.1	24.6
2	Cupinzeiro	2018-09-27	17	8	0	2	1	19.925	14.8	26.6	61.2083	35	91	11.4458	8.9	14	0	18.4363	9.4	28.2	65.1486	20	96	10.9933	0.7	18.7	28.4	19.5833	16.2	25.6	76.9375	46	94	14.7042	11.7	17.1	19.8	20.2089	14.8	28.2	63.7344	21	94	12.4776	3	17.1	24.6
3	Cupinzeiro	2018-09-27	17	8	0	0	2	19.925	14.8	26.6	61.2083	35	91	11.4458	8.9	14	0	18.4363	9.4	28.2	65.1486	20	96	10.9933	0.7	18.7	28.4	19.5833	16.2	25.6	76.9375	46	94	14.7042	11.7	17.1	19.8	20.2089	14.8	28.2	63.7344	21	94	12.4776	3	17.1	24.6
4	Cupinzeiro	2018-09-27	17	2	0	0	0	19.925	14.8	26.6	61.2083	35	91	11.4458	8.9	14	0	18.4363	9.4	28.2	65.1486	20	96	10.9933	0.7	18.7	28.4	19.5833	16.2	25.6	76.9375	46	94	14.7042	11.7	17.1	19.8	20.2089	14.8	28.2	63.7344	21	94	12.4776	3	17.1	24.6
5	Cupinzeiro	2018-09-27	17	32	0	1	0	19.925	14.8	26.6	61.2083	35	91	11.4458	8.9	14	0	18.4363	9.4	28.2	65.1486	20	96	10.9933	0.7	18.7	28.4	19.5833	16.2	25.6	76.9375	46	94	14.7042	11.7	17.1	19.8	20.2089	14.8	28.2	63.7344	21	94	12.4776	3	17.1	24.6
6	Cupinzeiro	2018-09-27	17	2	5	2	0	19.925	14.8	26.6	61.2083	35	91	11.4458	8.9	14	0	18.4363	9.4	28.2	65.1486	20	96	10.9933	0.7	18.7	28.4	19.5833	16.2	25.6	76.9375	46	94	14.7042	11.7	17.1	19.8	20.2089	14.8	28.2	63.7344	21	94	12.4776	3	17.1	24.6
7	Cupinzeiro	2018-09-27	17	7	0	0	0	19.925	14.8	26.6	61.2083	35	91	11.4458	8.9	14	0	18.4363	9.4	28.2	65.1486	20	96	10.9933	0.7	18.7	28.4	19.5833	16.2	25.6	76.9375	46	94	14.7042	11.7	17.1	19.8	20.2089	14.8	28.2	63.7344	21	94	12.4776	3	17.1	24.6
11	Cupinzeiro	2018-09-27	17	16	0	0	0	19.925	14.8	26.6	61.2083	35	91	11.4458	8.9	14	0	18.4363	9.4	28.2	65.1486	20	96	10.9933	0.7	18.7	28.4	19.5833	16.2	25.6	76.9375	46	94	14.7042	11.7	17.1	19.8	20.2089	14.8	28.2	63.7344	21	94	12.4776	3	17.1	24.6
12	Cupinzeiro	2018-09-27	17	1	4	0	0	19.925	14.8	26.6	61.2083	35	91	11.4458	8.9	14	0	18.4363	9.4	28.2	65.1486	20	96	10.9933	0.7	18.7	28.4	19.5833	16.2	25.6	76.9375	46	94	14.7042	11.7	17.1	19.8	20.2089	14.8	28.2	63.7344	21	94	12.4776	3	17.1	24.6
17	Cupinzeiro	2018-09-27	17	26	0	2	1	19.925	14.8	26.6	61.2083	35	91	11.4458	8.9	14	0	18.4363	9.4	28.2	65.1486	20	96	10.9933	0.7	18.7	28.4	19.5833	16.2	25.6	76.9375	46	94	14.7042	11.7	17.1	19.8	20.2089	14.8	28.2	63.7344	21	94	12.4776	3	17.1	24.6
20	Cupinzeiro	2018-09-27	17	16	0	0	0	19.925	14.8	26.6	61.2083	35	91	11.4458	8.9	14	0	18.4363	9.4	28.2	65.1486	20	96	10.9933	0.7	18.7	28.4	19.5833	16.2	25.6	76.9375	46	94	14.7042	11.7	17.1	19.8	20.2089	14.8	28.2	63.7344	21	94	12.4776	3	17.1	24.6
24	Cupinzeiro	2018-09-27	17	6	0	1	0	19.925	14.8	26.6	61.2083	35	91	11.4458	8.9	14	0	18.4363	9.4	28.2	65.1486	20	96	10.9933	0.7	18.7	28.4	19.5833	16.2	25.6	76.9375	46	94	14.7042	11.7	17.1	19.8	20.2089	14.8	28.2	63.7344	21	94	12.4776	3	17.1	24.6
25	Cupinzeiro	2018-09-27	17	7	0	0	4	19.925	14.8	26.6	61.2083	35	91	11.4458	8.9	14	0	18.4363	9.4	28.2	65.1486	20	96	10.9933	0.7	18.7	28.4	19.5833	16.2	25.6	76.9375	46	94	14.7042	11.7	17.1	19.8	20.2089	14.8	28.2	63.7344	21	94	12.4776	3	17.1	24.6
26	Cupinzeiro	2018-09-27	17	14	0	0	0	19.925	14.8	26.6	61.2083	35	91	11.4458	8.9	14	0	18.4363	9.4	28.2	65.1486	20	96	10.9933	0.7	18.7	28.4	19.5833	16.2	25.6	76.9375	46	94	14.7042	11.7	17.1	19.8	20.2089	14.8	28.2	63.7344	21	94	12.4776	3	17.1	24.6
27	Cupinzeiro	2018-09-27	17	12	0	0	0	19.925	14.8	26.6	61.2083	35	91	11.4458	8.9	14	0	18.4363	9.4	28.2	65.1486	20	96	10.9933	0.7	18.7	28.4	19.5833	16.2	25.6	76.9375	46	94	14.7042	11.7	17.1	19.8	20.2089	14.8	28.2	63.7344	21	94	12.4776	3	17.1	24.6
28	Cupinzeiro	2018-09-27	17	4	0	0	0	19.925	14.8	26.6	61.2083	35	91	11.4458	8.9	14	0	18.4363	9.4	28.2	65.1486	20	96	10.9933	0.7	18.7	28.4	19.5833	16.2	25.6	76.9375	46	94	14.7042	11.7	17.1	19.8	20.2089	14.8	28.2	63.7344	21	94	12.4776	3	17.1	24.6
29	Cupinzeiro	2018-09-27	17	4	0	0	0	19.925	14.8	26.6	61.2083	35	91	11.4458	8.9	14	0	18.4363	9.4	28.2	65.1486	20	96	10.9933	0.7	18.7	28.4	19.5833	16.2	25.6	76.9375	46	94	14.7042	11.7	17.1	19.8	20.2089	14.8	28.2	63.7344	21	94	12.4776	3	17.1	24.6
30	Cupinzeiro	2018-09-27	17	9	1	1	0	19.925	14.8	26.6	61.2083	35	91	11.4458	8.9	14	0	18.4363	9.4	28.2	65.1486	20	96	10.9933	0.7	18.7	28.4	19.5833	16.2	25.6	76.9375	46	94	14.7042	11.7	17.1	19.8	20.2089	14.8	28.2	63.7344	21	94	12.4776	3	17.1	24.6
32	Cupinzeiro	2018-09-27	17	16	0	0	0	19.925	14.8	26.6	61.2083	35	91	11.4458	8.9	14	0	18.4363	9.4	28.2	65.1486	20	96	10.9933	0.7	18.7	28.4	19.5833	16.2	25.6	76.9375	46	94	14.7042	11.7	17.1	19.8	20.2089	14.8	28.2	63.7344	21	94	12.4776	3	17.1	24.6
34	Cupinzeiro	2018-09-27	17	25	0	0	10	19.925	14.8	26.6	61.2083	35	91	11.4458	8.9	14	0	18.4363	9.4	28.2	65.1486	20	96	10.9933	0.7	18.7	28.4	19.5833	16.2	25.6	76.9375	46	94	14.7042	11.7	17.1	19.8	20.2089	14.8	28.2	63.7344	21	94	12.4776	3	17.1	24.6
36	Cupinzeiro	2018-09-27	17	10	5	0	8	19.925	14.8	26.6	61.2083	35	91	11.4458	8.9	14	0	18.4363	9.4	28.2	65.1486	20	96	10.9933	0.7	18.7	28.4	19.5833	16.2	25.6	76.9375	46	94	14.7042	11.7	17.1	19.8	20.2089	14.8	28.2	63.7344	21	94	12.4776	3	17.1	24.6
38	Cupinzeiro	2018-09-27	17	3	0	0	0	19.925	14.8	26.6	61.2083	35	91	11.4458	8.9	14	0	18.4363	9.4	28.2	65.1486	20	96	10.9933	0.7	18.7	28.4	19.5833	16.2	25.6	76.9375	46	94	14.7042	11.7	17.1	19.8	20.2089	14.8	28.2	63.7344	21	94	12.4776	3	17.1	24.6
39	Cupinzeiro	2018-09-27	17	10	0	0	2	19.925	14.8	26.6	61.2083	35	91	11.4458	8.9	14	0	18.4363	9.4	28.2	65.1486	20	96	10.9933	0.7	18.7	28.4	19.5833	16.2	25.6	76.9375	46	94	14.7042	11.7	17.1	19.8	20.2089	14.8	28.2	63.7344	21	94	12.4776	3	17.1	24.6
40	Cupinzeiro	2018-09-27	17	21	0	0	0	19.925	14.8	26.6	61.2083	35	91	11.4458	8.9	14	0	18.4363	9.4	28.2	65.1486	20	96	10.9933	0.7	18.7	28.4	19.5833	16.2	25.6	76.9375	46	94	14.7042	11.7	17.1	19.8	20.2089	14.8	28.2	63.7344	21	94	12.4776	3	17.1	24.6
42	Cupinzeiro	2018-09-27	17	16	3	0	2	19.925	14.8	26.6	61.2083	35	91	11.4458	8.9	14	0	18.4363	9.4	28.2	65.1486	20	96	10.9933	0.7	18.7	28.4	19.5833	16.2	25.6	76.9375	46	94	14.7042	11.7	17.1	19.8	20.2089	14.8	28.2	63.7344	21	94	12.4776	3	17.1	24.6
44	Cupinzeiro	2018-09-27	17	5	0	0	0	19.925	14.8	26.6	61.2083	35	91	11.4458	8.9	14	0	18.4363	9.4	28.2	65.1486	20	96	10.9933	0.7	18.7	28.4	19.5833	16.2	25.6	76.9375	46	94	14.7042	11.7	17.1	19.8	20.2089	14.8	28.2	63.7344	21	94	12.4776	3	17.1	24.6
46	Cupinzeiro	2018-09-27	17	5	0	0	7	19.925	14.8	26.6	61.2083	35	91	11.4458	8.9	14	0	18.4363	9.4	28.2	65.1486	20	96	10.9933	0.7	18.7	28.4	19.5833	16.2	25.6	76.9375	46	94	14.7042	11.7	17.1	19.8	20.2089	14.8	28.2	63.7344	21	94	12.4776	3	17.1	24.6
47	Cupinzeiro	2018-09-27	17	13	0	0	0	19.925	14.8	26.6	61.2083	35	91	11.4458	8.9	14	0	18.4363	9.4	28.2	65.1486	20	96	10.9933	0.7	18.7	28.4	19.5833	16.2	25.6	76.9375	46	94	14.7042	11.7	17.1	19.8	20.2089	14.8	28.2	63.7344	21	94	12.4776	3	17.1	24.6
48	Cupinzeiro	2018-09-27	17	3	0	0	1	19.925	14.8	26.6	61.2083	35	91	11.4458	8.9	14	0	18.4363	9.4	28.2	65.1486	20	96	10.9933	0.7	18.7	28.4	19.5833	16.2	25.6	76.9375	46	94	14.7042	11.7	17.1	19.8	20.2089	14.8	28.2	63.7344	21	94	12.4776	3	17.1	24.6
50	Cupinzeiro	2018-09-27	17	24	0	0	0	19.925	14.8	26.6	61.2083	35	91	11.4458	8.9	14	0	18.4363	9.4	28.2	65.1486	20	96	10.9933	0.7	18.7	28.4	19.5833	16.2	25.6	76.9375	46	94	14.7042	11.7	17.1	19.8	20.2089	14.8	28.2	63.7344	21	94	12.4776	3	17.1	24.6
52	Cupinzeiro	2018-09-27	17	32	0	0	1	19.925	14.8	26.6	61.2083	35	91	11.4458	8.9	14	0	18.4363	9.4	28.2	65.1486	20	96	10.9933	0.7	18.7	28.4	19.5833	16.2	25.6	76.9375	46	94	14.7042	11.7	17.1	19.8	20.2089	14.8	28.2	63.7344	21	94	12.4776	3	17.1	24.6
1	Cupinzeiro	2018-10-04	18	98	0	0	0	23.4042	18	30.7	52.5	27	75	12.2958	8.5	14.1	0.6	19.8465	9.4	30.7	62.1279	20	95	11.6201	0.7	18.7	28.8	22.5375	17.1	29.2	47.1667	29	65	10.1792	8.1	12.1	0	21.6512	16.3	30.7	59.2143	27	92	12.7464	8.1	15.5	0.6
2	Cupinzeiro	2018-10-04	18	8	0	0	1	23.4042	18	30.7	52.5	27	75	12.2958	8.5	14.1	0.6	19.8465	9.4	30.7	62.1279	20	95	11.6201	0.7	18.7	28.8	22.5375	17.1	29.2	47.1667	29	65	10.1792	8.1	12.1	0	21.6512	16.3	30.7	59.2143	27	92	12.7464	8.1	15.5	0.6
3	Cupinzeiro	2018-10-04	18	8	0	0	2	23.4042	18	30.7	52.5	27	75	12.2958	8.5	14.1	0.6	19.8465	9.4	30.7	62.1279	20	95	11.6201	0.7	18.7	28.8	22.5375	17.1	29.2	47.1667	29	65	10.1792	8.1	12.1	0	21.6512	16.3	30.7	59.2143	27	92	12.7464	8.1	15.5	0.6
4	Cupinzeiro	2018-10-04	18	2	0	0	0	23.4042	18	30.7	52.5	27	75	12.2958	8.5	14.1	0.6	19.8465	9.4	30.7	62.1279	20	95	11.6201	0.7	18.7	28.8	22.5375	17.1	29.2	47.1667	29	65	10.1792	8.1	12.1	0	21.6512	16.3	30.7	59.2143	27	92	12.7464	8.1	15.5	0.6
5	Cupinzeiro	2018-10-04	18	32	0	0	0	23.4042	18	30.7	52.5	27	75	12.2958	8.5	14.1	0.6	19.8465	9.4	30.7	62.1279	20	95	11.6201	0.7	18.7	28.8	22.5375	17.1	29.2	47.1667	29	65	10.1792	8.1	12.1	0	21.6512	16.3	30.7	59.2143	27	92	12.7464	8.1	15.5	0.6
6	Cupinzeiro	2018-10-04	18	2	3	0	0	23.4042	18	30.7	52.5	27	75	12.2958	8.5	14.1	0.6	19.8465	9.4	30.7	62.1279	20	95	11.6201	0.7	18.7	28.8	22.5375	17.1	29.2	47.1667	29	65	10.1792	8.1	12.1	0	21.6512	16.3	30.7	59.2143	27	92	12.7464	8.1	15.5	0.6
7	Cupinzeiro	2018-10-04	18	7	0	0	0	23.4042	18	30.7	52.5	27	75	12.2958	8.5	14.1	0.6	19.8465	9.4	30.7	62.1279	20	95	11.6201	0.7	18.7	28.8	22.5375	17.1	29.2	47.1667	29	65	10.1792	8.1	12.1	0	21.6512	16.3	30.7	59.2143	27	92	12.7464	8.1	15.5	0.6
11	Cupinzeiro	2018-10-04	18	16	0	0	0	23.4042	18	30.7	52.5	27	75	12.2958	8.5	14.1	0.6	19.8465	9.4	30.7	62.1279	20	95	11.6201	0.7	18.7	28.8	22.5375	17.1	29.2	47.1667	29	65	10.1792	8.1	12.1	0	21.6512	16.3	30.7	59.2143	27	92	12.7464	8.1	15.5	0.6
12	Cupinzeiro	2018-10-04	18	1	0	0	0	23.4042	18	30.7	52.5	27	75	12.2958	8.5	14.1	0.6	19.8465	9.4	30.7	62.1279	20	95	11.6201	0.7	18.7	28.8	22.5375	17.1	29.2	47.1667	29	65	10.1792	8.1	12.1	0	21.6512	16.3	30.7	59.2143	27	92	12.7464	8.1	15.5	0.6
17	Cupinzeiro	2018-10-04	18	26	0	0	0	23.4042	18	30.7	52.5	27	75	12.2958	8.5	14.1	0.6	19.8465	9.4	30.7	62.1279	20	95	11.6201	0.7	18.7	28.8	22.5375	17.1	29.2	47.1667	29	65	10.1792	8.1	12.1	0	21.6512	16.3	30.7	59.2143	27	92	12.7464	8.1	15.5	0.6
20	Cupinzeiro	2018-10-04	18	16	0	0	0	23.4042	18	30.7	52.5	27	75	12.2958	8.5	14.1	0.6	19.8465	9.4	30.7	62.1279	20	95	11.6201	0.7	18.7	28.8	22.5375	17.1	29.2	47.1667	29	65	10.1792	8.1	12.1	0	21.6512	16.3	30.7	59.2143	27	92	12.7464	8.1	15.5	0.6
24	Cupinzeiro	2018-10-04	18	6	0	0	1	23.4042	18	30.7	52.5	27	75	12.2958	8.5	14.1	0.6	19.8465	9.4	30.7	62.1279	20	95	11.6201	0.7	18.7	28.8	22.5375	17.1	29.2	47.1667	29	65	10.1792	8.1	12.1	0	21.6512	16.3	30.7	59.2143	27	92	12.7464	8.1	15.5	0.6
25	Cupinzeiro	2018-10-04	18	7	0	0	2	23.4042	18	30.7	52.5	27	75	12.2958	8.5	14.1	0.6	19.8465	9.4	30.7	62.1279	20	95	11.6201	0.7	18.7	28.8	22.5375	17.1	29.2	47.1667	29	65	10.1792	8.1	12.1	0	21.6512	16.3	30.7	59.2143	27	92	12.7464	8.1	15.5	0.6
26	Cupinzeiro	2018-10-04	18	14	0	0	0	23.4042	18	30.7	52.5	27	75	12.2958	8.5	14.1	0.6	19.8465	9.4	30.7	62.1279	20	95	11.6201	0.7	18.7	28.8	22.5375	17.1	29.2	47.1667	29	65	10.1792	8.1	12.1	0	21.6512	16.3	30.7	59.2143	27	92	12.7464	8.1	15.5	0.6
27	Cupinzeiro	2018-10-04	18	12	0	0	0	23.4042	18	30.7	52.5	27	75	12.2958	8.5	14.1	0.6	19.8465	9.4	30.7	62.1279	20	95	11.6201	0.7	18.7	28.8	22.5375	17.1	29.2	47.1667	29	65	10.1792	8.1	12.1	0	21.6512	16.3	30.7	59.2143	27	92	12.7464	8.1	15.5	0.6
28	Cupinzeiro	2018-10-04	18	4	0	0	0	23.4042	18	30.7	52.5	27	75	12.2958	8.5	14.1	0.6	19.8465	9.4	30.7	62.1279	20	95	11.6201	0.7	18.7	28.8	22.5375	17.1	29.2	47.1667	29	65	10.1792	8.1	12.1	0	21.6512	16.3	30.7	59.2143	27	92	12.7464	8.1	15.5	0.6
29	Cupinzeiro	2018-10-04	18	4	0	0	0	23.4042	18	30.7	52.5	27	75	12.2958	8.5	14.1	0.6	19.8465	9.4	30.7	62.1279	20	95	11.6201	0.7	18.7	28.8	22.5375	17.1	29.2	47.1667	29	65	10.1792	8.1	12.1	0	21.6512	16.3	30.7	59.2143	27	92	12.7464	8.1	15.5	0.6
30	Cupinzeiro	2018-10-04	18	9	12	0	0	23.4042	18	30.7	52.5	27	75	12.2958	8.5	14.1	0.6	19.8465	9.4	30.7	62.1279	20	95	11.6201	0.7	18.7	28.8	22.5375	17.1	29.2	47.1667	29	65	10.1792	8.1	12.1	0	21.6512	16.3	30.7	59.2143	27	92	12.7464	8.1	15.5	0.6
32	Cupinzeiro	2018-10-04	18	16	0	0	0	23.4042	18	30.7	52.5	27	75	12.2958	8.5	14.1	0.6	19.8465	9.4	30.7	62.1279	20	95	11.6201	0.7	18.7	28.8	22.5375	17.1	29.2	47.1667	29	65	10.1792	8.1	12.1	0	21.6512	16.3	30.7	59.2143	27	92	12.7464	8.1	15.5	0.6
34	Cupinzeiro	2018-10-04	18	25	0	0	10	23.4042	18	30.7	52.5	27	75	12.2958	8.5	14.1	0.6	19.8465	9.4	30.7	62.1279	20	95	11.6201	0.7	18.7	28.8	22.5375	17.1	29.2	47.1667	29	65	10.1792	8.1	12.1	0	21.6512	16.3	30.7	59.2143	27	92	12.7464	8.1	15.5	0.6
36	Cupinzeiro	2018-10-04	18	10	0	1	0	23.4042	18	30.7	52.5	27	75	12.2958	8.5	14.1	0.6	19.8465	9.4	30.7	62.1279	20	95	11.6201	0.7	18.7	28.8	22.5375	17.1	29.2	47.1667	29	65	10.1792	8.1	12.1	0	21.6512	16.3	30.7	59.2143	27	92	12.7464	8.1	15.5	0.6
38	Cupinzeiro	2018-10-04	18	3	0	0	0	23.4042	18	30.7	52.5	27	75	12.2958	8.5	14.1	0.6	19.8465	9.4	30.7	62.1279	20	95	11.6201	0.7	18.7	28.8	22.5375	17.1	29.2	47.1667	29	65	10.1792	8.1	12.1	0	21.6512	16.3	30.7	59.2143	27	92	12.7464	8.1	15.5	0.6
39	Cupinzeiro	2018-10-04	18	10	0	0	1	23.4042	18	30.7	52.5	27	75	12.2958	8.5	14.1	0.6	19.8465	9.4	30.7	62.1279	20	95	11.6201	0.7	18.7	28.8	22.5375	17.1	29.2	47.1667	29	65	10.1792	8.1	12.1	0	21.6512	16.3	30.7	59.2143	27	92	12.7464	8.1	15.5	0.6
40	Cupinzeiro	2018-10-04	18	21	0	0	0	23.4042	18	30.7	52.5	27	75	12.2958	8.5	14.1	0.6	19.8465	9.4	30.7	62.1279	20	95	11.6201	0.7	18.7	28.8	22.5375	17.1	29.2	47.1667	29	65	10.1792	8.1	12.1	0	21.6512	16.3	30.7	59.2143	27	92	12.7464	8.1	15.5	0.6
42	Cupinzeiro	2018-10-04	18	16	0	2	2	23.4042	18	30.7	52.5	27	75	12.2958	8.5	14.1	0.6	19.8465	9.4	30.7	62.1279	20	95	11.6201	0.7	18.7	28.8	22.5375	17.1	29.2	47.1667	29	65	10.1792	8.1	12.1	0	21.6512	16.3	30.7	59.2143	27	92	12.7464	8.1	15.5	0.6
44	Cupinzeiro	2018-10-04	18	5	0	0	0	23.4042	18	30.7	52.5	27	75	12.2958	8.5	14.1	0.6	19.8465	9.4	30.7	62.1279	20	95	11.6201	0.7	18.7	28.8	22.5375	17.1	29.2	47.1667	29	65	10.1792	8.1	12.1	0	21.6512	16.3	30.7	59.2143	27	92	12.7464	8.1	15.5	0.6
46	Cupinzeiro	2018-10-04	18	5	0	0	5	23.4042	18	30.7	52.5	27	75	12.2958	8.5	14.1	0.6	19.8465	9.4	30.7	62.1279	20	95	11.6201	0.7	18.7	28.8	22.5375	17.1	29.2	47.1667	29	65	10.1792	8.1	12.1	0	21.6512	16.3	30.7	59.2143	27	92	12.7464	8.1	15.5	0.6
47	Cupinzeiro	2018-10-04	18	13	0	0	0	23.4042	18	30.7	52.5	27	75	12.2958	8.5	14.1	0.6	19.8465	9.4	30.7	62.1279	20	95	11.6201	0.7	18.7	28.8	22.5375	17.1	29.2	47.1667	29	65	10.1792	8.1	12.1	0	21.6512	16.3	30.7	59.2143	27	92	12.7464	8.1	15.5	0.6
48	Cupinzeiro	2018-10-04	18	3	0	0	1	23.4042	18	30.7	52.5	27	75	12.2958	8.5	14.1	0.6	19.8465	9.4	30.7	62.1279	20	95	11.6201	0.7	18.7	28.8	22.5375	17.1	29.2	47.1667	29	65	10.1792	8.1	12.1	0	21.6512	16.3	30.7	59.2143	27	92	12.7464	8.1	15.5	0.6
50	Cupinzeiro	2018-10-04	18	24	0	0	0	23.4042	18	30.7	52.5	27	75	12.2958	8.5	14.1	0.6	19.8465	9.4	30.7	62.1279	20	95	11.6201	0.7	18.7	28.8	22.5375	17.1	29.2	47.1667	29	65	10.1792	8.1	12.1	0	21.6512	16.3	30.7	59.2143	27	92	12.7464	8.1	15.5	0.6
52	Cupinzeiro	2018-10-04	18	32	0	0	1	23.4042	18	30.7	52.5	27	75	12.2958	8.5	14.1	0.6	19.8465	9.4	30.7	62.1279	20	95	11.6201	0.7	18.7	28.8	22.5375	17.1	29.2	47.1667	29	65	10.1792	8.1	12.1	0	21.6512	16.3	30.7	59.2143	27	92	12.7464	8.1	15.5	0.6
1	Cupinzeiro	2018-10-11	19	98	1	0	0	22.8583	19.3	28.8	48.5417	31	59	11.1708	9.4	12.5	0	20.5858	13.8	30.7	63.2	21	95	12.6707	3	18.7	29	23.4042	18	30.7	52.5	27	75	12.2958	8.5	14.1	0.6	21.1042	14.6	30.7	60.6667	27	95	12.476	6.2	16.8	0.2
2	Cupinzeiro	2018-10-11	19	8	0	0	1	22.8583	19.3	28.8	48.5417	31	59	11.1708	9.4	12.5	0	20.5858	13.8	30.7	63.2	21	95	12.6707	3	18.7	29	23.4042	18	30.7	52.5	27	75	12.2958	8.5	14.1	0.6	21.1042	14.6	30.7	60.6667	27	95	12.476	6.2	16.8	0.2
3	Cupinzeiro	2018-10-11	19	8	0	0	1	22.8583	19.3	28.8	48.5417	31	59	11.1708	9.4	12.5	0	20.5858	13.8	30.7	63.2	21	95	12.6707	3	18.7	29	23.4042	18	30.7	52.5	27	75	12.2958	8.5	14.1	0.6	21.1042	14.6	30.7	60.6667	27	95	12.476	6.2	16.8	0.2
4	Cupinzeiro	2018-10-11	19	2	0	0	0	22.8583	19.3	28.8	48.5417	31	59	11.1708	9.4	12.5	0	20.5858	13.8	30.7	63.2	21	95	12.6707	3	18.7	29	23.4042	18	30.7	52.5	27	75	12.2958	8.5	14.1	0.6	21.1042	14.6	30.7	60.6667	27	95	12.476	6.2	16.8	0.2
5	Cupinzeiro	2018-10-11	19	32	0	0	0	22.8583	19.3	28.8	48.5417	31	59	11.1708	9.4	12.5	0	20.5858	13.8	30.7	63.2	21	95	12.6707	3	18.7	29	23.4042	18	30.7	52.5	27	75	12.2958	8.5	14.1	0.6	21.1042	14.6	30.7	60.6667	27	95	12.476	6.2	16.8	0.2
6	Cupinzeiro	2018-10-11	19	2	0	0	0	22.8583	19.3	28.8	48.5417	31	59	11.1708	9.4	12.5	0	20.5858	13.8	30.7	63.2	21	95	12.6707	3	18.7	29	23.4042	18	30.7	52.5	27	75	12.2958	8.5	14.1	0.6	21.1042	14.6	30.7	60.6667	27	95	12.476	6.2	16.8	0.2
7	Cupinzeiro	2018-10-11	19	7	0	0	0	22.8583	19.3	28.8	48.5417	31	59	11.1708	9.4	12.5	0	20.5858	13.8	30.7	63.2	21	95	12.6707	3	18.7	29	23.4042	18	30.7	52.5	27	75	12.2958	8.5	14.1	0.6	21.1042	14.6	30.7	60.6667	27	95	12.476	6.2	16.8	0.2
11	Cupinzeiro	2018-10-11	19	16	0	0	0	22.8583	19.3	28.8	48.5417	31	59	11.1708	9.4	12.5	0	20.5858	13.8	30.7	63.2	21	95	12.6707	3	18.7	29	23.4042	18	30.7	52.5	27	75	12.2958	8.5	14.1	0.6	21.1042	14.6	30.7	60.6667	27	95	12.476	6.2	16.8	0.2
12	Cupinzeiro	2018-10-11	19	1	0	0	0	22.8583	19.3	28.8	48.5417	31	59	11.1708	9.4	12.5	0	20.5858	13.8	30.7	63.2	21	95	12.6707	3	18.7	29	23.4042	18	30.7	52.5	27	75	12.2958	8.5	14.1	0.6	21.1042	14.6	30.7	60.6667	27	95	12.476	6.2	16.8	0.2
17	Cupinzeiro	2018-10-11	19	26	0	0	0	22.8583	19.3	28.8	48.5417	31	59	11.1708	9.4	12.5	0	20.5858	13.8	30.7	63.2	21	95	12.6707	3	18.7	29	23.4042	18	30.7	52.5	27	75	12.2958	8.5	14.1	0.6	21.1042	14.6	30.7	60.6667	27	95	12.476	6.2	16.8	0.2
20	Cupinzeiro	2018-10-11	19	16	0	0	0	22.8583	19.3	28.8	48.5417	31	59	11.1708	9.4	12.5	0	20.5858	13.8	30.7	63.2	21	95	12.6707	3	18.7	29	23.4042	18	30.7	52.5	27	75	12.2958	8.5	14.1	0.6	21.1042	14.6	30.7	60.6667	27	95	12.476	6.2	16.8	0.2
24	Cupinzeiro	2018-10-11	19	6	10	0	0	22.8583	19.3	28.8	48.5417	31	59	11.1708	9.4	12.5	0	20.5858	13.8	30.7	63.2	21	95	12.6707	3	18.7	29	23.4042	18	30.7	52.5	27	75	12.2958	8.5	14.1	0.6	21.1042	14.6	30.7	60.6667	27	95	12.476	6.2	16.8	0.2
25	Cupinzeiro	2018-10-11	19	7	0	0	0	22.8583	19.3	28.8	48.5417	31	59	11.1708	9.4	12.5	0	20.5858	13.8	30.7	63.2	21	95	12.6707	3	18.7	29	23.4042	18	30.7	52.5	27	75	12.2958	8.5	14.1	0.6	21.1042	14.6	30.7	60.6667	27	95	12.476	6.2	16.8	0.2
26	Cupinzeiro	2018-10-11	19	14	0	0	0	22.8583	19.3	28.8	48.5417	31	59	11.1708	9.4	12.5	0	20.5858	13.8	30.7	63.2	21	95	12.6707	3	18.7	29	23.4042	18	30.7	52.5	27	75	12.2958	8.5	14.1	0.6	21.1042	14.6	30.7	60.6667	27	95	12.476	6.2	16.8	0.2
27	Cupinzeiro	2018-10-11	19	12	0	0	0	22.8583	19.3	28.8	48.5417	31	59	11.1708	9.4	12.5	0	20.5858	13.8	30.7	63.2	21	95	12.6707	3	18.7	29	23.4042	18	30.7	52.5	27	75	12.2958	8.5	14.1	0.6	21.1042	14.6	30.7	60.6667	27	95	12.476	6.2	16.8	0.2
28	Cupinzeiro	2018-10-11	19	4	0	0	0	22.8583	19.3	28.8	48.5417	31	59	11.1708	9.4	12.5	0	20.5858	13.8	30.7	63.2	21	95	12.6707	3	18.7	29	23.4042	18	30.7	52.5	27	75	12.2958	8.5	14.1	0.6	21.1042	14.6	30.7	60.6667	27	95	12.476	6.2	16.8	0.2
29	Cupinzeiro	2018-10-11	19	4	0	0	0	22.8583	19.3	28.8	48.5417	31	59	11.1708	9.4	12.5	0	20.5858	13.8	30.7	63.2	21	95	12.6707	3	18.7	29	23.4042	18	30.7	52.5	27	75	12.2958	8.5	14.1	0.6	21.1042	14.6	30.7	60.6667	27	95	12.476	6.2	16.8	0.2
30	Cupinzeiro	2018-10-11	19	9	11	0	0	22.8583	19.3	28.8	48.5417	31	59	11.1708	9.4	12.5	0	20.5858	13.8	30.7	63.2	21	95	12.6707	3	18.7	29	23.4042	18	30.7	52.5	27	75	12.2958	8.5	14.1	0.6	21.1042	14.6	30.7	60.6667	27	95	12.476	6.2	16.8	0.2
32	Cupinzeiro	2018-10-11	19	16	0	0	0	22.8583	19.3	28.8	48.5417	31	59	11.1708	9.4	12.5	0	20.5858	13.8	30.7	63.2	21	95	12.6707	3	18.7	29	23.4042	18	30.7	52.5	27	75	12.2958	8.5	14.1	0.6	21.1042	14.6	30.7	60.6667	27	95	12.476	6.2	16.8	0.2
34	Cupinzeiro	2018-10-11	19	25	0	0	9	22.8583	19.3	28.8	48.5417	31	59	11.1708	9.4	12.5	0	20.5858	13.8	30.7	63.2	21	95	12.6707	3	18.7	29	23.4042	18	30.7	52.5	27	75	12.2958	8.5	14.1	0.6	21.1042	14.6	30.7	60.6667	27	95	12.476	6.2	16.8	0.2
36	Cupinzeiro	2018-10-11	19	10	0	0	0	22.8583	19.3	28.8	48.5417	31	59	11.1708	9.4	12.5	0	20.5858	13.8	30.7	63.2	21	95	12.6707	3	18.7	29	23.4042	18	30.7	52.5	27	75	12.2958	8.5	14.1	0.6	21.1042	14.6	30.7	60.6667	27	95	12.476	6.2	16.8	0.2
38	Cupinzeiro	2018-10-11	19	3	0	0	0	22.8583	19.3	28.8	48.5417	31	59	11.1708	9.4	12.5	0	20.5858	13.8	30.7	63.2	21	95	12.6707	3	18.7	29	23.4042	18	30.7	52.5	27	75	12.2958	8.5	14.1	0.6	21.1042	14.6	30.7	60.6667	27	95	12.476	6.2	16.8	0.2
39	Cupinzeiro	2018-10-11	19	10	0	0	0	22.8583	19.3	28.8	48.5417	31	59	11.1708	9.4	12.5	0	20.5858	13.8	30.7	63.2	21	95	12.6707	3	18.7	29	23.4042	18	30.7	52.5	27	75	12.2958	8.5	14.1	0.6	21.1042	14.6	30.7	60.6667	27	95	12.476	6.2	16.8	0.2
40	Cupinzeiro	2018-10-11	19	21	0	0	0	22.8583	19.3	28.8	48.5417	31	59	11.1708	9.4	12.5	0	20.5858	13.8	30.7	63.2	21	95	12.6707	3	18.7	29	23.4042	18	30.7	52.5	27	75	12.2958	8.5	14.1	0.6	21.1042	14.6	30.7	60.6667	27	95	12.476	6.2	16.8	0.2
42	Cupinzeiro	2018-10-11	19	16	0	0	1	22.8583	19.3	28.8	48.5417	31	59	11.1708	9.4	12.5	0	20.5858	13.8	30.7	63.2	21	95	12.6707	3	18.7	29	23.4042	18	30.7	52.5	27	75	12.2958	8.5	14.1	0.6	21.1042	14.6	30.7	60.6667	27	95	12.476	6.2	16.8	0.2
44	Cupinzeiro	2018-10-11	19	5	0	0	0	22.8583	19.3	28.8	48.5417	31	59	11.1708	9.4	12.5	0	20.5858	13.8	30.7	63.2	21	95	12.6707	3	18.7	29	23.4042	18	30.7	52.5	27	75	12.2958	8.5	14.1	0.6	21.1042	14.6	30.7	60.6667	27	95	12.476	6.2	16.8	0.2
46	Cupinzeiro	2018-10-11	19	5	0	0	2	22.8583	19.3	28.8	48.5417	31	59	11.1708	9.4	12.5	0	20.5858	13.8	30.7	63.2	21	95	12.6707	3	18.7	29	23.4042	18	30.7	52.5	27	75	12.2958	8.5	14.1	0.6	21.1042	14.6	30.7	60.6667	27	95	12.476	6.2	16.8	0.2
47	Cupinzeiro	2018-10-11	19	13	0	0	0	22.8583	19.3	28.8	48.5417	31	59	11.1708	9.4	12.5	0	20.5858	13.8	30.7	63.2	21	95	12.6707	3	18.7	29	23.4042	18	30.7	52.5	27	75	12.2958	8.5	14.1	0.6	21.1042	14.6	30.7	60.6667	27	95	12.476	6.2	16.8	0.2
48	Cupinzeiro	2018-10-11	19	3	0	0	1	22.8583	19.3	28.8	48.5417	31	59	11.1708	9.4	12.5	0	20.5858	13.8	30.7	63.2	21	95	12.6707	3	18.7	29	23.4042	18	30.7	52.5	27	75	12.2958	8.5	14.1	0.6	21.1042	14.6	30.7	60.6667	27	95	12.476	6.2	16.8	0.2
50	Cupinzeiro	2018-10-11	19	24	0	0	0	22.8583	19.3	28.8	48.5417	31	59	11.1708	9.4	12.5	0	20.5858	13.8	30.7	63.2	21	95	12.6707	3	18.7	29	23.4042	18	30.7	52.5	27	75	12.2958	8.5	14.1	0.6	21.1042	14.6	30.7	60.6667	27	95	12.476	6.2	16.8	0.2
52	Cupinzeiro	2018-10-11	19	32	0	0	1	22.8583	19.3	28.8	48.5417	31	59	11.1708	9.4	12.5	0	20.5858	13.8	30.7	63.2	21	95	12.6707	3	18.7	29	23.4042	18	30.7	52.5	27	75	12.2958	8.5	14.1	0.6	21.1042	14.6	30.7	60.6667	27	95	12.476	6.2	16.8	0.2
1	Cupinzeiro	2018-10-18	20	98	0	0	0	20.075	17.7	26.3	81.625	54	94	16.6875	15.1	17.9	0.6	20.7254	14.6	30.7	65.7124	21	96	13.4484	3	18.9	130.2	22.8583	19.3	28.8	48.5417	31	59	11.1708	9.4	12.5	0	21.3086	16.1	29.8	68.8966	31	96	14.8483	9.4	18.9	100.6
2	Cupinzeiro	2018-10-18	20	8	1	0	1	20.075	17.7	26.3	81.625	54	94	16.6875	15.1	17.9	0.6	20.7254	14.6	30.7	65.7124	21	96	13.4484	3	18.9	130.2	22.8583	19.3	28.8	48.5417	31	59	11.1708	9.4	12.5	0	21.3086	16.1	29.8	68.8966	31	96	14.8483	9.4	18.9	100.6
3	Cupinzeiro	2018-10-18	20	8	0	0	1	20.075	17.7	26.3	81.625	54	94	16.6875	15.1	17.9	0.6	20.7254	14.6	30.7	65.7124	21	96	13.4484	3	18.9	130.2	22.8583	19.3	28.8	48.5417	31	59	11.1708	9.4	12.5	0	21.3086	16.1	29.8	68.8966	31	96	14.8483	9.4	18.9	100.6
4	Cupinzeiro	2018-10-18	20	2	0	0	0	20.075	17.7	26.3	81.625	54	94	16.6875	15.1	17.9	0.6	20.7254	14.6	30.7	65.7124	21	96	13.4484	3	18.9	130.2	22.8583	19.3	28.8	48.5417	31	59	11.1708	9.4	12.5	0	21.3086	16.1	29.8	68.8966	31	96	14.8483	9.4	18.9	100.6
5	Cupinzeiro	2018-10-18	20	32	0	0	0	20.075	17.7	26.3	81.625	54	94	16.6875	15.1	17.9	0.6	20.7254	14.6	30.7	65.7124	21	96	13.4484	3	18.9	130.2	22.8583	19.3	28.8	48.5417	31	59	11.1708	9.4	12.5	0	21.3086	16.1	29.8	68.8966	31	96	14.8483	9.4	18.9	100.6
6	Cupinzeiro	2018-10-18	20	2	0	0	0	20.075	17.7	26.3	81.625	54	94	16.6875	15.1	17.9	0.6	20.7254	14.6	30.7	65.7124	21	96	13.4484	3	18.9	130.2	22.8583	19.3	28.8	48.5417	31	59	11.1708	9.4	12.5	0	21.3086	16.1	29.8	68.8966	31	96	14.8483	9.4	18.9	100.6
7	Cupinzeiro	2018-10-18	20	7	0	0	0	20.075	17.7	26.3	81.625	54	94	16.6875	15.1	17.9	0.6	20.7254	14.6	30.7	65.7124	21	96	13.4484	3	18.9	130.2	22.8583	19.3	28.8	48.5417	31	59	11.1708	9.4	12.5	0	21.3086	16.1	29.8	68.8966	31	96	14.8483	9.4	18.9	100.6
11	Cupinzeiro	2018-10-18	20	16	0	0	0	20.075	17.7	26.3	81.625	54	94	16.6875	15.1	17.9	0.6	20.7254	14.6	30.7	65.7124	21	96	13.4484	3	18.9	130.2	22.8583	19.3	28.8	48.5417	31	59	11.1708	9.4	12.5	0	21.3086	16.1	29.8	68.8966	31	96	14.8483	9.4	18.9	100.6
12	Cupinzeiro	2018-10-18	20	1	0	0	0	20.075	17.7	26.3	81.625	54	94	16.6875	15.1	17.9	0.6	20.7254	14.6	30.7	65.7124	21	96	13.4484	3	18.9	130.2	22.8583	19.3	28.8	48.5417	31	59	11.1708	9.4	12.5	0	21.3086	16.1	29.8	68.8966	31	96	14.8483	9.4	18.9	100.6
17	Cupinzeiro	2018-10-18	20	26	0	0	0	20.075	17.7	26.3	81.625	54	94	16.6875	15.1	17.9	0.6	20.7254	14.6	30.7	65.7124	21	96	13.4484	3	18.9	130.2	22.8583	19.3	28.8	48.5417	31	59	11.1708	9.4	12.5	0	21.3086	16.1	29.8	68.8966	31	96	14.8483	9.4	18.9	100.6
20	Cupinzeiro	2018-10-18	20	16	0	0	0	20.075	17.7	26.3	81.625	54	94	16.6875	15.1	17.9	0.6	20.7254	14.6	30.7	65.7124	21	96	13.4484	3	18.9	130.2	22.8583	19.3	28.8	48.5417	31	59	11.1708	9.4	12.5	0	21.3086	16.1	29.8	68.8966	31	96	14.8483	9.4	18.9	100.6
24	Cupinzeiro	2018-10-18	20	6	3	0	0	20.075	17.7	26.3	81.625	54	94	16.6875	15.1	17.9	0.6	20.7254	14.6	30.7	65.7124	21	96	13.4484	3	18.9	130.2	22.8583	19.3	28.8	48.5417	31	59	11.1708	9.4	12.5	0	21.3086	16.1	29.8	68.8966	31	96	14.8483	9.4	18.9	100.6
25	Cupinzeiro	2018-10-18	20	7	0	0	0	20.075	17.7	26.3	81.625	54	94	16.6875	15.1	17.9	0.6	20.7254	14.6	30.7	65.7124	21	96	13.4484	3	18.9	130.2	22.8583	19.3	28.8	48.5417	31	59	11.1708	9.4	12.5	0	21.3086	16.1	29.8	68.8966	31	96	14.8483	9.4	18.9	100.6
26	Cupinzeiro	2018-10-18	20	14	0	0	0	20.075	17.7	26.3	81.625	54	94	16.6875	15.1	17.9	0.6	20.7254	14.6	30.7	65.7124	21	96	13.4484	3	18.9	130.2	22.8583	19.3	28.8	48.5417	31	59	11.1708	9.4	12.5	0	21.3086	16.1	29.8	68.8966	31	96	14.8483	9.4	18.9	100.6
27	Cupinzeiro	2018-10-18	20	12	0	0	0	20.075	17.7	26.3	81.625	54	94	16.6875	15.1	17.9	0.6	20.7254	14.6	30.7	65.7124	21	96	13.4484	3	18.9	130.2	22.8583	19.3	28.8	48.5417	31	59	11.1708	9.4	12.5	0	21.3086	16.1	29.8	68.8966	31	96	14.8483	9.4	18.9	100.6
28	Cupinzeiro	2018-10-18	20	4	0	0	0	20.075	17.7	26.3	81.625	54	94	16.6875	15.1	17.9	0.6	20.7254	14.6	30.7	65.7124	21	96	13.4484	3	18.9	130.2	22.8583	19.3	28.8	48.5417	31	59	11.1708	9.4	12.5	0	21.3086	16.1	29.8	68.8966	31	96	14.8483	9.4	18.9	100.6
29	Cupinzeiro	2018-10-18	20	4	0	0	0	20.075	17.7	26.3	81.625	54	94	16.6875	15.1	17.9	0.6	20.7254	14.6	30.7	65.7124	21	96	13.4484	3	18.9	130.2	22.8583	19.3	28.8	48.5417	31	59	11.1708	9.4	12.5	0	21.3086	16.1	29.8	68.8966	31	96	14.8483	9.4	18.9	100.6
30	Cupinzeiro	2018-10-18	20	9	6	0	0	20.075	17.7	26.3	81.625	54	94	16.6875	15.1	17.9	0.6	20.7254	14.6	30.7	65.7124	21	96	13.4484	3	18.9	130.2	22.8583	19.3	28.8	48.5417	31	59	11.1708	9.4	12.5	0	21.3086	16.1	29.8	68.8966	31	96	14.8483	9.4	18.9	100.6
32	Cupinzeiro	2018-10-18	20	16	0	0	0	20.075	17.7	26.3	81.625	54	94	16.6875	15.1	17.9	0.6	20.7254	14.6	30.7	65.7124	21	96	13.4484	3	18.9	130.2	22.8583	19.3	28.8	48.5417	31	59	11.1708	9.4	12.5	0	21.3086	16.1	29.8	68.8966	31	96	14.8483	9.4	18.9	100.6
34	Cupinzeiro	2018-10-18	20	25	0	0	7	20.075	17.7	26.3	81.625	54	94	16.6875	15.1	17.9	0.6	20.7254	14.6	30.7	65.7124	21	96	13.4484	3	18.9	130.2	22.8583	19.3	28.8	48.5417	31	59	11.1708	9.4	12.5	0	21.3086	16.1	29.8	68.8966	31	96	14.8483	9.4	18.9	100.6
36	Cupinzeiro	2018-10-18	20	10	1	0	0	20.075	17.7	26.3	81.625	54	94	16.6875	15.1	17.9	0.6	20.7254	14.6	30.7	65.7124	21	96	13.4484	3	18.9	130.2	22.8583	19.3	28.8	48.5417	31	59	11.1708	9.4	12.5	0	21.3086	16.1	29.8	68.8966	31	96	14.8483	9.4	18.9	100.6
38	Cupinzeiro	2018-10-18	20	3	0	0	0	20.075	17.7	26.3	81.625	54	94	16.6875	15.1	17.9	0.6	20.7254	14.6	30.7	65.7124	21	96	13.4484	3	18.9	130.2	22.8583	19.3	28.8	48.5417	31	59	11.1708	9.4	12.5	0	21.3086	16.1	29.8	68.8966	31	96	14.8483	9.4	18.9	100.6
39	Cupinzeiro	2018-10-18	20	10	0	0	0	20.075	17.7	26.3	81.625	54	94	16.6875	15.1	17.9	0.6	20.7254	14.6	30.7	65.7124	21	96	13.4484	3	18.9	130.2	22.8583	19.3	28.8	48.5417	31	59	11.1708	9.4	12.5	0	21.3086	16.1	29.8	68.8966	31	96	14.8483	9.4	18.9	100.6
40	Cupinzeiro	2018-10-18	20	21	0	0	0	20.075	17.7	26.3	81.625	54	94	16.6875	15.1	17.9	0.6	20.7254	14.6	30.7	65.7124	21	96	13.4484	3	18.9	130.2	22.8583	19.3	28.8	48.5417	31	59	11.1708	9.4	12.5	0	21.3086	16.1	29.8	68.8966	31	96	14.8483	9.4	18.9	100.6
42	Cupinzeiro	2018-10-18	20	16	0	0	1	20.075	17.7	26.3	81.625	54	94	16.6875	15.1	17.9	0.6	20.7254	14.6	30.7	65.7124	21	96	13.4484	3	18.9	130.2	22.8583	19.3	28.8	48.5417	31	59	11.1708	9.4	12.5	0	21.3086	16.1	29.8	68.8966	31	96	14.8483	9.4	18.9	100.6
44	Cupinzeiro	2018-10-18	20	5	0	0	0	20.075	17.7	26.3	81.625	54	94	16.6875	15.1	17.9	0.6	20.7254	14.6	30.7	65.7124	21	96	13.4484	3	18.9	130.2	22.8583	19.3	28.8	48.5417	31	59	11.1708	9.4	12.5	0	21.3086	16.1	29.8	68.8966	31	96	14.8483	9.4	18.9	100.6
46	Cupinzeiro	2018-10-18	20	5	0	0	0	20.075	17.7	26.3	81.625	54	94	16.6875	15.1	17.9	0.6	20.7254	14.6	30.7	65.7124	21	96	13.4484	3	18.9	130.2	22.8583	19.3	28.8	48.5417	31	59	11.1708	9.4	12.5	0	21.3086	16.1	29.8	68.8966	31	96	14.8483	9.4	18.9	100.6
47	Cupinzeiro	2018-10-18	20	13	0	0	0	20.075	17.7	26.3	81.625	54	94	16.6875	15.1	17.9	0.6	20.7254	14.6	30.7	65.7124	21	96	13.4484	3	18.9	130.2	22.8583	19.3	28.8	48.5417	31	59	11.1708	9.4	12.5	0	21.3086	16.1	29.8	68.8966	31	96	14.8483	9.4	18.9	100.6
48	Cupinzeiro	2018-10-18	20	3	0	0	0	20.075	17.7	26.3	81.625	54	94	16.6875	15.1	17.9	0.6	20.7254	14.6	30.7	65.7124	21	96	13.4484	3	18.9	130.2	22.8583	19.3	28.8	48.5417	31	59	11.1708	9.4	12.5	0	21.3086	16.1	29.8	68.8966	31	96	14.8483	9.4	18.9	100.6
50	Cupinzeiro	2018-10-18	20	24	0	0	0	20.075	17.7	26.3	81.625	54	94	16.6875	15.1	17.9	0.6	20.7254	14.6	30.7	65.7124	21	96	13.4484	3	18.9	130.2	22.8583	19.3	28.8	48.5417	31	59	11.1708	9.4	12.5	0	21.3086	16.1	29.8	68.8966	31	96	14.8483	9.4	18.9	100.6
52	Cupinzeiro	2018-10-18	20	32	0	0	1	20.075	17.7	26.3	81.625	54	94	16.6875	15.1	17.9	0.6	20.7254	14.6	30.7	65.7124	21	96	13.4484	3	18.9	130.2	22.8583	19.3	28.8	48.5417	31	59	11.1708	9.4	12.5	0	21.3086	16.1	29.8	68.8966	31	96	14.8483	9.4	18.9	100.6
1	Cupinzeiro	2018-10-25	21	98	1	0	0	18.4417	16.5	22.4	91.3333	73	96	16.9625	15.8	18.3	36.6	20.2891	12.4	30.7	68.3199	21	96	13.5937	3	18.9	145.2	20.075	17.7	26.3	81.625	54	94	16.6875	15.1	17.9	0.6	18.0823	12.4	26.3	84.1979	47	96	15.1823	11.8	18.3	43.8
2	Cupinzeiro	2018-10-25	21	8	0	0	1	18.4417	16.5	22.4	91.3333	73	96	16.9625	15.8	18.3	36.6	20.2891	12.4	30.7	68.3199	21	96	13.5937	3	18.9	145.2	20.075	17.7	26.3	81.625	54	94	16.6875	15.1	17.9	0.6	18.0823	12.4	26.3	84.1979	47	96	15.1823	11.8	18.3	43.8
3	Cupinzeiro	2018-10-25	21	8	0	0	0	18.4417	16.5	22.4	91.3333	73	96	16.9625	15.8	18.3	36.6	20.2891	12.4	30.7	68.3199	21	96	13.5937	3	18.9	145.2	20.075	17.7	26.3	81.625	54	94	16.6875	15.1	17.9	0.6	18.0823	12.4	26.3	84.1979	47	96	15.1823	11.8	18.3	43.8
4	Cupinzeiro	2018-10-25	21	2	0	0	0	18.4417	16.5	22.4	91.3333	73	96	16.9625	15.8	18.3	36.6	20.2891	12.4	30.7	68.3199	21	96	13.5937	3	18.9	145.2	20.075	17.7	26.3	81.625	54	94	16.6875	15.1	17.9	0.6	18.0823	12.4	26.3	84.1979	47	96	15.1823	11.8	18.3	43.8
5	Cupinzeiro	2018-10-25	21	32	0	0	0	18.4417	16.5	22.4	91.3333	73	96	16.9625	15.8	18.3	36.6	20.2891	12.4	30.7	68.3199	21	96	13.5937	3	18.9	145.2	20.075	17.7	26.3	81.625	54	94	16.6875	15.1	17.9	0.6	18.0823	12.4	26.3	84.1979	47	96	15.1823	11.8	18.3	43.8
6	Cupinzeiro	2018-10-25	21	2	1	0	0	18.4417	16.5	22.4	91.3333	73	96	16.9625	15.8	18.3	36.6	20.2891	12.4	30.7	68.3199	21	96	13.5937	3	18.9	145.2	20.075	17.7	26.3	81.625	54	94	16.6875	15.1	17.9	0.6	18.0823	12.4	26.3	84.1979	47	96	15.1823	11.8	18.3	43.8
7	Cupinzeiro	2018-10-25	21	7	0	0	0	18.4417	16.5	22.4	91.3333	73	96	16.9625	15.8	18.3	36.6	20.2891	12.4	30.7	68.3199	21	96	13.5937	3	18.9	145.2	20.075	17.7	26.3	81.625	54	94	16.6875	15.1	17.9	0.6	18.0823	12.4	26.3	84.1979	47	96	15.1823	11.8	18.3	43.8
11	Cupinzeiro	2018-10-25	21	16	0	0	0	18.4417	16.5	22.4	91.3333	73	96	16.9625	15.8	18.3	36.6	20.2891	12.4	30.7	68.3199	21	96	13.5937	3	18.9	145.2	20.075	17.7	26.3	81.625	54	94	16.6875	15.1	17.9	0.6	18.0823	12.4	26.3	84.1979	47	96	15.1823	11.8	18.3	43.8
12	Cupinzeiro	2018-10-25	21	1	0	0	0	18.4417	16.5	22.4	91.3333	73	96	16.9625	15.8	18.3	36.6	20.2891	12.4	30.7	68.3199	21	96	13.5937	3	18.9	145.2	20.075	17.7	26.3	81.625	54	94	16.6875	15.1	17.9	0.6	18.0823	12.4	26.3	84.1979	47	96	15.1823	11.8	18.3	43.8
17	Cupinzeiro	2018-10-25	21	26	0	0	0	18.4417	16.5	22.4	91.3333	73	96	16.9625	15.8	18.3	36.6	20.2891	12.4	30.7	68.3199	21	96	13.5937	3	18.9	145.2	20.075	17.7	26.3	81.625	54	94	16.6875	15.1	17.9	0.6	18.0823	12.4	26.3	84.1979	47	96	15.1823	11.8	18.3	43.8
20	Cupinzeiro	2018-10-25	21	16	0	0	0	18.4417	16.5	22.4	91.3333	73	96	16.9625	15.8	18.3	36.6	20.2891	12.4	30.7	68.3199	21	96	13.5937	3	18.9	145.2	20.075	17.7	26.3	81.625	54	94	16.6875	15.1	17.9	0.6	18.0823	12.4	26.3	84.1979	47	96	15.1823	11.8	18.3	43.8
24	Cupinzeiro	2018-10-25	21	6	3	0	0	18.4417	16.5	22.4	91.3333	73	96	16.9625	15.8	18.3	36.6	20.2891	12.4	30.7	68.3199	21	96	13.5937	3	18.9	145.2	20.075	17.7	26.3	81.625	54	94	16.6875	15.1	17.9	0.6	18.0823	12.4	26.3	84.1979	47	96	15.1823	11.8	18.3	43.8
25	Cupinzeiro	2018-10-25	21	7	0	0	0	18.4417	16.5	22.4	91.3333	73	96	16.9625	15.8	18.3	36.6	20.2891	12.4	30.7	68.3199	21	96	13.5937	3	18.9	145.2	20.075	17.7	26.3	81.625	54	94	16.6875	15.1	17.9	0.6	18.0823	12.4	26.3	84.1979	47	96	15.1823	11.8	18.3	43.8
26	Cupinzeiro	2018-10-25	21	14	0	0	0	18.4417	16.5	22.4	91.3333	73	96	16.9625	15.8	18.3	36.6	20.2891	12.4	30.7	68.3199	21	96	13.5937	3	18.9	145.2	20.075	17.7	26.3	81.625	54	94	16.6875	15.1	17.9	0.6	18.0823	12.4	26.3	84.1979	47	96	15.1823	11.8	18.3	43.8
27	Cupinzeiro	2018-10-25	21	12	0	0	0	18.4417	16.5	22.4	91.3333	73	96	16.9625	15.8	18.3	36.6	20.2891	12.4	30.7	68.3199	21	96	13.5937	3	18.9	145.2	20.075	17.7	26.3	81.625	54	94	16.6875	15.1	17.9	0.6	18.0823	12.4	26.3	84.1979	47	96	15.1823	11.8	18.3	43.8
28	Cupinzeiro	2018-10-25	21	4	0	0	0	18.4417	16.5	22.4	91.3333	73	96	16.9625	15.8	18.3	36.6	20.2891	12.4	30.7	68.3199	21	96	13.5937	3	18.9	145.2	20.075	17.7	26.3	81.625	54	94	16.6875	15.1	17.9	0.6	18.0823	12.4	26.3	84.1979	47	96	15.1823	11.8	18.3	43.8
29	Cupinzeiro	2018-10-25	21	4	0	0	0	18.4417	16.5	22.4	91.3333	73	96	16.9625	15.8	18.3	36.6	20.2891	12.4	30.7	68.3199	21	96	13.5937	3	18.9	145.2	20.075	17.7	26.3	81.625	54	94	16.6875	15.1	17.9	0.6	18.0823	12.4	26.3	84.1979	47	96	15.1823	11.8	18.3	43.8
30	Cupinzeiro	2018-10-25	21	9	4	1	0	18.4417	16.5	22.4	91.3333	73	96	16.9625	15.8	18.3	36.6	20.2891	12.4	30.7	68.3199	21	96	13.5937	3	18.9	145.2	20.075	17.7	26.3	81.625	54	94	16.6875	15.1	17.9	0.6	18.0823	12.4	26.3	84.1979	47	96	15.1823	11.8	18.3	43.8
32	Cupinzeiro	2018-10-25	21	16	0	0	0	18.4417	16.5	22.4	91.3333	73	96	16.9625	15.8	18.3	36.6	20.2891	12.4	30.7	68.3199	21	96	13.5937	3	18.9	145.2	20.075	17.7	26.3	81.625	54	94	16.6875	15.1	17.9	0.6	18.0823	12.4	26.3	84.1979	47	96	15.1823	11.8	18.3	43.8
34	Cupinzeiro	2018-10-25	21	25	0	0	4	18.4417	16.5	22.4	91.3333	73	96	16.9625	15.8	18.3	36.6	20.2891	12.4	30.7	68.3199	21	96	13.5937	3	18.9	145.2	20.075	17.7	26.3	81.625	54	94	16.6875	15.1	17.9	0.6	18.0823	12.4	26.3	84.1979	47	96	15.1823	11.8	18.3	43.8
36	Cupinzeiro	2018-10-25	21	10	1	0	0	18.4417	16.5	22.4	91.3333	73	96	16.9625	15.8	18.3	36.6	20.2891	12.4	30.7	68.3199	21	96	13.5937	3	18.9	145.2	20.075	17.7	26.3	81.625	54	94	16.6875	15.1	17.9	0.6	18.0823	12.4	26.3	84.1979	47	96	15.1823	11.8	18.3	43.8
38	Cupinzeiro	2018-10-25	21	3	0	0	0	18.4417	16.5	22.4	91.3333	73	96	16.9625	15.8	18.3	36.6	20.2891	12.4	30.7	68.3199	21	96	13.5937	3	18.9	145.2	20.075	17.7	26.3	81.625	54	94	16.6875	15.1	17.9	0.6	18.0823	12.4	26.3	84.1979	47	96	15.1823	11.8	18.3	43.8
39	Cupinzeiro	2018-10-25	21	10	0	0	0	18.4417	16.5	22.4	91.3333	73	96	16.9625	15.8	18.3	36.6	20.2891	12.4	30.7	68.3199	21	96	13.5937	3	18.9	145.2	20.075	17.7	26.3	81.625	54	94	16.6875	15.1	17.9	0.6	18.0823	12.4	26.3	84.1979	47	96	15.1823	11.8	18.3	43.8
40	Cupinzeiro	2018-10-25	21	21	0	0	0	18.4417	16.5	22.4	91.3333	73	96	16.9625	15.8	18.3	36.6	20.2891	12.4	30.7	68.3199	21	96	13.5937	3	18.9	145.2	20.075	17.7	26.3	81.625	54	94	16.6875	15.1	17.9	0.6	18.0823	12.4	26.3	84.1979	47	96	15.1823	11.8	18.3	43.8
42	Cupinzeiro	2018-10-25	21	16	0	0	0	18.4417	16.5	22.4	91.3333	73	96	16.9625	15.8	18.3	36.6	20.2891	12.4	30.7	68.3199	21	96	13.5937	3	18.9	145.2	20.075	17.7	26.3	81.625	54	94	16.6875	15.1	17.9	0.6	18.0823	12.4	26.3	84.1979	47	96	15.1823	11.8	18.3	43.8
44	Cupinzeiro	2018-10-25	21	5	0	0	0	18.4417	16.5	22.4	91.3333	73	96	16.9625	15.8	18.3	36.6	20.2891	12.4	30.7	68.3199	21	96	13.5937	3	18.9	145.2	20.075	17.7	26.3	81.625	54	94	16.6875	15.1	17.9	0.6	18.0823	12.4	26.3	84.1979	47	96	15.1823	11.8	18.3	43.8
46	Cupinzeiro	2018-10-25	21	5	0	0	0	18.4417	16.5	22.4	91.3333	73	96	16.9625	15.8	18.3	36.6	20.2891	12.4	30.7	68.3199	21	96	13.5937	3	18.9	145.2	20.075	17.7	26.3	81.625	54	94	16.6875	15.1	17.9	0.6	18.0823	12.4	26.3	84.1979	47	96	15.1823	11.8	18.3	43.8
47	Cupinzeiro	2018-10-25	21	13	0	0	0	18.4417	16.5	22.4	91.3333	73	96	16.9625	15.8	18.3	36.6	20.2891	12.4	30.7	68.3199	21	96	13.5937	3	18.9	145.2	20.075	17.7	26.3	81.625	54	94	16.6875	15.1	17.9	0.6	18.0823	12.4	26.3	84.1979	47	96	15.1823	11.8	18.3	43.8
48	Cupinzeiro	2018-10-25	21	3	0	0	0	18.4417	16.5	22.4	91.3333	73	96	16.9625	15.8	18.3	36.6	20.2891	12.4	30.7	68.3199	21	96	13.5937	3	18.9	145.2	20.075	17.7	26.3	81.625	54	94	16.6875	15.1	17.9	0.6	18.0823	12.4	26.3	84.1979	47	96	15.1823	11.8	18.3	43.8
50	Cupinzeiro	2018-10-25	21	24	0	0	0	18.4417	16.5	22.4	91.3333	73	96	16.9625	15.8	18.3	36.6	20.2891	12.4	30.7	68.3199	21	96	13.5937	3	18.9	145.2	20.075	17.7	26.3	81.625	54	94	16.6875	15.1	17.9	0.6	18.0823	12.4	26.3	84.1979	47	96	15.1823	11.8	18.3	43.8
52	Cupinzeiro	2018-10-25	21	32	0	0	1	18.4417	16.5	22.4	91.3333	73	96	16.9625	15.8	18.3	36.6	20.2891	12.4	30.7	68.3199	21	96	13.5937	3	18.9	145.2	20.075	17.7	26.3	81.625	54	94	16.6875	15.1	17.9	0.6	18.0823	12.4	26.3	84.1979	47	96	15.1823	11.8	18.3	43.8
1	Cupinzeiro	2018-11-01	22	98	1	0	0	20.7875	16.6	27.8	75.3333	38	96	15.5217	11.8	18	0	20.0402	12.4	30.7	73.0859	27	96	14.5108	6.2	19.1	181.4	18.4417	16.5	22.4	91.3333	73	96	16.9625	15.8	18.3	36.6	19.6089	15.5	27.8	81.474	38	96	16.0224	11.8	19.1	72.8
2	Cupinzeiro	2018-11-01	22	8	0	0	0	20.7875	16.6	27.8	75.3333	38	96	15.5217	11.8	18	0	20.0402	12.4	30.7	73.0859	27	96	14.5108	6.2	19.1	181.4	18.4417	16.5	22.4	91.3333	73	96	16.9625	15.8	18.3	36.6	19.6089	15.5	27.8	81.474	38	96	16.0224	11.8	19.1	72.8
3	Cupinzeiro	2018-11-01	22	8	0	0	0	20.7875	16.6	27.8	75.3333	38	96	15.5217	11.8	18	0	20.0402	12.4	30.7	73.0859	27	96	14.5108	6.2	19.1	181.4	18.4417	16.5	22.4	91.3333	73	96	16.9625	15.8	18.3	36.6	19.6089	15.5	27.8	81.474	38	96	16.0224	11.8	19.1	72.8
4	Cupinzeiro	2018-11-01	22	2	0	0	0	20.7875	16.6	27.8	75.3333	38	96	15.5217	11.8	18	0	20.0402	12.4	30.7	73.0859	27	96	14.5108	6.2	19.1	181.4	18.4417	16.5	22.4	91.3333	73	96	16.9625	15.8	18.3	36.6	19.6089	15.5	27.8	81.474	38	96	16.0224	11.8	19.1	72.8
5	Cupinzeiro	2018-11-01	22	32	0	0	0	20.7875	16.6	27.8	75.3333	38	96	15.5217	11.8	18	0	20.0402	12.4	30.7	73.0859	27	96	14.5108	6.2	19.1	181.4	18.4417	16.5	22.4	91.3333	73	96	16.9625	15.8	18.3	36.6	19.6089	15.5	27.8	81.474	38	96	16.0224	11.8	19.1	72.8
6	Cupinzeiro	2018-11-01	22	2	1	0	0	20.7875	16.6	27.8	75.3333	38	96	15.5217	11.8	18	0	20.0402	12.4	30.7	73.0859	27	96	14.5108	6.2	19.1	181.4	18.4417	16.5	22.4	91.3333	73	96	16.9625	15.8	18.3	36.6	19.6089	15.5	27.8	81.474	38	96	16.0224	11.8	19.1	72.8
7	Cupinzeiro	2018-11-01	22	7	0	0	0	20.7875	16.6	27.8	75.3333	38	96	15.5217	11.8	18	0	20.0402	12.4	30.7	73.0859	27	96	14.5108	6.2	19.1	181.4	18.4417	16.5	22.4	91.3333	73	96	16.9625	15.8	18.3	36.6	19.6089	15.5	27.8	81.474	38	96	16.0224	11.8	19.1	72.8
11	Cupinzeiro	2018-11-01	22	16	0	0	0	20.7875	16.6	27.8	75.3333	38	96	15.5217	11.8	18	0	20.0402	12.4	30.7	73.0859	27	96	14.5108	6.2	19.1	181.4	18.4417	16.5	22.4	91.3333	73	96	16.9625	15.8	18.3	36.6	19.6089	15.5	27.8	81.474	38	96	16.0224	11.8	19.1	72.8
12	Cupinzeiro	2018-11-01	22	1	9	0	0	20.7875	16.6	27.8	75.3333	38	96	15.5217	11.8	18	0	20.0402	12.4	30.7	73.0859	27	96	14.5108	6.2	19.1	181.4	18.4417	16.5	22.4	91.3333	73	96	16.9625	15.8	18.3	36.6	19.6089	15.5	27.8	81.474	38	96	16.0224	11.8	19.1	72.8
17	Cupinzeiro	2018-11-01	22	26	49	0	0	20.7875	16.6	27.8	75.3333	38	96	15.5217	11.8	18	0	20.0402	12.4	30.7	73.0859	27	96	14.5108	6.2	19.1	181.4	18.4417	16.5	22.4	91.3333	73	96	16.9625	15.8	18.3	36.6	19.6089	15.5	27.8	81.474	38	96	16.0224	11.8	19.1	72.8
20	Cupinzeiro	2018-11-01	22	16	0	0	0	20.7875	16.6	27.8	75.3333	38	96	15.5217	11.8	18	0	20.0402	12.4	30.7	73.0859	27	96	14.5108	6.2	19.1	181.4	18.4417	16.5	22.4	91.3333	73	96	16.9625	15.8	18.3	36.6	19.6089	15.5	27.8	81.474	38	96	16.0224	11.8	19.1	72.8
24	Cupinzeiro	2018-11-01	22	6	0	0	0	20.7875	16.6	27.8	75.3333	38	96	15.5217	11.8	18	0	20.0402	12.4	30.7	73.0859	27	96	14.5108	6.2	19.1	181.4	18.4417	16.5	22.4	91.3333	73	96	16.9625	15.8	18.3	36.6	19.6089	15.5	27.8	81.474	38	96	16.0224	11.8	19.1	72.8
25	Cupinzeiro	2018-11-01	22	7	0	0	0	20.7875	16.6	27.8	75.3333	38	96	15.5217	11.8	18	0	20.0402	12.4	30.7	73.0859	27	96	14.5108	6.2	19.1	181.4	18.4417	16.5	22.4	91.3333	73	96	16.9625	15.8	18.3	36.6	19.6089	15.5	27.8	81.474	38	96	16.0224	11.8	19.1	72.8
26	Cupinzeiro	2018-11-01	22	14	7	0	0	20.7875	16.6	27.8	75.3333	38	96	15.5217	11.8	18	0	20.0402	12.4	30.7	73.0859	27	96	14.5108	6.2	19.1	181.4	18.4417	16.5	22.4	91.3333	73	96	16.9625	15.8	18.3	36.6	19.6089	15.5	27.8	81.474	38	96	16.0224	11.8	19.1	72.8
27	Cupinzeiro	2018-11-01	22	12	0	0	0	20.7875	16.6	27.8	75.3333	38	96	15.5217	11.8	18	0	20.0402	12.4	30.7	73.0859	27	96	14.5108	6.2	19.1	181.4	18.4417	16.5	22.4	91.3333	73	96	16.9625	15.8	18.3	36.6	19.6089	15.5	27.8	81.474	38	96	16.0224	11.8	19.1	72.8
28	Cupinzeiro	2018-11-01	22	4	0	0	0	20.7875	16.6	27.8	75.3333	38	96	15.5217	11.8	18	0	20.0402	12.4	30.7	73.0859	27	96	14.5108	6.2	19.1	181.4	18.4417	16.5	22.4	91.3333	73	96	16.9625	15.8	18.3	36.6	19.6089	15.5	27.8	81.474	38	96	16.0224	11.8	19.1	72.8
29	Cupinzeiro	2018-11-01	22	4	0	0	0	20.7875	16.6	27.8	75.3333	38	96	15.5217	11.8	18	0	20.0402	12.4	30.7	73.0859	27	96	14.5108	6.2	19.1	181.4	18.4417	16.5	22.4	91.3333	73	96	16.9625	15.8	18.3	36.6	19.6089	15.5	27.8	81.474	38	96	16.0224	11.8	19.1	72.8
30	Cupinzeiro	2018-11-01	22	9	0	1	0	20.7875	16.6	27.8	75.3333	38	96	15.5217	11.8	18	0	20.0402	12.4	30.7	73.0859	27	96	14.5108	6.2	19.1	181.4	18.4417	16.5	22.4	91.3333	73	96	16.9625	15.8	18.3	36.6	19.6089	15.5	27.8	81.474	38	96	16.0224	11.8	19.1	72.8
32	Cupinzeiro	2018-11-01	22	16	0	0	0	20.7875	16.6	27.8	75.3333	38	96	15.5217	11.8	18	0	20.0402	12.4	30.7	73.0859	27	96	14.5108	6.2	19.1	181.4	18.4417	16.5	22.4	91.3333	73	96	16.9625	15.8	18.3	36.6	19.6089	15.5	27.8	81.474	38	96	16.0224	11.8	19.1	72.8
34	Cupinzeiro	2018-11-01	22	25	0	0	3	20.7875	16.6	27.8	75.3333	38	96	15.5217	11.8	18	0	20.0402	12.4	30.7	73.0859	27	96	14.5108	6.2	19.1	181.4	18.4417	16.5	22.4	91.3333	73	96	16.9625	15.8	18.3	36.6	19.6089	15.5	27.8	81.474	38	96	16.0224	11.8	19.1	72.8
36	Cupinzeiro	2018-11-01	22	10	1	0	0	20.7875	16.6	27.8	75.3333	38	96	15.5217	11.8	18	0	20.0402	12.4	30.7	73.0859	27	96	14.5108	6.2	19.1	181.4	18.4417	16.5	22.4	91.3333	73	96	16.9625	15.8	18.3	36.6	19.6089	15.5	27.8	81.474	38	96	16.0224	11.8	19.1	72.8
38	Cupinzeiro	2018-11-01	22	3	0	0	0	20.7875	16.6	27.8	75.3333	38	96	15.5217	11.8	18	0	20.0402	12.4	30.7	73.0859	27	96	14.5108	6.2	19.1	181.4	18.4417	16.5	22.4	91.3333	73	96	16.9625	15.8	18.3	36.6	19.6089	15.5	27.8	81.474	38	96	16.0224	11.8	19.1	72.8
39	Cupinzeiro	2018-11-01	22	10	0	0	0	20.7875	16.6	27.8	75.3333	38	96	15.5217	11.8	18	0	20.0402	12.4	30.7	73.0859	27	96	14.5108	6.2	19.1	181.4	18.4417	16.5	22.4	91.3333	73	96	16.9625	15.8	18.3	36.6	19.6089	15.5	27.8	81.474	38	96	16.0224	11.8	19.1	72.8
40	Cupinzeiro	2018-11-01	22	21	0	0	0	20.7875	16.6	27.8	75.3333	38	96	15.5217	11.8	18	0	20.0402	12.4	30.7	73.0859	27	96	14.5108	6.2	19.1	181.4	18.4417	16.5	22.4	91.3333	73	96	16.9625	15.8	18.3	36.6	19.6089	15.5	27.8	81.474	38	96	16.0224	11.8	19.1	72.8
42	Cupinzeiro	2018-11-01	22	16	0	0	0	20.7875	16.6	27.8	75.3333	38	96	15.5217	11.8	18	0	20.0402	12.4	30.7	73.0859	27	96	14.5108	6.2	19.1	181.4	18.4417	16.5	22.4	91.3333	73	96	16.9625	15.8	18.3	36.6	19.6089	15.5	27.8	81.474	38	96	16.0224	11.8	19.1	72.8
44	Cupinzeiro	2018-11-01	22	5	1	0	0	20.7875	16.6	27.8	75.3333	38	96	15.5217	11.8	18	0	20.0402	12.4	30.7	73.0859	27	96	14.5108	6.2	19.1	181.4	18.4417	16.5	22.4	91.3333	73	96	16.9625	15.8	18.3	36.6	19.6089	15.5	27.8	81.474	38	96	16.0224	11.8	19.1	72.8
46	Cupinzeiro	2018-11-01	22	5	0	0	0	20.7875	16.6	27.8	75.3333	38	96	15.5217	11.8	18	0	20.0402	12.4	30.7	73.0859	27	96	14.5108	6.2	19.1	181.4	18.4417	16.5	22.4	91.3333	73	96	16.9625	15.8	18.3	36.6	19.6089	15.5	27.8	81.474	38	96	16.0224	11.8	19.1	72.8
47	Cupinzeiro	2018-11-01	22	13	0	0	0	20.7875	16.6	27.8	75.3333	38	96	15.5217	11.8	18	0	20.0402	12.4	30.7	73.0859	27	96	14.5108	6.2	19.1	181.4	18.4417	16.5	22.4	91.3333	73	96	16.9625	15.8	18.3	36.6	19.6089	15.5	27.8	81.474	38	96	16.0224	11.8	19.1	72.8
48	Cupinzeiro	2018-11-01	22	3	0	0	0	20.7875	16.6	27.8	75.3333	38	96	15.5217	11.8	18	0	20.0402	12.4	30.7	73.0859	27	96	14.5108	6.2	19.1	181.4	18.4417	16.5	22.4	91.3333	73	96	16.9625	15.8	18.3	36.6	19.6089	15.5	27.8	81.474	38	96	16.0224	11.8	19.1	72.8
50	Cupinzeiro	2018-11-01	22	24	0	0	0	20.7875	16.6	27.8	75.3333	38	96	15.5217	11.8	18	0	20.0402	12.4	30.7	73.0859	27	96	14.5108	6.2	19.1	181.4	18.4417	16.5	22.4	91.3333	73	96	16.9625	15.8	18.3	36.6	19.6089	15.5	27.8	81.474	38	96	16.0224	11.8	19.1	72.8
52	Cupinzeiro	2018-11-01	22	32	15	0	1	20.7875	16.6	27.8	75.3333	38	96	15.5217	11.8	18	0	20.0402	12.4	30.7	73.0859	27	96	14.5108	6.2	19.1	181.4	18.4417	16.5	22.4	91.3333	73	96	16.9625	15.8	18.3	36.6	19.6089	15.5	27.8	81.474	38	96	16.0224	11.8	19.1	72.8
1	Cupinzeiro	2018-11-08	23	98	4	1	0	16.8125	15.4	18.4	91.2083	79	96	15.3417	14.5	16.3	12.4	19.6596	12.4	29.8	76.1771	28	96	14.8523	6.2	19.1	205	20.7875	16.6	27.8	75.3333	38	96	15.5217	11.8	18	0	19.2828	15.2	27.8	78.4427	33	96	15.0536	9.3	18	24.2
2	Cupinzeiro	2018-11-08	23	8	9	0	0	16.8125	15.4	18.4	91.2083	79	96	15.3417	14.5	16.3	12.4	19.6596	12.4	29.8	76.1771	28	96	14.8523	6.2	19.1	205	20.7875	16.6	27.8	75.3333	38	96	15.5217	11.8	18	0	19.2828	15.2	27.8	78.4427	33	96	15.0536	9.3	18	24.2
3	Cupinzeiro	2018-11-08	23	8	0	0	0	16.8125	15.4	18.4	91.2083	79	96	15.3417	14.5	16.3	12.4	19.6596	12.4	29.8	76.1771	28	96	14.8523	6.2	19.1	205	20.7875	16.6	27.8	75.3333	38	96	15.5217	11.8	18	0	19.2828	15.2	27.8	78.4427	33	96	15.0536	9.3	18	24.2
4	Cupinzeiro	2018-11-08	23	2	0	0	0	16.8125	15.4	18.4	91.2083	79	96	15.3417	14.5	16.3	12.4	19.6596	12.4	29.8	76.1771	28	96	14.8523	6.2	19.1	205	20.7875	16.6	27.8	75.3333	38	96	15.5217	11.8	18	0	19.2828	15.2	27.8	78.4427	33	96	15.0536	9.3	18	24.2
5	Cupinzeiro	2018-11-08	23	32	0	0	0	16.8125	15.4	18.4	91.2083	79	96	15.3417	14.5	16.3	12.4	19.6596	12.4	29.8	76.1771	28	96	14.8523	6.2	19.1	205	20.7875	16.6	27.8	75.3333	38	96	15.5217	11.8	18	0	19.2828	15.2	27.8	78.4427	33	96	15.0536	9.3	18	24.2
6	Cupinzeiro	2018-11-08	23	2	10	1	0	16.8125	15.4	18.4	91.2083	79	96	15.3417	14.5	16.3	12.4	19.6596	12.4	29.8	76.1771	28	96	14.8523	6.2	19.1	205	20.7875	16.6	27.8	75.3333	38	96	15.5217	11.8	18	0	19.2828	15.2	27.8	78.4427	33	96	15.0536	9.3	18	24.2
7	Cupinzeiro	2018-11-08	23	7	0	0	0	16.8125	15.4	18.4	91.2083	79	96	15.3417	14.5	16.3	12.4	19.6596	12.4	29.8	76.1771	28	96	14.8523	6.2	19.1	205	20.7875	16.6	27.8	75.3333	38	96	15.5217	11.8	18	0	19.2828	15.2	27.8	78.4427	33	96	15.0536	9.3	18	24.2
11	Cupinzeiro	2018-11-08	23	16	0	0	0	16.8125	15.4	18.4	91.2083	79	96	15.3417	14.5	16.3	12.4	19.6596	12.4	29.8	76.1771	28	96	14.8523	6.2	19.1	205	20.7875	16.6	27.8	75.3333	38	96	15.5217	11.8	18	0	19.2828	15.2	27.8	78.4427	33	96	15.0536	9.3	18	24.2
12	Cupinzeiro	2018-11-08	23	1	7	0	0	16.8125	15.4	18.4	91.2083	79	96	15.3417	14.5	16.3	12.4	19.6596	12.4	29.8	76.1771	28	96	14.8523	6.2	19.1	205	20.7875	16.6	27.8	75.3333	38	96	15.5217	11.8	18	0	19.2828	15.2	27.8	78.4427	33	96	15.0536	9.3	18	24.2
17	Cupinzeiro	2018-11-08	23	26	35	0	0	16.8125	15.4	18.4	91.2083	79	96	15.3417	14.5	16.3	12.4	19.6596	12.4	29.8	76.1771	28	96	14.8523	6.2	19.1	205	20.7875	16.6	27.8	75.3333	38	96	15.5217	11.8	18	0	19.2828	15.2	27.8	78.4427	33	96	15.0536	9.3	18	24.2
20	Cupinzeiro	2018-11-08	23	16	0	0	0	16.8125	15.4	18.4	91.2083	79	96	15.3417	14.5	16.3	12.4	19.6596	12.4	29.8	76.1771	28	96	14.8523	6.2	19.1	205	20.7875	16.6	27.8	75.3333	38	96	15.5217	11.8	18	0	19.2828	15.2	27.8	78.4427	33	96	15.0536	9.3	18	24.2
24	Cupinzeiro	2018-11-08	23	6	0	0	0	16.8125	15.4	18.4	91.2083	79	96	15.3417	14.5	16.3	12.4	19.6596	12.4	29.8	76.1771	28	96	14.8523	6.2	19.1	205	20.7875	16.6	27.8	75.3333	38	96	15.5217	11.8	18	0	19.2828	15.2	27.8	78.4427	33	96	15.0536	9.3	18	24.2
25	Cupinzeiro	2018-11-08	23	7	0	0	0	16.8125	15.4	18.4	91.2083	79	96	15.3417	14.5	16.3	12.4	19.6596	12.4	29.8	76.1771	28	96	14.8523	6.2	19.1	205	20.7875	16.6	27.8	75.3333	38	96	15.5217	11.8	18	0	19.2828	15.2	27.8	78.4427	33	96	15.0536	9.3	18	24.2
26	Cupinzeiro	2018-11-08	23	14	23	0	0	16.8125	15.4	18.4	91.2083	79	96	15.3417	14.5	16.3	12.4	19.6596	12.4	29.8	76.1771	28	96	14.8523	6.2	19.1	205	20.7875	16.6	27.8	75.3333	38	96	15.5217	11.8	18	0	19.2828	15.2	27.8	78.4427	33	96	15.0536	9.3	18	24.2
27	Cupinzeiro	2018-11-08	23	12	0	0	0	16.8125	15.4	18.4	91.2083	79	96	15.3417	14.5	16.3	12.4	19.6596	12.4	29.8	76.1771	28	96	14.8523	6.2	19.1	205	20.7875	16.6	27.8	75.3333	38	96	15.5217	11.8	18	0	19.2828	15.2	27.8	78.4427	33	96	15.0536	9.3	18	24.2
28	Cupinzeiro	2018-11-08	23	4	0	0	0	16.8125	15.4	18.4	91.2083	79	96	15.3417	14.5	16.3	12.4	19.6596	12.4	29.8	76.1771	28	96	14.8523	6.2	19.1	205	20.7875	16.6	27.8	75.3333	38	96	15.5217	11.8	18	0	19.2828	15.2	27.8	78.4427	33	96	15.0536	9.3	18	24.2
29	Cupinzeiro	2018-11-08	23	4	0	0	0	16.8125	15.4	18.4	91.2083	79	96	15.3417	14.5	16.3	12.4	19.6596	12.4	29.8	76.1771	28	96	14.8523	6.2	19.1	205	20.7875	16.6	27.8	75.3333	38	96	15.5217	11.8	18	0	19.2828	15.2	27.8	78.4427	33	96	15.0536	9.3	18	24.2
30	Cupinzeiro	2018-11-08	23	9	0	0	1	16.8125	15.4	18.4	91.2083	79	96	15.3417	14.5	16.3	12.4	19.6596	12.4	29.8	76.1771	28	96	14.8523	6.2	19.1	205	20.7875	16.6	27.8	75.3333	38	96	15.5217	11.8	18	0	19.2828	15.2	27.8	78.4427	33	96	15.0536	9.3	18	24.2
32	Cupinzeiro	2018-11-08	23	16	0	0	0	16.8125	15.4	18.4	91.2083	79	96	15.3417	14.5	16.3	12.4	19.6596	12.4	29.8	76.1771	28	96	14.8523	6.2	19.1	205	20.7875	16.6	27.8	75.3333	38	96	15.5217	11.8	18	0	19.2828	15.2	27.8	78.4427	33	96	15.0536	9.3	18	24.2
34	Cupinzeiro	2018-11-08	23	25	0	0	2	16.8125	15.4	18.4	91.2083	79	96	15.3417	14.5	16.3	12.4	19.6596	12.4	29.8	76.1771	28	96	14.8523	6.2	19.1	205	20.7875	16.6	27.8	75.3333	38	96	15.5217	11.8	18	0	19.2828	15.2	27.8	78.4427	33	96	15.0536	9.3	18	24.2
36	Cupinzeiro	2018-11-08	23	10	0	0	0	16.8125	15.4	18.4	91.2083	79	96	15.3417	14.5	16.3	12.4	19.6596	12.4	29.8	76.1771	28	96	14.8523	6.2	19.1	205	20.7875	16.6	27.8	75.3333	38	96	15.5217	11.8	18	0	19.2828	15.2	27.8	78.4427	33	96	15.0536	9.3	18	24.2
38	Cupinzeiro	2018-11-08	23	3	0	0	0	16.8125	15.4	18.4	91.2083	79	96	15.3417	14.5	16.3	12.4	19.6596	12.4	29.8	76.1771	28	96	14.8523	6.2	19.1	205	20.7875	16.6	27.8	75.3333	38	96	15.5217	11.8	18	0	19.2828	15.2	27.8	78.4427	33	96	15.0536	9.3	18	24.2
39	Cupinzeiro	2018-11-08	23	10	0	0	0	16.8125	15.4	18.4	91.2083	79	96	15.3417	14.5	16.3	12.4	19.6596	12.4	29.8	76.1771	28	96	14.8523	6.2	19.1	205	20.7875	16.6	27.8	75.3333	38	96	15.5217	11.8	18	0	19.2828	15.2	27.8	78.4427	33	96	15.0536	9.3	18	24.2
40	Cupinzeiro	2018-11-08	23	21	0	0	0	16.8125	15.4	18.4	91.2083	79	96	15.3417	14.5	16.3	12.4	19.6596	12.4	29.8	76.1771	28	96	14.8523	6.2	19.1	205	20.7875	16.6	27.8	75.3333	38	96	15.5217	11.8	18	0	19.2828	15.2	27.8	78.4427	33	96	15.0536	9.3	18	24.2
42	Cupinzeiro	2018-11-08	23	16	1	0	0	16.8125	15.4	18.4	91.2083	79	96	15.3417	14.5	16.3	12.4	19.6596	12.4	29.8	76.1771	28	96	14.8523	6.2	19.1	205	20.7875	16.6	27.8	75.3333	38	96	15.5217	11.8	18	0	19.2828	15.2	27.8	78.4427	33	96	15.0536	9.3	18	24.2
44	Cupinzeiro	2018-11-08	23	5	20	0	0	16.8125	15.4	18.4	91.2083	79	96	15.3417	14.5	16.3	12.4	19.6596	12.4	29.8	76.1771	28	96	14.8523	6.2	19.1	205	20.7875	16.6	27.8	75.3333	38	96	15.5217	11.8	18	0	19.2828	15.2	27.8	78.4427	33	96	15.0536	9.3	18	24.2
46	Cupinzeiro	2018-11-08	23	5	6	0	0	16.8125	15.4	18.4	91.2083	79	96	15.3417	14.5	16.3	12.4	19.6596	12.4	29.8	76.1771	28	96	14.8523	6.2	19.1	205	20.7875	16.6	27.8	75.3333	38	96	15.5217	11.8	18	0	19.2828	15.2	27.8	78.4427	33	96	15.0536	9.3	18	24.2
47	Cupinzeiro	2018-11-08	23	13	0	0	0	16.8125	15.4	18.4	91.2083	79	96	15.3417	14.5	16.3	12.4	19.6596	12.4	29.8	76.1771	28	96	14.8523	6.2	19.1	205	20.7875	16.6	27.8	75.3333	38	96	15.5217	11.8	18	0	19.2828	15.2	27.8	78.4427	33	96	15.0536	9.3	18	24.2
48	Cupinzeiro	2018-11-08	23	3	0	0	0	16.8125	15.4	18.4	91.2083	79	96	15.3417	14.5	16.3	12.4	19.6596	12.4	29.8	76.1771	28	96	14.8523	6.2	19.1	205	20.7875	16.6	27.8	75.3333	38	96	15.5217	11.8	18	0	19.2828	15.2	27.8	78.4427	33	96	15.0536	9.3	18	24.2
50	Cupinzeiro	2018-11-08	23	24	0	0	0	16.8125	15.4	18.4	91.2083	79	96	15.3417	14.5	16.3	12.4	19.6596	12.4	29.8	76.1771	28	96	14.8523	6.2	19.1	205	20.7875	16.6	27.8	75.3333	38	96	15.5217	11.8	18	0	19.2828	15.2	27.8	78.4427	33	96	15.0536	9.3	18	24.2
52	Cupinzeiro	2018-11-08	23	32	6	0	1	16.8125	15.4	18.4	91.2083	79	96	15.3417	14.5	16.3	12.4	19.6596	12.4	29.8	76.1771	28	96	14.8523	6.2	19.1	205	20.7875	16.6	27.8	75.3333	38	96	15.5217	11.8	18	0	19.2828	15.2	27.8	78.4427	33	96	15.0536	9.3	18	24.2
1	Cupinzeiro	2018-11-14	24	98	1	0	0	19.4542	16.7	26.1	85.625	47	96	16.7125	13.3	18.5	44.6	18.9331	12.4	27.8	82.1732	33	96	15.5365	9.3	19.1	381.4	17.45	15.2	20.5	86.375	70	96	15.0833	14.2	16.6	3.8	17.4115	14	26.1	89.1354	47	96	15.475	13.3	18.5	192.8
2	Cupinzeiro	2018-11-14	24	8	10	0	0	19.4542	16.7	26.1	85.625	47	96	16.7125	13.3	18.5	44.6	18.9331	12.4	27.8	82.1732	33	96	15.5365	9.3	19.1	381.4	17.45	15.2	20.5	86.375	70	96	15.0833	14.2	16.6	3.8	17.4115	14	26.1	89.1354	47	96	15.475	13.3	18.5	192.8
3	Cupinzeiro	2018-11-14	24	8	0	0	0	19.4542	16.7	26.1	85.625	47	96	16.7125	13.3	18.5	44.6	18.9331	12.4	27.8	82.1732	33	96	15.5365	9.3	19.1	381.4	17.45	15.2	20.5	86.375	70	96	15.0833	14.2	16.6	3.8	17.4115	14	26.1	89.1354	47	96	15.475	13.3	18.5	192.8
4	Cupinzeiro	2018-11-14	24	2	0	0	0	19.4542	16.7	26.1	85.625	47	96	16.7125	13.3	18.5	44.6	18.9331	12.4	27.8	82.1732	33	96	15.5365	9.3	19.1	381.4	17.45	15.2	20.5	86.375	70	96	15.0833	14.2	16.6	3.8	17.4115	14	26.1	89.1354	47	96	15.475	13.3	18.5	192.8
5	Cupinzeiro	2018-11-14	24	32	0	0	0	19.4542	16.7	26.1	85.625	47	96	16.7125	13.3	18.5	44.6	18.9331	12.4	27.8	82.1732	33	96	15.5365	9.3	19.1	381.4	17.45	15.2	20.5	86.375	70	96	15.0833	14.2	16.6	3.8	17.4115	14	26.1	89.1354	47	96	15.475	13.3	18.5	192.8
6	Cupinzeiro	2018-11-14	24	2	18	1	0	19.4542	16.7	26.1	85.625	47	96	16.7125	13.3	18.5	44.6	18.9331	12.4	27.8	82.1732	33	96	15.5365	9.3	19.1	381.4	17.45	15.2	20.5	86.375	70	96	15.0833	14.2	16.6	3.8	17.4115	14	26.1	89.1354	47	96	15.475	13.3	18.5	192.8
7	Cupinzeiro	2018-11-14	24	7	0	0	0	19.4542	16.7	26.1	85.625	47	96	16.7125	13.3	18.5	44.6	18.9331	12.4	27.8	82.1732	33	96	15.5365	9.3	19.1	381.4	17.45	15.2	20.5	86.375	70	96	15.0833	14.2	16.6	3.8	17.4115	14	26.1	89.1354	47	96	15.475	13.3	18.5	192.8
11	Cupinzeiro	2018-11-14	24	16	0	0	0	19.4542	16.7	26.1	85.625	47	96	16.7125	13.3	18.5	44.6	18.9331	12.4	27.8	82.1732	33	96	15.5365	9.3	19.1	381.4	17.45	15.2	20.5	86.375	70	96	15.0833	14.2	16.6	3.8	17.4115	14	26.1	89.1354	47	96	15.475	13.3	18.5	192.8
12	Cupinzeiro	2018-11-14	24	1	7	0	0	19.4542	16.7	26.1	85.625	47	96	16.7125	13.3	18.5	44.6	18.9331	12.4	27.8	82.1732	33	96	15.5365	9.3	19.1	381.4	17.45	15.2	20.5	86.375	70	96	15.0833	14.2	16.6	3.8	17.4115	14	26.1	89.1354	47	96	15.475	13.3	18.5	192.8
17	Cupinzeiro	2018-11-14	24	26	69	0	0	19.4542	16.7	26.1	85.625	47	96	16.7125	13.3	18.5	44.6	18.9331	12.4	27.8	82.1732	33	96	15.5365	9.3	19.1	381.4	17.45	15.2	20.5	86.375	70	96	15.0833	14.2	16.6	3.8	17.4115	14	26.1	89.1354	47	96	15.475	13.3	18.5	192.8
20	Cupinzeiro	2018-11-14	24	16	0	0	0	19.4542	16.7	26.1	85.625	47	96	16.7125	13.3	18.5	44.6	18.9331	12.4	27.8	82.1732	33	96	15.5365	9.3	19.1	381.4	17.45	15.2	20.5	86.375	70	96	15.0833	14.2	16.6	3.8	17.4115	14	26.1	89.1354	47	96	15.475	13.3	18.5	192.8
24	Cupinzeiro	2018-11-14	24	6	8	0	0	19.4542	16.7	26.1	85.625	47	96	16.7125	13.3	18.5	44.6	18.9331	12.4	27.8	82.1732	33	96	15.5365	9.3	19.1	381.4	17.45	15.2	20.5	86.375	70	96	15.0833	14.2	16.6	3.8	17.4115	14	26.1	89.1354	47	96	15.475	13.3	18.5	192.8
25	Cupinzeiro	2018-11-14	24	7	0	0	0	19.4542	16.7	26.1	85.625	47	96	16.7125	13.3	18.5	44.6	18.9331	12.4	27.8	82.1732	33	96	15.5365	9.3	19.1	381.4	17.45	15.2	20.5	86.375	70	96	15.0833	14.2	16.6	3.8	17.4115	14	26.1	89.1354	47	96	15.475	13.3	18.5	192.8
26	Cupinzeiro	2018-11-14	24	14	52	0	0	19.4542	16.7	26.1	85.625	47	96	16.7125	13.3	18.5	44.6	18.9331	12.4	27.8	82.1732	33	96	15.5365	9.3	19.1	381.4	17.45	15.2	20.5	86.375	70	96	15.0833	14.2	16.6	3.8	17.4115	14	26.1	89.1354	47	96	15.475	13.3	18.5	192.8
27	Cupinzeiro	2018-11-14	24	12	6	0	0	19.4542	16.7	26.1	85.625	47	96	16.7125	13.3	18.5	44.6	18.9331	12.4	27.8	82.1732	33	96	15.5365	9.3	19.1	381.4	17.45	15.2	20.5	86.375	70	96	15.0833	14.2	16.6	3.8	17.4115	14	26.1	89.1354	47	96	15.475	13.3	18.5	192.8
28	Cupinzeiro	2018-11-14	24	4	0	0	0	19.4542	16.7	26.1	85.625	47	96	16.7125	13.3	18.5	44.6	18.9331	12.4	27.8	82.1732	33	96	15.5365	9.3	19.1	381.4	17.45	15.2	20.5	86.375	70	96	15.0833	14.2	16.6	3.8	17.4115	14	26.1	89.1354	47	96	15.475	13.3	18.5	192.8
29	Cupinzeiro	2018-11-14	24	4	0	0	0	19.4542	16.7	26.1	85.625	47	96	16.7125	13.3	18.5	44.6	18.9331	12.4	27.8	82.1732	33	96	15.5365	9.3	19.1	381.4	17.45	15.2	20.5	86.375	70	96	15.0833	14.2	16.6	3.8	17.4115	14	26.1	89.1354	47	96	15.475	13.3	18.5	192.8
30	Cupinzeiro	2018-11-14	24	9	5	0	1	19.4542	16.7	26.1	85.625	47	96	16.7125	13.3	18.5	44.6	18.9331	12.4	27.8	82.1732	33	96	15.5365	9.3	19.1	381.4	17.45	15.2	20.5	86.375	70	96	15.0833	14.2	16.6	3.8	17.4115	14	26.1	89.1354	47	96	15.475	13.3	18.5	192.8
32	Cupinzeiro	2018-11-14	24	16	5	0	0	19.4542	16.7	26.1	85.625	47	96	16.7125	13.3	18.5	44.6	18.9331	12.4	27.8	82.1732	33	96	15.5365	9.3	19.1	381.4	17.45	15.2	20.5	86.375	70	96	15.0833	14.2	16.6	3.8	17.4115	14	26.1	89.1354	47	96	15.475	13.3	18.5	192.8
34	Cupinzeiro	2018-11-14	24	25	12	0	2	19.4542	16.7	26.1	85.625	47	96	16.7125	13.3	18.5	44.6	18.9331	12.4	27.8	82.1732	33	96	15.5365	9.3	19.1	381.4	17.45	15.2	20.5	86.375	70	96	15.0833	14.2	16.6	3.8	17.4115	14	26.1	89.1354	47	96	15.475	13.3	18.5	192.8
36	Cupinzeiro	2018-11-14	24	10	0	0	0	19.4542	16.7	26.1	85.625	47	96	16.7125	13.3	18.5	44.6	18.9331	12.4	27.8	82.1732	33	96	15.5365	9.3	19.1	381.4	17.45	15.2	20.5	86.375	70	96	15.0833	14.2	16.6	3.8	17.4115	14	26.1	89.1354	47	96	15.475	13.3	18.5	192.8
38	Cupinzeiro	2018-11-14	24	3	0	0	0	19.4542	16.7	26.1	85.625	47	96	16.7125	13.3	18.5	44.6	18.9331	12.4	27.8	82.1732	33	96	15.5365	9.3	19.1	381.4	17.45	15.2	20.5	86.375	70	96	15.0833	14.2	16.6	3.8	17.4115	14	26.1	89.1354	47	96	15.475	13.3	18.5	192.8
39	Cupinzeiro	2018-11-14	24	10	1	0	0	19.4542	16.7	26.1	85.625	47	96	16.7125	13.3	18.5	44.6	18.9331	12.4	27.8	82.1732	33	96	15.5365	9.3	19.1	381.4	17.45	15.2	20.5	86.375	70	96	15.0833	14.2	16.6	3.8	17.4115	14	26.1	89.1354	47	96	15.475	13.3	18.5	192.8
40	Cupinzeiro	2018-11-14	24	21	0	0	0	19.4542	16.7	26.1	85.625	47	96	16.7125	13.3	18.5	44.6	18.9331	12.4	27.8	82.1732	33	96	15.5365	9.3	19.1	381.4	17.45	15.2	20.5	86.375	70	96	15.0833	14.2	16.6	3.8	17.4115	14	26.1	89.1354	47	96	15.475	13.3	18.5	192.8
42	Cupinzeiro	2018-11-14	24	16	0	0	0	19.4542	16.7	26.1	85.625	47	96	16.7125	13.3	18.5	44.6	18.9331	12.4	27.8	82.1732	33	96	15.5365	9.3	19.1	381.4	17.45	15.2	20.5	86.375	70	96	15.0833	14.2	16.6	3.8	17.4115	14	26.1	89.1354	47	96	15.475	13.3	18.5	192.8
44	Cupinzeiro	2018-11-14	24	5	37	0	0	19.4542	16.7	26.1	85.625	47	96	16.7125	13.3	18.5	44.6	18.9331	12.4	27.8	82.1732	33	96	15.5365	9.3	19.1	381.4	17.45	15.2	20.5	86.375	70	96	15.0833	14.2	16.6	3.8	17.4115	14	26.1	89.1354	47	96	15.475	13.3	18.5	192.8
46	Cupinzeiro	2018-11-14	24	5	0	0	0	19.4542	16.7	26.1	85.625	47	96	16.7125	13.3	18.5	44.6	18.9331	12.4	27.8	82.1732	33	96	15.5365	9.3	19.1	381.4	17.45	15.2	20.5	86.375	70	96	15.0833	14.2	16.6	3.8	17.4115	14	26.1	89.1354	47	96	15.475	13.3	18.5	192.8
47	Cupinzeiro	2018-11-14	24	13	0	0	0	19.4542	16.7	26.1	85.625	47	96	16.7125	13.3	18.5	44.6	18.9331	12.4	27.8	82.1732	33	96	15.5365	9.3	19.1	381.4	17.45	15.2	20.5	86.375	70	96	15.0833	14.2	16.6	3.8	17.4115	14	26.1	89.1354	47	96	15.475	13.3	18.5	192.8
48	Cupinzeiro	2018-11-14	24	3	2	0	0	19.4542	16.7	26.1	85.625	47	96	16.7125	13.3	18.5	44.6	18.9331	12.4	27.8	82.1732	33	96	15.5365	9.3	19.1	381.4	17.45	15.2	20.5	86.375	70	96	15.0833	14.2	16.6	3.8	17.4115	14	26.1	89.1354	47	96	15.475	13.3	18.5	192.8
50	Cupinzeiro	2018-11-14	24	24	4	0	0	19.4542	16.7	26.1	85.625	47	96	16.7125	13.3	18.5	44.6	18.9331	12.4	27.8	82.1732	33	96	15.5365	9.3	19.1	381.4	17.45	15.2	20.5	86.375	70	96	15.0833	14.2	16.6	3.8	17.4115	14	26.1	89.1354	47	96	15.475	13.3	18.5	192.8
52	Cupinzeiro	2018-11-14	24	32	10	0	1	19.4542	16.7	26.1	85.625	47	96	16.7125	13.3	18.5	44.6	18.9331	12.4	27.8	82.1732	33	96	15.5365	9.3	19.1	381.4	17.45	15.2	20.5	86.375	70	96	15.0833	14.2	16.6	3.8	17.4115	14	26.1	89.1354	47	96	15.475	13.3	18.5	192.8
1	Cupinzeiro	2018-11-22	25	98	0	0	0	18.0833	15.6	23.9	83.4167	55	95	15.05	13.5	16.5	0.6	18.8785	12.4	27.8	82.0833	33	96	15.4797	9.3	19.1	331.6	19.8	17.2	24.3	85.4583	62	95	17.1417	15.8	18.9	3.8	19.4615	15.6	25.6	80.5417	43	95	15.837	11.1	18.9	53.4
2	Cupinzeiro	2018-11-22	25	8	0	0	0	18.0833	15.6	23.9	83.4167	55	95	15.05	13.5	16.5	0.6	18.8785	12.4	27.8	82.0833	33	96	15.4797	9.3	19.1	331.6	19.8	17.2	24.3	85.4583	62	95	17.1417	15.8	18.9	3.8	19.4615	15.6	25.6	80.5417	43	95	15.837	11.1	18.9	53.4
3	Cupinzeiro	2018-11-22	25	8	0	0	0	18.0833	15.6	23.9	83.4167	55	95	15.05	13.5	16.5	0.6	18.8785	12.4	27.8	82.0833	33	96	15.4797	9.3	19.1	331.6	19.8	17.2	24.3	85.4583	62	95	17.1417	15.8	18.9	3.8	19.4615	15.6	25.6	80.5417	43	95	15.837	11.1	18.9	53.4
4	Cupinzeiro	2018-11-22	25	2	1	0	0	18.0833	15.6	23.9	83.4167	55	95	15.05	13.5	16.5	0.6	18.8785	12.4	27.8	82.0833	33	96	15.4797	9.3	19.1	331.6	19.8	17.2	24.3	85.4583	62	95	17.1417	15.8	18.9	3.8	19.4615	15.6	25.6	80.5417	43	95	15.837	11.1	18.9	53.4
5	Cupinzeiro	2018-11-22	25	32	0	0	0	18.0833	15.6	23.9	83.4167	55	95	15.05	13.5	16.5	0.6	18.8785	12.4	27.8	82.0833	33	96	15.4797	9.3	19.1	331.6	19.8	17.2	24.3	85.4583	62	95	17.1417	15.8	18.9	3.8	19.4615	15.6	25.6	80.5417	43	95	15.837	11.1	18.9	53.4
6	Cupinzeiro	2018-11-22	25	2	14	0	0	18.0833	15.6	23.9	83.4167	55	95	15.05	13.5	16.5	0.6	18.8785	12.4	27.8	82.0833	33	96	15.4797	9.3	19.1	331.6	19.8	17.2	24.3	85.4583	62	95	17.1417	15.8	18.9	3.8	19.4615	15.6	25.6	80.5417	43	95	15.837	11.1	18.9	53.4
7	Cupinzeiro	2018-11-22	25	7	0	0	0	18.0833	15.6	23.9	83.4167	55	95	15.05	13.5	16.5	0.6	18.8785	12.4	27.8	82.0833	33	96	15.4797	9.3	19.1	331.6	19.8	17.2	24.3	85.4583	62	95	17.1417	15.8	18.9	3.8	19.4615	15.6	25.6	80.5417	43	95	15.837	11.1	18.9	53.4
11	Cupinzeiro	2018-11-22	25	16	0	0	0	18.0833	15.6	23.9	83.4167	55	95	15.05	13.5	16.5	0.6	18.8785	12.4	27.8	82.0833	33	96	15.4797	9.3	19.1	331.6	19.8	17.2	24.3	85.4583	62	95	17.1417	15.8	18.9	3.8	19.4615	15.6	25.6	80.5417	43	95	15.837	11.1	18.9	53.4
12	Cupinzeiro	2018-11-22	25	1	0	0	0	18.0833	15.6	23.9	83.4167	55	95	15.05	13.5	16.5	0.6	18.8785	12.4	27.8	82.0833	33	96	15.4797	9.3	19.1	331.6	19.8	17.2	24.3	85.4583	62	95	17.1417	15.8	18.9	3.8	19.4615	15.6	25.6	80.5417	43	95	15.837	11.1	18.9	53.4
17	Cupinzeiro	2018-11-22	25	26	53	4	0	18.0833	15.6	23.9	83.4167	55	95	15.05	13.5	16.5	0.6	18.8785	12.4	27.8	82.0833	33	96	15.4797	9.3	19.1	331.6	19.8	17.2	24.3	85.4583	62	95	17.1417	15.8	18.9	3.8	19.4615	15.6	25.6	80.5417	43	95	15.837	11.1	18.9	53.4
20	Cupinzeiro	2018-11-22	25	16	0	0	0	18.0833	15.6	23.9	83.4167	55	95	15.05	13.5	16.5	0.6	18.8785	12.4	27.8	82.0833	33	96	15.4797	9.3	19.1	331.6	19.8	17.2	24.3	85.4583	62	95	17.1417	15.8	18.9	3.8	19.4615	15.6	25.6	80.5417	43	95	15.837	11.1	18.9	53.4
24	Cupinzeiro	2018-11-22	25	6	6	0	0	18.0833	15.6	23.9	83.4167	55	95	15.05	13.5	16.5	0.6	18.8785	12.4	27.8	82.0833	33	96	15.4797	9.3	19.1	331.6	19.8	17.2	24.3	85.4583	62	95	17.1417	15.8	18.9	3.8	19.4615	15.6	25.6	80.5417	43	95	15.837	11.1	18.9	53.4
25	Cupinzeiro	2018-11-22	25	7	0	0	0	18.0833	15.6	23.9	83.4167	55	95	15.05	13.5	16.5	0.6	18.8785	12.4	27.8	82.0833	33	96	15.4797	9.3	19.1	331.6	19.8	17.2	24.3	85.4583	62	95	17.1417	15.8	18.9	3.8	19.4615	15.6	25.6	80.5417	43	95	15.837	11.1	18.9	53.4
26	Cupinzeiro	2018-11-22	25	14	36	0	0	18.0833	15.6	23.9	83.4167	55	95	15.05	13.5	16.5	0.6	18.8785	12.4	27.8	82.0833	33	96	15.4797	9.3	19.1	331.6	19.8	17.2	24.3	85.4583	62	95	17.1417	15.8	18.9	3.8	19.4615	15.6	25.6	80.5417	43	95	15.837	11.1	18.9	53.4
27	Cupinzeiro	2018-11-22	25	12	3	0	0	18.0833	15.6	23.9	83.4167	55	95	15.05	13.5	16.5	0.6	18.8785	12.4	27.8	82.0833	33	96	15.4797	9.3	19.1	331.6	19.8	17.2	24.3	85.4583	62	95	17.1417	15.8	18.9	3.8	19.4615	15.6	25.6	80.5417	43	95	15.837	11.1	18.9	53.4
28	Cupinzeiro	2018-11-22	25	4	0	0	0	18.0833	15.6	23.9	83.4167	55	95	15.05	13.5	16.5	0.6	18.8785	12.4	27.8	82.0833	33	96	15.4797	9.3	19.1	331.6	19.8	17.2	24.3	85.4583	62	95	17.1417	15.8	18.9	3.8	19.4615	15.6	25.6	80.5417	43	95	15.837	11.1	18.9	53.4
29	Cupinzeiro	2018-11-22	25	4	0	0	0	18.0833	15.6	23.9	83.4167	55	95	15.05	13.5	16.5	0.6	18.8785	12.4	27.8	82.0833	33	96	15.4797	9.3	19.1	331.6	19.8	17.2	24.3	85.4583	62	95	17.1417	15.8	18.9	3.8	19.4615	15.6	25.6	80.5417	43	95	15.837	11.1	18.9	53.4
30	Cupinzeiro	2018-11-22	25	9	4	0	1	18.0833	15.6	23.9	83.4167	55	95	15.05	13.5	16.5	0.6	18.8785	12.4	27.8	82.0833	33	96	15.4797	9.3	19.1	331.6	19.8	17.2	24.3	85.4583	62	95	17.1417	15.8	18.9	3.8	19.4615	15.6	25.6	80.5417	43	95	15.837	11.1	18.9	53.4
32	Cupinzeiro	2018-11-22	25	16	6	0	0	18.0833	15.6	23.9	83.4167	55	95	15.05	13.5	16.5	0.6	18.8785	12.4	27.8	82.0833	33	96	15.4797	9.3	19.1	331.6	19.8	17.2	24.3	85.4583	62	95	17.1417	15.8	18.9	3.8	19.4615	15.6	25.6	80.5417	43	95	15.837	11.1	18.9	53.4
34	Cupinzeiro	2018-11-22	25	25	26	0	0	18.0833	15.6	23.9	83.4167	55	95	15.05	13.5	16.5	0.6	18.8785	12.4	27.8	82.0833	33	96	15.4797	9.3	19.1	331.6	19.8	17.2	24.3	85.4583	62	95	17.1417	15.8	18.9	3.8	19.4615	15.6	25.6	80.5417	43	95	15.837	11.1	18.9	53.4
36	Cupinzeiro	2018-11-22	25	10	0	0	2	18.0833	15.6	23.9	83.4167	55	95	15.05	13.5	16.5	0.6	18.8785	12.4	27.8	82.0833	33	96	15.4797	9.3	19.1	331.6	19.8	17.2	24.3	85.4583	62	95	17.1417	15.8	18.9	3.8	19.4615	15.6	25.6	80.5417	43	95	15.837	11.1	18.9	53.4
38	Cupinzeiro	2018-11-22	25	3	0	0	0	18.0833	15.6	23.9	83.4167	55	95	15.05	13.5	16.5	0.6	18.8785	12.4	27.8	82.0833	33	96	15.4797	9.3	19.1	331.6	19.8	17.2	24.3	85.4583	62	95	17.1417	15.8	18.9	3.8	19.4615	15.6	25.6	80.5417	43	95	15.837	11.1	18.9	53.4
39	Cupinzeiro	2018-11-22	25	10	1	0	0	18.0833	15.6	23.9	83.4167	55	95	15.05	13.5	16.5	0.6	18.8785	12.4	27.8	82.0833	33	96	15.4797	9.3	19.1	331.6	19.8	17.2	24.3	85.4583	62	95	17.1417	15.8	18.9	3.8	19.4615	15.6	25.6	80.5417	43	95	15.837	11.1	18.9	53.4
40	Cupinzeiro	2018-11-22	25	21	0	0	0	18.0833	15.6	23.9	83.4167	55	95	15.05	13.5	16.5	0.6	18.8785	12.4	27.8	82.0833	33	96	15.4797	9.3	19.1	331.6	19.8	17.2	24.3	85.4583	62	95	17.1417	15.8	18.9	3.8	19.4615	15.6	25.6	80.5417	43	95	15.837	11.1	18.9	53.4
42	Cupinzeiro	2018-11-22	25	16	6	0	0	18.0833	15.6	23.9	83.4167	55	95	15.05	13.5	16.5	0.6	18.8785	12.4	27.8	82.0833	33	96	15.4797	9.3	19.1	331.6	19.8	17.2	24.3	85.4583	62	95	17.1417	15.8	18.9	3.8	19.4615	15.6	25.6	80.5417	43	95	15.837	11.1	18.9	53.4
44	Cupinzeiro	2018-11-22	25	5	7	0	0	18.0833	15.6	23.9	83.4167	55	95	15.05	13.5	16.5	0.6	18.8785	12.4	27.8	82.0833	33	96	15.4797	9.3	19.1	331.6	19.8	17.2	24.3	85.4583	62	95	17.1417	15.8	18.9	3.8	19.4615	15.6	25.6	80.5417	43	95	15.837	11.1	18.9	53.4
46	Cupinzeiro	2018-11-22	25	5	2	0	0	18.0833	15.6	23.9	83.4167	55	95	15.05	13.5	16.5	0.6	18.8785	12.4	27.8	82.0833	33	96	15.4797	9.3	19.1	331.6	19.8	17.2	24.3	85.4583	62	95	17.1417	15.8	18.9	3.8	19.4615	15.6	25.6	80.5417	43	95	15.837	11.1	18.9	53.4
47	Cupinzeiro	2018-11-22	25	13	0	0	0	18.0833	15.6	23.9	83.4167	55	95	15.05	13.5	16.5	0.6	18.8785	12.4	27.8	82.0833	33	96	15.4797	9.3	19.1	331.6	19.8	17.2	24.3	85.4583	62	95	17.1417	15.8	18.9	3.8	19.4615	15.6	25.6	80.5417	43	95	15.837	11.1	18.9	53.4
48	Cupinzeiro	2018-11-22	25	3	3	0	0	18.0833	15.6	23.9	83.4167	55	95	15.05	13.5	16.5	0.6	18.8785	12.4	27.8	82.0833	33	96	15.4797	9.3	19.1	331.6	19.8	17.2	24.3	85.4583	62	95	17.1417	15.8	18.9	3.8	19.4615	15.6	25.6	80.5417	43	95	15.837	11.1	18.9	53.4
50	Cupinzeiro	2018-11-22	25	24	1	0	0	18.0833	15.6	23.9	83.4167	55	95	15.05	13.5	16.5	0.6	18.8785	12.4	27.8	82.0833	33	96	15.4797	9.3	19.1	331.6	19.8	17.2	24.3	85.4583	62	95	17.1417	15.8	18.9	3.8	19.4615	15.6	25.6	80.5417	43	95	15.837	11.1	18.9	53.4
52	Cupinzeiro	2018-11-22	25	32	2	0	1	18.0833	15.6	23.9	83.4167	55	95	15.05	13.5	16.5	0.6	18.8785	12.4	27.8	82.0833	33	96	15.4797	9.3	19.1	331.6	19.8	17.2	24.3	85.4583	62	95	17.1417	15.8	18.9	3.8	19.4615	15.6	25.6	80.5417	43	95	15.837	11.1	18.9	53.4
1	Cupinzeiro	2018-11-29	26	98	0	0	0	18.8917	14	25.2	67	38	90	12.0792	9	14.5	0	18.6952	14	27.8	80.7969	33	96	15.0163	6.6	18.9	286	18.0833	15.6	23.9	83.4167	55	95	15.05	13.5	16.5	0.6	18.338	14	25.2	75.2344	33	95	13.4745	6.6	17.1	21.4
2	Cupinzeiro	2018-11-29	26	8	1	0	0	18.8917	14	25.2	67	38	90	12.0792	9	14.5	0	18.6952	14	27.8	80.7969	33	96	15.0163	6.6	18.9	286	18.0833	15.6	23.9	83.4167	55	95	15.05	13.5	16.5	0.6	18.338	14	25.2	75.2344	33	95	13.4745	6.6	17.1	21.4
3	Cupinzeiro	2018-11-29	26	8	0	0	0	18.8917	14	25.2	67	38	90	12.0792	9	14.5	0	18.6952	14	27.8	80.7969	33	96	15.0163	6.6	18.9	286	18.0833	15.6	23.9	83.4167	55	95	15.05	13.5	16.5	0.6	18.338	14	25.2	75.2344	33	95	13.4745	6.6	17.1	21.4
4	Cupinzeiro	2018-11-29	26	2	1	0	0	18.8917	14	25.2	67	38	90	12.0792	9	14.5	0	18.6952	14	27.8	80.7969	33	96	15.0163	6.6	18.9	286	18.0833	15.6	23.9	83.4167	55	95	15.05	13.5	16.5	0.6	18.338	14	25.2	75.2344	33	95	13.4745	6.6	17.1	21.4
5	Cupinzeiro	2018-11-29	26	32	0	0	0	18.8917	14	25.2	67	38	90	12.0792	9	14.5	0	18.6952	14	27.8	80.7969	33	96	15.0163	6.6	18.9	286	18.0833	15.6	23.9	83.4167	55	95	15.05	13.5	16.5	0.6	18.338	14	25.2	75.2344	33	95	13.4745	6.6	17.1	21.4
6	Cupinzeiro	2018-11-29	26	2	8	4	0	18.8917	14	25.2	67	38	90	12.0792	9	14.5	0	18.6952	14	27.8	80.7969	33	96	15.0163	6.6	18.9	286	18.0833	15.6	23.9	83.4167	55	95	15.05	13.5	16.5	0.6	18.338	14	25.2	75.2344	33	95	13.4745	6.6	17.1	21.4
7	Cupinzeiro	2018-11-29	26	7	0	0	0	18.8917	14	25.2	67	38	90	12.0792	9	14.5	0	18.6952	14	27.8	80.7969	33	96	15.0163	6.6	18.9	286	18.0833	15.6	23.9	83.4167	55	95	15.05	13.5	16.5	0.6	18.338	14	25.2	75.2344	33	95	13.4745	6.6	17.1	21.4
11	Cupinzeiro	2018-11-29	26	16	0	0	0	18.8917	14	25.2	67	38	90	12.0792	9	14.5	0	18.6952	14	27.8	80.7969	33	96	15.0163	6.6	18.9	286	18.0833	15.6	23.9	83.4167	55	95	15.05	13.5	16.5	0.6	18.338	14	25.2	75.2344	33	95	13.4745	6.6	17.1	21.4
12	Cupinzeiro	2018-11-29	26	1	0	0	0	18.8917	14	25.2	67	38	90	12.0792	9	14.5	0	18.6952	14	27.8	80.7969	33	96	15.0163	6.6	18.9	286	18.0833	15.6	23.9	83.4167	55	95	15.05	13.5	16.5	0.6	18.338	14	25.2	75.2344	33	95	13.4745	6.6	17.1	21.4
17	Cupinzeiro	2018-11-29	26	26	30	5	1	18.8917	14	25.2	67	38	90	12.0792	9	14.5	0	18.6952	14	27.8	80.7969	33	96	15.0163	6.6	18.9	286	18.0833	15.6	23.9	83.4167	55	95	15.05	13.5	16.5	0.6	18.338	14	25.2	75.2344	33	95	13.4745	6.6	17.1	21.4
20	Cupinzeiro	2018-11-29	26	16	0	0	0	18.8917	14	25.2	67	38	90	12.0792	9	14.5	0	18.6952	14	27.8	80.7969	33	96	15.0163	6.6	18.9	286	18.0833	15.6	23.9	83.4167	55	95	15.05	13.5	16.5	0.6	18.338	14	25.2	75.2344	33	95	13.4745	6.6	17.1	21.4
24	Cupinzeiro	2018-11-29	26	6	6	0	0	18.8917	14	25.2	67	38	90	12.0792	9	14.5	0	18.6952	14	27.8	80.7969	33	96	15.0163	6.6	18.9	286	18.0833	15.6	23.9	83.4167	55	95	15.05	13.5	16.5	0.6	18.338	14	25.2	75.2344	33	95	13.4745	6.6	17.1	21.4
25	Cupinzeiro	2018-11-29	26	7	0	0	0	18.8917	14	25.2	67	38	90	12.0792	9	14.5	0	18.6952	14	27.8	80.7969	33	96	15.0163	6.6	18.9	286	18.0833	15.6	23.9	83.4167	55	95	15.05	13.5	16.5	0.6	18.338	14	25.2	75.2344	33	95	13.4745	6.6	17.1	21.4
26	Cupinzeiro	2018-11-29	26	14	27	4	0	18.8917	14	25.2	67	38	90	12.0792	9	14.5	0	18.6952	14	27.8	80.7969	33	96	15.0163	6.6	18.9	286	18.0833	15.6	23.9	83.4167	55	95	15.05	13.5	16.5	0.6	18.338	14	25.2	75.2344	33	95	13.4745	6.6	17.1	21.4
27	Cupinzeiro	2018-11-29	26	12	2	0	0	18.8917	14	25.2	67	38	90	12.0792	9	14.5	0	18.6952	14	27.8	80.7969	33	96	15.0163	6.6	18.9	286	18.0833	15.6	23.9	83.4167	55	95	15.05	13.5	16.5	0.6	18.338	14	25.2	75.2344	33	95	13.4745	6.6	17.1	21.4
28	Cupinzeiro	2018-11-29	26	4	0	0	0	18.8917	14	25.2	67	38	90	12.0792	9	14.5	0	18.6952	14	27.8	80.7969	33	96	15.0163	6.6	18.9	286	18.0833	15.6	23.9	83.4167	55	95	15.05	13.5	16.5	0.6	18.338	14	25.2	75.2344	33	95	13.4745	6.6	17.1	21.4
29	Cupinzeiro	2018-11-29	26	4	0	0	0	18.8917	14	25.2	67	38	90	12.0792	9	14.5	0	18.6952	14	27.8	80.7969	33	96	15.0163	6.6	18.9	286	18.0833	15.6	23.9	83.4167	55	95	15.05	13.5	16.5	0.6	18.338	14	25.2	75.2344	33	95	13.4745	6.6	17.1	21.4
30	Cupinzeiro	2018-11-29	26	9	4	0	1	18.8917	14	25.2	67	38	90	12.0792	9	14.5	0	18.6952	14	27.8	80.7969	33	96	15.0163	6.6	18.9	286	18.0833	15.6	23.9	83.4167	55	95	15.05	13.5	16.5	0.6	18.338	14	25.2	75.2344	33	95	13.4745	6.6	17.1	21.4
32	Cupinzeiro	2018-11-29	26	16	6	0	0	18.8917	14	25.2	67	38	90	12.0792	9	14.5	0	18.6952	14	27.8	80.7969	33	96	15.0163	6.6	18.9	286	18.0833	15.6	23.9	83.4167	55	95	15.05	13.5	16.5	0.6	18.338	14	25.2	75.2344	33	95	13.4745	6.6	17.1	21.4
34	Cupinzeiro	2018-11-29	26	25	21	0	1	18.8917	14	25.2	67	38	90	12.0792	9	14.5	0	18.6952	14	27.8	80.7969	33	96	15.0163	6.6	18.9	286	18.0833	15.6	23.9	83.4167	55	95	15.05	13.5	16.5	0.6	18.338	14	25.2	75.2344	33	95	13.4745	6.6	17.1	21.4
36	Cupinzeiro	2018-11-29	26	10	0	0	0	18.8917	14	25.2	67	38	90	12.0792	9	14.5	0	18.6952	14	27.8	80.7969	33	96	15.0163	6.6	18.9	286	18.0833	15.6	23.9	83.4167	55	95	15.05	13.5	16.5	0.6	18.338	14	25.2	75.2344	33	95	13.4745	6.6	17.1	21.4
38	Cupinzeiro	2018-11-29	26	3	0	0	0	18.8917	14	25.2	67	38	90	12.0792	9	14.5	0	18.6952	14	27.8	80.7969	33	96	15.0163	6.6	18.9	286	18.0833	15.6	23.9	83.4167	55	95	15.05	13.5	16.5	0.6	18.338	14	25.2	75.2344	33	95	13.4745	6.6	17.1	21.4
39	Cupinzeiro	2018-11-29	26	10	1	0	0	18.8917	14	25.2	67	38	90	12.0792	9	14.5	0	18.6952	14	27.8	80.7969	33	96	15.0163	6.6	18.9	286	18.0833	15.6	23.9	83.4167	55	95	15.05	13.5	16.5	0.6	18.338	14	25.2	75.2344	33	95	13.4745	6.6	17.1	21.4
40	Cupinzeiro	2018-11-29	26	21	0	0	0	18.8917	14	25.2	67	38	90	12.0792	9	14.5	0	18.6952	14	27.8	80.7969	33	96	15.0163	6.6	18.9	286	18.0833	15.6	23.9	83.4167	55	95	15.05	13.5	16.5	0.6	18.338	14	25.2	75.2344	33	95	13.4745	6.6	17.1	21.4
42	Cupinzeiro	2018-11-29	26	16	3	1	0	18.8917	14	25.2	67	38	90	12.0792	9	14.5	0	18.6952	14	27.8	80.7969	33	96	15.0163	6.6	18.9	286	18.0833	15.6	23.9	83.4167	55	95	15.05	13.5	16.5	0.6	18.338	14	25.2	75.2344	33	95	13.4745	6.6	17.1	21.4
44	Cupinzeiro	2018-11-29	26	5	5	0	0	18.8917	14	25.2	67	38	90	12.0792	9	14.5	0	18.6952	14	27.8	80.7969	33	96	15.0163	6.6	18.9	286	18.0833	15.6	23.9	83.4167	55	95	15.05	13.5	16.5	0.6	18.338	14	25.2	75.2344	33	95	13.4745	6.6	17.1	21.4
46	Cupinzeiro	2018-11-29	26	5	2	0	0	18.8917	14	25.2	67	38	90	12.0792	9	14.5	0	18.6952	14	27.8	80.7969	33	96	15.0163	6.6	18.9	286	18.0833	15.6	23.9	83.4167	55	95	15.05	13.5	16.5	0.6	18.338	14	25.2	75.2344	33	95	13.4745	6.6	17.1	21.4
47	Cupinzeiro	2018-11-29	26	13	0	0	0	18.8917	14	25.2	67	38	90	12.0792	9	14.5	0	18.6952	14	27.8	80.7969	33	96	15.0163	6.6	18.9	286	18.0833	15.6	23.9	83.4167	55	95	15.05	13.5	16.5	0.6	18.338	14	25.2	75.2344	33	95	13.4745	6.6	17.1	21.4
48	Cupinzeiro	2018-11-29	26	3	3	0	0	18.8917	14	25.2	67	38	90	12.0792	9	14.5	0	18.6952	14	27.8	80.7969	33	96	15.0163	6.6	18.9	286	18.0833	15.6	23.9	83.4167	55	95	15.05	13.5	16.5	0.6	18.338	14	25.2	75.2344	33	95	13.4745	6.6	17.1	21.4
50	Cupinzeiro	2018-11-29	26	24	1	0	0	18.8917	14	25.2	67	38	90	12.0792	9	14.5	0	18.6952	14	27.8	80.7969	33	96	15.0163	6.6	18.9	286	18.0833	15.6	23.9	83.4167	55	95	15.05	13.5	16.5	0.6	18.338	14	25.2	75.2344	33	95	13.4745	6.6	17.1	21.4
52	Cupinzeiro	2018-11-29	26	32	2	0	1	18.8917	14	25.2	67	38	90	12.0792	9	14.5	0	18.6952	14	27.8	80.7969	33	96	15.0163	6.6	18.9	286	18.0833	15.6	23.9	83.4167	55	95	15.05	13.5	16.5	0.6	18.338	14	25.2	75.2344	33	95	13.4745	6.6	17.1	21.4
1	Cupinzeiro	2018-12-04	27	98	0	0	0	17.9125	16.3	20.6	92.4583	81	96	16.6542	15.7	18.1	1.8	18.5073	14	26.1	82.3172	33	96	15.1823	6.6	19.4	363.2	17.7708	14.7	23	74.375	48	93	12.925	10.7	14.5	0.2	18.7891	14	25.8	79.6198	33	96	14.8177	6.6	19.4	88.4
2	Cupinzeiro	2018-12-04	27	8	3	0	0	17.9125	16.3	20.6	92.4583	81	96	16.6542	15.7	18.1	1.8	18.5073	14	26.1	82.3172	33	96	15.1823	6.6	19.4	363.2	17.7708	14.7	23	74.375	48	93	12.925	10.7	14.5	0.2	18.7891	14	25.8	79.6198	33	96	14.8177	6.6	19.4	88.4
3	Cupinzeiro	2018-12-04	27	8	0	0	0	17.9125	16.3	20.6	92.4583	81	96	16.6542	15.7	18.1	1.8	18.5073	14	26.1	82.3172	33	96	15.1823	6.6	19.4	363.2	17.7708	14.7	23	74.375	48	93	12.925	10.7	14.5	0.2	18.7891	14	25.8	79.6198	33	96	14.8177	6.6	19.4	88.4
4	Cupinzeiro	2018-12-04	27	2	1	0	0	17.9125	16.3	20.6	92.4583	81	96	16.6542	15.7	18.1	1.8	18.5073	14	26.1	82.3172	33	96	15.1823	6.6	19.4	363.2	17.7708	14.7	23	74.375	48	93	12.925	10.7	14.5	0.2	18.7891	14	25.8	79.6198	33	96	14.8177	6.6	19.4	88.4
5	Cupinzeiro	2018-12-04	27	32	0	0	0	17.9125	16.3	20.6	92.4583	81	96	16.6542	15.7	18.1	1.8	18.5073	14	26.1	82.3172	33	96	15.1823	6.6	19.4	363.2	17.7708	14.7	23	74.375	48	93	12.925	10.7	14.5	0.2	18.7891	14	25.8	79.6198	33	96	14.8177	6.6	19.4	88.4
6	Cupinzeiro	2018-12-04	27	2	3	3	0	17.9125	16.3	20.6	92.4583	81	96	16.6542	15.7	18.1	1.8	18.5073	14	26.1	82.3172	33	96	15.1823	6.6	19.4	363.2	17.7708	14.7	23	74.375	48	93	12.925	10.7	14.5	0.2	18.7891	14	25.8	79.6198	33	96	14.8177	6.6	19.4	88.4
7	Cupinzeiro	2018-12-04	27	7	0	0	0	17.9125	16.3	20.6	92.4583	81	96	16.6542	15.7	18.1	1.8	18.5073	14	26.1	82.3172	33	96	15.1823	6.6	19.4	363.2	17.7708	14.7	23	74.375	48	93	12.925	10.7	14.5	0.2	18.7891	14	25.8	79.6198	33	96	14.8177	6.6	19.4	88.4
11	Cupinzeiro	2018-12-04	27	16	0	0	0	17.9125	16.3	20.6	92.4583	81	96	16.6542	15.7	18.1	1.8	18.5073	14	26.1	82.3172	33	96	15.1823	6.6	19.4	363.2	17.7708	14.7	23	74.375	48	93	12.925	10.7	14.5	0.2	18.7891	14	25.8	79.6198	33	96	14.8177	6.6	19.4	88.4
12	Cupinzeiro	2018-12-04	27	1	0	0	0	17.9125	16.3	20.6	92.4583	81	96	16.6542	15.7	18.1	1.8	18.5073	14	26.1	82.3172	33	96	15.1823	6.6	19.4	363.2	17.7708	14.7	23	74.375	48	93	12.925	10.7	14.5	0.2	18.7891	14	25.8	79.6198	33	96	14.8177	6.6	19.4	88.4
17	Cupinzeiro	2018-12-04	27	26	7	31	3	17.9125	16.3	20.6	92.4583	81	96	16.6542	15.7	18.1	1.8	18.5073	14	26.1	82.3172	33	96	15.1823	6.6	19.4	363.2	17.7708	14.7	23	74.375	48	93	12.925	10.7	14.5	0.2	18.7891	14	25.8	79.6198	33	96	14.8177	6.6	19.4	88.4
20	Cupinzeiro	2018-12-04	27	16	0	0	0	17.9125	16.3	20.6	92.4583	81	96	16.6542	15.7	18.1	1.8	18.5073	14	26.1	82.3172	33	96	15.1823	6.6	19.4	363.2	17.7708	14.7	23	74.375	48	93	12.925	10.7	14.5	0.2	18.7891	14	25.8	79.6198	33	96	14.8177	6.6	19.4	88.4
24	Cupinzeiro	2018-12-04	27	6	3	2	0	17.9125	16.3	20.6	92.4583	81	96	16.6542	15.7	18.1	1.8	18.5073	14	26.1	82.3172	33	96	15.1823	6.6	19.4	363.2	17.7708	14.7	23	74.375	48	93	12.925	10.7	14.5	0.2	18.7891	14	25.8	79.6198	33	96	14.8177	6.6	19.4	88.4
25	Cupinzeiro	2018-12-04	27	7	0	0	0	17.9125	16.3	20.6	92.4583	81	96	16.6542	15.7	18.1	1.8	18.5073	14	26.1	82.3172	33	96	15.1823	6.6	19.4	363.2	17.7708	14.7	23	74.375	48	93	12.925	10.7	14.5	0.2	18.7891	14	25.8	79.6198	33	96	14.8177	6.6	19.4	88.4
26	Cupinzeiro	2018-12-04	27	14	8	11	0	17.9125	16.3	20.6	92.4583	81	96	16.6542	15.7	18.1	1.8	18.5073	14	26.1	82.3172	33	96	15.1823	6.6	19.4	363.2	17.7708	14.7	23	74.375	48	93	12.925	10.7	14.5	0.2	18.7891	14	25.8	79.6198	33	96	14.8177	6.6	19.4	88.4
27	Cupinzeiro	2018-12-04	27	12	1	2	0	17.9125	16.3	20.6	92.4583	81	96	16.6542	15.7	18.1	1.8	18.5073	14	26.1	82.3172	33	96	15.1823	6.6	19.4	363.2	17.7708	14.7	23	74.375	48	93	12.925	10.7	14.5	0.2	18.7891	14	25.8	79.6198	33	96	14.8177	6.6	19.4	88.4
28	Cupinzeiro	2018-12-04	27	4	0	0	0	17.9125	16.3	20.6	92.4583	81	96	16.6542	15.7	18.1	1.8	18.5073	14	26.1	82.3172	33	96	15.1823	6.6	19.4	363.2	17.7708	14.7	23	74.375	48	93	12.925	10.7	14.5	0.2	18.7891	14	25.8	79.6198	33	96	14.8177	6.6	19.4	88.4
29	Cupinzeiro	2018-12-04	27	4	0	0	0	17.9125	16.3	20.6	92.4583	81	96	16.6542	15.7	18.1	1.8	18.5073	14	26.1	82.3172	33	96	15.1823	6.6	19.4	363.2	17.7708	14.7	23	74.375	48	93	12.925	10.7	14.5	0.2	18.7891	14	25.8	79.6198	33	96	14.8177	6.6	19.4	88.4
30	Cupinzeiro	2018-12-04	27	9	4	0	1	17.9125	16.3	20.6	92.4583	81	96	16.6542	15.7	18.1	1.8	18.5073	14	26.1	82.3172	33	96	15.1823	6.6	19.4	363.2	17.7708	14.7	23	74.375	48	93	12.925	10.7	14.5	0.2	18.7891	14	25.8	79.6198	33	96	14.8177	6.6	19.4	88.4
32	Cupinzeiro	2018-12-04	27	16	1	5	0	17.9125	16.3	20.6	92.4583	81	96	16.6542	15.7	18.1	1.8	18.5073	14	26.1	82.3172	33	96	15.1823	6.6	19.4	363.2	17.7708	14.7	23	74.375	48	93	12.925	10.7	14.5	0.2	18.7891	14	25.8	79.6198	33	96	14.8177	6.6	19.4	88.4
34	Cupinzeiro	2018-12-04	27	25	19	1	1	17.9125	16.3	20.6	92.4583	81	96	16.6542	15.7	18.1	1.8	18.5073	14	26.1	82.3172	33	96	15.1823	6.6	19.4	363.2	17.7708	14.7	23	74.375	48	93	12.925	10.7	14.5	0.2	18.7891	14	25.8	79.6198	33	96	14.8177	6.6	19.4	88.4
36	Cupinzeiro	2018-12-04	27	10	0	0	0	17.9125	16.3	20.6	92.4583	81	96	16.6542	15.7	18.1	1.8	18.5073	14	26.1	82.3172	33	96	15.1823	6.6	19.4	363.2	17.7708	14.7	23	74.375	48	93	12.925	10.7	14.5	0.2	18.7891	14	25.8	79.6198	33	96	14.8177	6.6	19.4	88.4
38	Cupinzeiro	2018-12-04	27	3	0	0	0	17.9125	16.3	20.6	92.4583	81	96	16.6542	15.7	18.1	1.8	18.5073	14	26.1	82.3172	33	96	15.1823	6.6	19.4	363.2	17.7708	14.7	23	74.375	48	93	12.925	10.7	14.5	0.2	18.7891	14	25.8	79.6198	33	96	14.8177	6.6	19.4	88.4
39	Cupinzeiro	2018-12-04	27	10	1	0	0	17.9125	16.3	20.6	92.4583	81	96	16.6542	15.7	18.1	1.8	18.5073	14	26.1	82.3172	33	96	15.1823	6.6	19.4	363.2	17.7708	14.7	23	74.375	48	93	12.925	10.7	14.5	0.2	18.7891	14	25.8	79.6198	33	96	14.8177	6.6	19.4	88.4
40	Cupinzeiro	2018-12-04	27	21	0	0	0	17.9125	16.3	20.6	92.4583	81	96	16.6542	15.7	18.1	1.8	18.5073	14	26.1	82.3172	33	96	15.1823	6.6	19.4	363.2	17.7708	14.7	23	74.375	48	93	12.925	10.7	14.5	0.2	18.7891	14	25.8	79.6198	33	96	14.8177	6.6	19.4	88.4
42	Cupinzeiro	2018-12-04	27	16	0	1	0	17.9125	16.3	20.6	92.4583	81	96	16.6542	15.7	18.1	1.8	18.5073	14	26.1	82.3172	33	96	15.1823	6.6	19.4	363.2	17.7708	14.7	23	74.375	48	93	12.925	10.7	14.5	0.2	18.7891	14	25.8	79.6198	33	96	14.8177	6.6	19.4	88.4
44	Cupinzeiro	2018-12-04	27	5	3	1	0	17.9125	16.3	20.6	92.4583	81	96	16.6542	15.7	18.1	1.8	18.5073	14	26.1	82.3172	33	96	15.1823	6.6	19.4	363.2	17.7708	14.7	23	74.375	48	93	12.925	10.7	14.5	0.2	18.7891	14	25.8	79.6198	33	96	14.8177	6.6	19.4	88.4
46	Cupinzeiro	2018-12-04	27	5	2	0	0	17.9125	16.3	20.6	92.4583	81	96	16.6542	15.7	18.1	1.8	18.5073	14	26.1	82.3172	33	96	15.1823	6.6	19.4	363.2	17.7708	14.7	23	74.375	48	93	12.925	10.7	14.5	0.2	18.7891	14	25.8	79.6198	33	96	14.8177	6.6	19.4	88.4
47	Cupinzeiro	2018-12-04	27	13	3	0	0	17.9125	16.3	20.6	92.4583	81	96	16.6542	15.7	18.1	1.8	18.5073	14	26.1	82.3172	33	96	15.1823	6.6	19.4	363.2	17.7708	14.7	23	74.375	48	93	12.925	10.7	14.5	0.2	18.7891	14	25.8	79.6198	33	96	14.8177	6.6	19.4	88.4
48	Cupinzeiro	2018-12-04	27	3	0	0	0	17.9125	16.3	20.6	92.4583	81	96	16.6542	15.7	18.1	1.8	18.5073	14	26.1	82.3172	33	96	15.1823	6.6	19.4	363.2	17.7708	14.7	23	74.375	48	93	12.925	10.7	14.5	0.2	18.7891	14	25.8	79.6198	33	96	14.8177	6.6	19.4	88.4
50	Cupinzeiro	2018-12-04	27	24	0	1	0	17.9125	16.3	20.6	92.4583	81	96	16.6542	15.7	18.1	1.8	18.5073	14	26.1	82.3172	33	96	15.1823	6.6	19.4	363.2	17.7708	14.7	23	74.375	48	93	12.925	10.7	14.5	0.2	18.7891	14	25.8	79.6198	33	96	14.8177	6.6	19.4	88.4
52	Cupinzeiro	2018-12-04	27	32	0	1	0	17.9125	16.3	20.6	92.4583	81	96	16.6542	15.7	18.1	1.8	18.5073	14	26.1	82.3172	33	96	15.1823	6.6	19.4	363.2	17.7708	14.7	23	74.375	48	93	12.925	10.7	14.5	0.2	18.7891	14	25.8	79.6198	33	96	14.8177	6.6	19.4	88.4
1	Cupinzeiro	2018-12-13	28	98	0	0	0	20.325	16.4	26	68.5833	33	92	13.7542	7.9	16.6	0	18.9457	12.8	26.9	80.539	33	96	15.2249	6.6	19.4	293	21.6542	17	26.9	75	49	96	16.6583	14.6	18.3	0	18.5979	12.8	26.9	82.0729	33	96	15.1672	7.9	19.1	82.2
2	Cupinzeiro	2018-12-13	28	8	2	1	0	20.325	16.4	26	68.5833	33	92	13.7542	7.9	16.6	0	18.9457	12.8	26.9	80.539	33	96	15.2249	6.6	19.4	293	21.6542	17	26.9	75	49	96	16.6583	14.6	18.3	0	18.5979	12.8	26.9	82.0729	33	96	15.1672	7.9	19.1	82.2
3	Cupinzeiro	2018-12-13	28	8	0	0	0	20.325	16.4	26	68.5833	33	92	13.7542	7.9	16.6	0	18.9457	12.8	26.9	80.539	33	96	15.2249	6.6	19.4	293	21.6542	17	26.9	75	49	96	16.6583	14.6	18.3	0	18.5979	12.8	26.9	82.0729	33	96	15.1672	7.9	19.1	82.2
4	Cupinzeiro	2018-12-13	28	2	0	1	0	20.325	16.4	26	68.5833	33	92	13.7542	7.9	16.6	0	18.9457	12.8	26.9	80.539	33	96	15.2249	6.6	19.4	293	21.6542	17	26.9	75	49	96	16.6583	14.6	18.3	0	18.5979	12.8	26.9	82.0729	33	96	15.1672	7.9	19.1	82.2
5	Cupinzeiro	2018-12-13	28	32	0	0	0	20.325	16.4	26	68.5833	33	92	13.7542	7.9	16.6	0	18.9457	12.8	26.9	80.539	33	96	15.2249	6.6	19.4	293	21.6542	17	26.9	75	49	96	16.6583	14.6	18.3	0	18.5979	12.8	26.9	82.0729	33	96	15.1672	7.9	19.1	82.2
6	Cupinzeiro	2018-12-13	28	2	1	0	0	20.325	16.4	26	68.5833	33	92	13.7542	7.9	16.6	0	18.9457	12.8	26.9	80.539	33	96	15.2249	6.6	19.4	293	21.6542	17	26.9	75	49	96	16.6583	14.6	18.3	0	18.5979	12.8	26.9	82.0729	33	96	15.1672	7.9	19.1	82.2
7	Cupinzeiro	2018-12-13	28	7	0	0	0	20.325	16.4	26	68.5833	33	92	13.7542	7.9	16.6	0	18.9457	12.8	26.9	80.539	33	96	15.2249	6.6	19.4	293	21.6542	17	26.9	75	49	96	16.6583	14.6	18.3	0	18.5979	12.8	26.9	82.0729	33	96	15.1672	7.9	19.1	82.2
11	Cupinzeiro	2018-12-13	28	16	0	0	0	20.325	16.4	26	68.5833	33	92	13.7542	7.9	16.6	0	18.9457	12.8	26.9	80.539	33	96	15.2249	6.6	19.4	293	21.6542	17	26.9	75	49	96	16.6583	14.6	18.3	0	18.5979	12.8	26.9	82.0729	33	96	15.1672	7.9	19.1	82.2
12	Cupinzeiro	2018-12-13	28	1	0	0	0	20.325	16.4	26	68.5833	33	92	13.7542	7.9	16.6	0	18.9457	12.8	26.9	80.539	33	96	15.2249	6.6	19.4	293	21.6542	17	26.9	75	49	96	16.6583	14.6	18.3	0	18.5979	12.8	26.9	82.0729	33	96	15.1672	7.9	19.1	82.2
17	Cupinzeiro	2018-12-13	28	26	1	1	19	20.325	16.4	26	68.5833	33	92	13.7542	7.9	16.6	0	18.9457	12.8	26.9	80.539	33	96	15.2249	6.6	19.4	293	21.6542	17	26.9	75	49	96	16.6583	14.6	18.3	0	18.5979	12.8	26.9	82.0729	33	96	15.1672	7.9	19.1	82.2
20	Cupinzeiro	2018-12-13	28	16	0	0	0	20.325	16.4	26	68.5833	33	92	13.7542	7.9	16.6	0	18.9457	12.8	26.9	80.539	33	96	15.2249	6.6	19.4	293	21.6542	17	26.9	75	49	96	16.6583	14.6	18.3	0	18.5979	12.8	26.9	82.0729	33	96	15.1672	7.9	19.1	82.2
24	Cupinzeiro	2018-12-13	28	6	0	0	0	20.325	16.4	26	68.5833	33	92	13.7542	7.9	16.6	0	18.9457	12.8	26.9	80.539	33	96	15.2249	6.6	19.4	293	21.6542	17	26.9	75	49	96	16.6583	14.6	18.3	0	18.5979	12.8	26.9	82.0729	33	96	15.1672	7.9	19.1	82.2
25	Cupinzeiro	2018-12-13	28	7	0	0	0	20.325	16.4	26	68.5833	33	92	13.7542	7.9	16.6	0	18.9457	12.8	26.9	80.539	33	96	15.2249	6.6	19.4	293	21.6542	17	26.9	75	49	96	16.6583	14.6	18.3	0	18.5979	12.8	26.9	82.0729	33	96	15.1672	7.9	19.1	82.2
26	Cupinzeiro	2018-12-13	28	14	0	2	2	20.325	16.4	26	68.5833	33	92	13.7542	7.9	16.6	0	18.9457	12.8	26.9	80.539	33	96	15.2249	6.6	19.4	293	21.6542	17	26.9	75	49	96	16.6583	14.6	18.3	0	18.5979	12.8	26.9	82.0729	33	96	15.1672	7.9	19.1	82.2
27	Cupinzeiro	2018-12-13	28	12	0	2	0	20.325	16.4	26	68.5833	33	92	13.7542	7.9	16.6	0	18.9457	12.8	26.9	80.539	33	96	15.2249	6.6	19.4	293	21.6542	17	26.9	75	49	96	16.6583	14.6	18.3	0	18.5979	12.8	26.9	82.0729	33	96	15.1672	7.9	19.1	82.2
28	Cupinzeiro	2018-12-13	28	4	0	0	0	20.325	16.4	26	68.5833	33	92	13.7542	7.9	16.6	0	18.9457	12.8	26.9	80.539	33	96	15.2249	6.6	19.4	293	21.6542	17	26.9	75	49	96	16.6583	14.6	18.3	0	18.5979	12.8	26.9	82.0729	33	96	15.1672	7.9	19.1	82.2
29	Cupinzeiro	2018-12-13	28	4	0	0	0	20.325	16.4	26	68.5833	33	92	13.7542	7.9	16.6	0	18.9457	12.8	26.9	80.539	33	96	15.2249	6.6	19.4	293	21.6542	17	26.9	75	49	96	16.6583	14.6	18.3	0	18.5979	12.8	26.9	82.0729	33	96	15.1672	7.9	19.1	82.2
30	Cupinzeiro	2018-12-13	28	9	0	1	1	20.325	16.4	26	68.5833	33	92	13.7542	7.9	16.6	0	18.9457	12.8	26.9	80.539	33	96	15.2249	6.6	19.4	293	21.6542	17	26.9	75	49	96	16.6583	14.6	18.3	0	18.5979	12.8	26.9	82.0729	33	96	15.1672	7.9	19.1	82.2
32	Cupinzeiro	2018-12-13	28	16	0	0	3	20.325	16.4	26	68.5833	33	92	13.7542	7.9	16.6	0	18.9457	12.8	26.9	80.539	33	96	15.2249	6.6	19.4	293	21.6542	17	26.9	75	49	96	16.6583	14.6	18.3	0	18.5979	12.8	26.9	82.0729	33	96	15.1672	7.9	19.1	82.2
34	Cupinzeiro	2018-12-13	28	25	4	9	1	20.325	16.4	26	68.5833	33	92	13.7542	7.9	16.6	0	18.9457	12.8	26.9	80.539	33	96	15.2249	6.6	19.4	293	21.6542	17	26.9	75	49	96	16.6583	14.6	18.3	0	18.5979	12.8	26.9	82.0729	33	96	15.1672	7.9	19.1	82.2
36	Cupinzeiro	2018-12-13	28	10	1	0	0	20.325	16.4	26	68.5833	33	92	13.7542	7.9	16.6	0	18.9457	12.8	26.9	80.539	33	96	15.2249	6.6	19.4	293	21.6542	17	26.9	75	49	96	16.6583	14.6	18.3	0	18.5979	12.8	26.9	82.0729	33	96	15.1672	7.9	19.1	82.2
38	Cupinzeiro	2018-12-13	28	3	0	0	0	20.325	16.4	26	68.5833	33	92	13.7542	7.9	16.6	0	18.9457	12.8	26.9	80.539	33	96	15.2249	6.6	19.4	293	21.6542	17	26.9	75	49	96	16.6583	14.6	18.3	0	18.5979	12.8	26.9	82.0729	33	96	15.1672	7.9	19.1	82.2
39	Cupinzeiro	2018-12-13	28	10	0	0	0	20.325	16.4	26	68.5833	33	92	13.7542	7.9	16.6	0	18.9457	12.8	26.9	80.539	33	96	15.2249	6.6	19.4	293	21.6542	17	26.9	75	49	96	16.6583	14.6	18.3	0	18.5979	12.8	26.9	82.0729	33	96	15.1672	7.9	19.1	82.2
40	Cupinzeiro	2018-12-13	28	21	0	0	0	20.325	16.4	26	68.5833	33	92	13.7542	7.9	16.6	0	18.9457	12.8	26.9	80.539	33	96	15.2249	6.6	19.4	293	21.6542	17	26.9	75	49	96	16.6583	14.6	18.3	0	18.5979	12.8	26.9	82.0729	33	96	15.1672	7.9	19.1	82.2
42	Cupinzeiro	2018-12-13	28	16	0	0	1	20.325	16.4	26	68.5833	33	92	13.7542	7.9	16.6	0	18.9457	12.8	26.9	80.539	33	96	15.2249	6.6	19.4	293	21.6542	17	26.9	75	49	96	16.6583	14.6	18.3	0	18.5979	12.8	26.9	82.0729	33	96	15.1672	7.9	19.1	82.2
44	Cupinzeiro	2018-12-13	28	5	3	1	0	20.325	16.4	26	68.5833	33	92	13.7542	7.9	16.6	0	18.9457	12.8	26.9	80.539	33	96	15.2249	6.6	19.4	293	21.6542	17	26.9	75	49	96	16.6583	14.6	18.3	0	18.5979	12.8	26.9	82.0729	33	96	15.1672	7.9	19.1	82.2
46	Cupinzeiro	2018-12-13	28	5	1	1	0	20.325	16.4	26	68.5833	33	92	13.7542	7.9	16.6	0	18.9457	12.8	26.9	80.539	33	96	15.2249	6.6	19.4	293	21.6542	17	26.9	75	49	96	16.6583	14.6	18.3	0	18.5979	12.8	26.9	82.0729	33	96	15.1672	7.9	19.1	82.2
47	Cupinzeiro	2018-12-13	28	13	0	0	0	20.325	16.4	26	68.5833	33	92	13.7542	7.9	16.6	0	18.9457	12.8	26.9	80.539	33	96	15.2249	6.6	19.4	293	21.6542	17	26.9	75	49	96	16.6583	14.6	18.3	0	18.5979	12.8	26.9	82.0729	33	96	15.1672	7.9	19.1	82.2
48	Cupinzeiro	2018-12-13	28	3	1	0	0	20.325	16.4	26	68.5833	33	92	13.7542	7.9	16.6	0	18.9457	12.8	26.9	80.539	33	96	15.2249	6.6	19.4	293	21.6542	17	26.9	75	49	96	16.6583	14.6	18.3	0	18.5979	12.8	26.9	82.0729	33	96	15.1672	7.9	19.1	82.2
50	Cupinzeiro	2018-12-13	28	24	0	0	0	20.325	16.4	26	68.5833	33	92	13.7542	7.9	16.6	0	18.9457	12.8	26.9	80.539	33	96	15.2249	6.6	19.4	293	21.6542	17	26.9	75	49	96	16.6583	14.6	18.3	0	18.5979	12.8	26.9	82.0729	33	96	15.1672	7.9	19.1	82.2
52	Cupinzeiro	2018-12-13	28	32	0	0	2	20.325	16.4	26	68.5833	33	92	13.7542	7.9	16.6	0	18.9457	12.8	26.9	80.539	33	96	15.2249	6.6	19.4	293	21.6542	17	26.9	75	49	96	16.6583	14.6	18.3	0	18.5979	12.8	26.9	82.0729	33	96	15.1672	7.9	19.1	82.2
1	Cupinzeiro	2018-12-20	29	98	0	0	0	23.2042	18.2	29.1	60	33	78	14.5625	10.6	16.8	0	19.3868	13	29.1	76.5376	26	96	14.6843	6.2	19.4	198.2	20.325	16.4	26	68.5833	33	92	13.7542	7.9	16.6	0	21.562	15.2	29.1	63.8646	26	93	13.7891	6.2	18.5	2.2
2	Cupinzeiro	2018-12-20	29	8	2	0	0	23.2042	18.2	29.1	60	33	78	14.5625	10.6	16.8	0	19.3868	13	29.1	76.5376	26	96	14.6843	6.2	19.4	198.2	20.325	16.4	26	68.5833	33	92	13.7542	7.9	16.6	0	21.562	15.2	29.1	63.8646	26	93	13.7891	6.2	18.5	2.2
3	Cupinzeiro	2018-12-20	29	8	0	0	0	23.2042	18.2	29.1	60	33	78	14.5625	10.6	16.8	0	19.3868	13	29.1	76.5376	26	96	14.6843	6.2	19.4	198.2	20.325	16.4	26	68.5833	33	92	13.7542	7.9	16.6	0	21.562	15.2	29.1	63.8646	26	93	13.7891	6.2	18.5	2.2
4	Cupinzeiro	2018-12-20	29	2	0	0	0	23.2042	18.2	29.1	60	33	78	14.5625	10.6	16.8	0	19.3868	13	29.1	76.5376	26	96	14.6843	6.2	19.4	198.2	20.325	16.4	26	68.5833	33	92	13.7542	7.9	16.6	0	21.562	15.2	29.1	63.8646	26	93	13.7891	6.2	18.5	2.2
5	Cupinzeiro	2018-12-20	29	32	0	0	0	23.2042	18.2	29.1	60	33	78	14.5625	10.6	16.8	0	19.3868	13	29.1	76.5376	26	96	14.6843	6.2	19.4	198.2	20.325	16.4	26	68.5833	33	92	13.7542	7.9	16.6	0	21.562	15.2	29.1	63.8646	26	93	13.7891	6.2	18.5	2.2
6	Cupinzeiro	2018-12-20	29	2	0	0	0	23.2042	18.2	29.1	60	33	78	14.5625	10.6	16.8	0	19.3868	13	29.1	76.5376	26	96	14.6843	6.2	19.4	198.2	20.325	16.4	26	68.5833	33	92	13.7542	7.9	16.6	0	21.562	15.2	29.1	63.8646	26	93	13.7891	6.2	18.5	2.2
7	Cupinzeiro	2018-12-20	29	7	0	0	0	23.2042	18.2	29.1	60	33	78	14.5625	10.6	16.8	0	19.3868	13	29.1	76.5376	26	96	14.6843	6.2	19.4	198.2	20.325	16.4	26	68.5833	33	92	13.7542	7.9	16.6	0	21.562	15.2	29.1	63.8646	26	93	13.7891	6.2	18.5	2.2
11	Cupinzeiro	2018-12-20	29	16	0	0	0	23.2042	18.2	29.1	60	33	78	14.5625	10.6	16.8	0	19.3868	13	29.1	76.5376	26	96	14.6843	6.2	19.4	198.2	20.325	16.4	26	68.5833	33	92	13.7542	7.9	16.6	0	21.562	15.2	29.1	63.8646	26	93	13.7891	6.2	18.5	2.2
12	Cupinzeiro	2018-12-20	29	1	0	0	0	23.2042	18.2	29.1	60	33	78	14.5625	10.6	16.8	0	19.3868	13	29.1	76.5376	26	96	14.6843	6.2	19.4	198.2	20.325	16.4	26	68.5833	33	92	13.7542	7.9	16.6	0	21.562	15.2	29.1	63.8646	26	93	13.7891	6.2	18.5	2.2
17	Cupinzeiro	2018-12-20	29	26	0	0	16	23.2042	18.2	29.1	60	33	78	14.5625	10.6	16.8	0	19.3868	13	29.1	76.5376	26	96	14.6843	6.2	19.4	198.2	20.325	16.4	26	68.5833	33	92	13.7542	7.9	16.6	0	21.562	15.2	29.1	63.8646	26	93	13.7891	6.2	18.5	2.2
20	Cupinzeiro	2018-12-20	29	16	0	0	0	23.2042	18.2	29.1	60	33	78	14.5625	10.6	16.8	0	19.3868	13	29.1	76.5376	26	96	14.6843	6.2	19.4	198.2	20.325	16.4	26	68.5833	33	92	13.7542	7.9	16.6	0	21.562	15.2	29.1	63.8646	26	93	13.7891	6.2	18.5	2.2
24	Cupinzeiro	2018-12-20	29	6	0	0	1	23.2042	18.2	29.1	60	33	78	14.5625	10.6	16.8	0	19.3868	13	29.1	76.5376	26	96	14.6843	6.2	19.4	198.2	20.325	16.4	26	68.5833	33	92	13.7542	7.9	16.6	0	21.562	15.2	29.1	63.8646	26	93	13.7891	6.2	18.5	2.2
25	Cupinzeiro	2018-12-20	29	7	0	0	0	23.2042	18.2	29.1	60	33	78	14.5625	10.6	16.8	0	19.3868	13	29.1	76.5376	26	96	14.6843	6.2	19.4	198.2	20.325	16.4	26	68.5833	33	92	13.7542	7.9	16.6	0	21.562	15.2	29.1	63.8646	26	93	13.7891	6.2	18.5	2.2
26	Cupinzeiro	2018-12-20	29	14	0	0	2	23.2042	18.2	29.1	60	33	78	14.5625	10.6	16.8	0	19.3868	13	29.1	76.5376	26	96	14.6843	6.2	19.4	198.2	20.325	16.4	26	68.5833	33	92	13.7542	7.9	16.6	0	21.562	15.2	29.1	63.8646	26	93	13.7891	6.2	18.5	2.2
27	Cupinzeiro	2018-12-20	29	12	0	0	0	23.2042	18.2	29.1	60	33	78	14.5625	10.6	16.8	0	19.3868	13	29.1	76.5376	26	96	14.6843	6.2	19.4	198.2	20.325	16.4	26	68.5833	33	92	13.7542	7.9	16.6	0	21.562	15.2	29.1	63.8646	26	93	13.7891	6.2	18.5	2.2
28	Cupinzeiro	2018-12-20	29	4	0	0	0	23.2042	18.2	29.1	60	33	78	14.5625	10.6	16.8	0	19.3868	13	29.1	76.5376	26	96	14.6843	6.2	19.4	198.2	20.325	16.4	26	68.5833	33	92	13.7542	7.9	16.6	0	21.562	15.2	29.1	63.8646	26	93	13.7891	6.2	18.5	2.2
29	Cupinzeiro	2018-12-20	29	4	0	0	0	23.2042	18.2	29.1	60	33	78	14.5625	10.6	16.8	0	19.3868	13	29.1	76.5376	26	96	14.6843	6.2	19.4	198.2	20.325	16.4	26	68.5833	33	92	13.7542	7.9	16.6	0	21.562	15.2	29.1	63.8646	26	93	13.7891	6.2	18.5	2.2
30	Cupinzeiro	2018-12-20	29	9	0	0	2	23.2042	18.2	29.1	60	33	78	14.5625	10.6	16.8	0	19.3868	13	29.1	76.5376	26	96	14.6843	6.2	19.4	198.2	20.325	16.4	26	68.5833	33	92	13.7542	7.9	16.6	0	21.562	15.2	29.1	63.8646	26	93	13.7891	6.2	18.5	2.2
32	Cupinzeiro	2018-12-20	29	16	0	0	3	23.2042	18.2	29.1	60	33	78	14.5625	10.6	16.8	0	19.3868	13	29.1	76.5376	26	96	14.6843	6.2	19.4	198.2	20.325	16.4	26	68.5833	33	92	13.7542	7.9	16.6	0	21.562	15.2	29.1	63.8646	26	93	13.7891	6.2	18.5	2.2
34	Cupinzeiro	2018-12-20	29	25	0	0	3	23.2042	18.2	29.1	60	33	78	14.5625	10.6	16.8	0	19.3868	13	29.1	76.5376	26	96	14.6843	6.2	19.4	198.2	20.325	16.4	26	68.5833	33	92	13.7542	7.9	16.6	0	21.562	15.2	29.1	63.8646	26	93	13.7891	6.2	18.5	2.2
36	Cupinzeiro	2018-12-20	29	10	1	0	0	23.2042	18.2	29.1	60	33	78	14.5625	10.6	16.8	0	19.3868	13	29.1	76.5376	26	96	14.6843	6.2	19.4	198.2	20.325	16.4	26	68.5833	33	92	13.7542	7.9	16.6	0	21.562	15.2	29.1	63.8646	26	93	13.7891	6.2	18.5	2.2
38	Cupinzeiro	2018-12-20	29	3	0	0	0	23.2042	18.2	29.1	60	33	78	14.5625	10.6	16.8	0	19.3868	13	29.1	76.5376	26	96	14.6843	6.2	19.4	198.2	20.325	16.4	26	68.5833	33	92	13.7542	7.9	16.6	0	21.562	15.2	29.1	63.8646	26	93	13.7891	6.2	18.5	2.2
39	Cupinzeiro	2018-12-20	29	10	0	0	0	23.2042	18.2	29.1	60	33	78	14.5625	10.6	16.8	0	19.3868	13	29.1	76.5376	26	96	14.6843	6.2	19.4	198.2	20.325	16.4	26	68.5833	33	92	13.7542	7.9	16.6	0	21.562	15.2	29.1	63.8646	26	93	13.7891	6.2	18.5	2.2
40	Cupinzeiro	2018-12-20	29	21	0	0	0	23.2042	18.2	29.1	60	33	78	14.5625	10.6	16.8	0	19.3868	13	29.1	76.5376	26	96	14.6843	6.2	19.4	198.2	20.325	16.4	26	68.5833	33	92	13.7542	7.9	16.6	0	21.562	15.2	29.1	63.8646	26	93	13.7891	6.2	18.5	2.2
42	Cupinzeiro	2018-12-20	29	16	0	0	1	23.2042	18.2	29.1	60	33	78	14.5625	10.6	16.8	0	19.3868	13	29.1	76.5376	26	96	14.6843	6.2	19.4	198.2	20.325	16.4	26	68.5833	33	92	13.7542	7.9	16.6	0	21.562	15.2	29.1	63.8646	26	93	13.7891	6.2	18.5	2.2
44	Cupinzeiro	2018-12-20	29	5	1	0	1	23.2042	18.2	29.1	60	33	78	14.5625	10.6	16.8	0	19.3868	13	29.1	76.5376	26	96	14.6843	6.2	19.4	198.2	20.325	16.4	26	68.5833	33	92	13.7542	7.9	16.6	0	21.562	15.2	29.1	63.8646	26	93	13.7891	6.2	18.5	2.2
46	Cupinzeiro	2018-12-20	29	5	0	0	1	23.2042	18.2	29.1	60	33	78	14.5625	10.6	16.8	0	19.3868	13	29.1	76.5376	26	96	14.6843	6.2	19.4	198.2	20.325	16.4	26	68.5833	33	92	13.7542	7.9	16.6	0	21.562	15.2	29.1	63.8646	26	93	13.7891	6.2	18.5	2.2
47	Cupinzeiro	2018-12-20	29	13	0	0	0	23.2042	18.2	29.1	60	33	78	14.5625	10.6	16.8	0	19.3868	13	29.1	76.5376	26	96	14.6843	6.2	19.4	198.2	20.325	16.4	26	68.5833	33	92	13.7542	7.9	16.6	0	21.562	15.2	29.1	63.8646	26	93	13.7891	6.2	18.5	2.2
48	Cupinzeiro	2018-12-20	29	3	0	0	0	23.2042	18.2	29.1	60	33	78	14.5625	10.6	16.8	0	19.3868	13	29.1	76.5376	26	96	14.6843	6.2	19.4	198.2	20.325	16.4	26	68.5833	33	92	13.7542	7.9	16.6	0	21.562	15.2	29.1	63.8646	26	93	13.7891	6.2	18.5	2.2
50	Cupinzeiro	2018-12-20	29	24	0	0	0	23.2042	18.2	29.1	60	33	78	14.5625	10.6	16.8	0	19.3868	13	29.1	76.5376	26	96	14.6843	6.2	19.4	198.2	20.325	16.4	26	68.5833	33	92	13.7542	7.9	16.6	0	21.562	15.2	29.1	63.8646	26	93	13.7891	6.2	18.5	2.2
52	Cupinzeiro	2018-12-20	29	32	0	0	2	23.2042	18.2	29.1	60	33	78	14.5625	10.6	16.8	0	19.3868	13	29.1	76.5376	26	96	14.6843	6.2	19.4	198.2	20.325	16.4	26	68.5833	33	92	13.7542	7.9	16.6	0	21.562	15.2	29.1	63.8646	26	93	13.7891	6.2	18.5	2.2
1	Cupinzeiro	2018-12-27	30	98	0	0	0	20.0625	17.2	24	80	49	95	16.2708	12.4	19	0.4	19.9909	12.8	29.1	75.004	26	96	14.9387	18.3	19.4	228	23.2042	18.2	29.1	60	33	78	14.5625	10.6	16.8	0	21.412	16	29.1	71.2448	33	96	15.6224	12.9	19	55.2
2	Cupinzeiro	2018-12-27	30	8	0	0	0	20.0625	17.2	24	80	49	95	16.2708	12.4	19	0.4	19.9909	12.8	29.1	75.004	26	96	14.9387	18.3	19.4	228	23.2042	18.2	29.1	60	33	78	14.5625	10.6	16.8	0	21.412	16	29.1	71.2448	33	96	15.6224	12.9	19	55.2
3	Cupinzeiro	2018-12-27	30	8	0	0	0	20.0625	17.2	24	80	49	95	16.2708	12.4	19	0.4	19.9909	12.8	29.1	75.004	26	96	14.9387	18.3	19.4	228	23.2042	18.2	29.1	60	33	78	14.5625	10.6	16.8	0	21.412	16	29.1	71.2448	33	96	15.6224	12.9	19	55.2
4	Cupinzeiro	2018-12-27	30	2	0	0	0	20.0625	17.2	24	80	49	95	16.2708	12.4	19	0.4	19.9909	12.8	29.1	75.004	26	96	14.9387	18.3	19.4	228	23.2042	18.2	29.1	60	33	78	14.5625	10.6	16.8	0	21.412	16	29.1	71.2448	33	96	15.6224	12.9	19	55.2
5	Cupinzeiro	2018-12-27	30	32	0	0	0	20.0625	17.2	24	80	49	95	16.2708	12.4	19	0.4	19.9909	12.8	29.1	75.004	26	96	14.9387	18.3	19.4	228	23.2042	18.2	29.1	60	33	78	14.5625	10.6	16.8	0	21.412	16	29.1	71.2448	33	96	15.6224	12.9	19	55.2
6	Cupinzeiro	2018-12-27	30	2	0	0	0	20.0625	17.2	24	80	49	95	16.2708	12.4	19	0.4	19.9909	12.8	29.1	75.004	26	96	14.9387	18.3	19.4	228	23.2042	18.2	29.1	60	33	78	14.5625	10.6	16.8	0	21.412	16	29.1	71.2448	33	96	15.6224	12.9	19	55.2
7	Cupinzeiro	2018-12-27	30	7	0	0	0	20.0625	17.2	24	80	49	95	16.2708	12.4	19	0.4	19.9909	12.8	29.1	75.004	26	96	14.9387	18.3	19.4	228	23.2042	18.2	29.1	60	33	78	14.5625	10.6	16.8	0	21.412	16	29.1	71.2448	33	96	15.6224	12.9	19	55.2
11	Cupinzeiro	2018-12-27	30	16	0	0	0	20.0625	17.2	24	80	49	95	16.2708	12.4	19	0.4	19.9909	12.8	29.1	75.004	26	96	14.9387	18.3	19.4	228	23.2042	18.2	29.1	60	33	78	14.5625	10.6	16.8	0	21.412	16	29.1	71.2448	33	96	15.6224	12.9	19	55.2
12	Cupinzeiro	2018-12-27	30	1	0	0	0	20.0625	17.2	24	80	49	95	16.2708	12.4	19	0.4	19.9909	12.8	29.1	75.004	26	96	14.9387	18.3	19.4	228	23.2042	18.2	29.1	60	33	78	14.5625	10.6	16.8	0	21.412	16	29.1	71.2448	33	96	15.6224	12.9	19	55.2
17	Cupinzeiro	2018-12-27	30	26	0	0	16	20.0625	17.2	24	80	49	95	16.2708	12.4	19	0.4	19.9909	12.8	29.1	75.004	26	96	14.9387	18.3	19.4	228	23.2042	18.2	29.1	60	33	78	14.5625	10.6	16.8	0	21.412	16	29.1	71.2448	33	96	15.6224	12.9	19	55.2
20	Cupinzeiro	2018-12-27	30	16	0	0	0	20.0625	17.2	24	80	49	95	16.2708	12.4	19	0.4	19.9909	12.8	29.1	75.004	26	96	14.9387	18.3	19.4	228	23.2042	18.2	29.1	60	33	78	14.5625	10.6	16.8	0	21.412	16	29.1	71.2448	33	96	15.6224	12.9	19	55.2
24	Cupinzeiro	2018-12-27	30	6	0	0	0	20.0625	17.2	24	80	49	95	16.2708	12.4	19	0.4	19.9909	12.8	29.1	75.004	26	96	14.9387	18.3	19.4	228	23.2042	18.2	29.1	60	33	78	14.5625	10.6	16.8	0	21.412	16	29.1	71.2448	33	96	15.6224	12.9	19	55.2
25	Cupinzeiro	2018-12-27	30	7	0	0	0	20.0625	17.2	24	80	49	95	16.2708	12.4	19	0.4	19.9909	12.8	29.1	75.004	26	96	14.9387	18.3	19.4	228	23.2042	18.2	29.1	60	33	78	14.5625	10.6	16.8	0	21.412	16	29.1	71.2448	33	96	15.6224	12.9	19	55.2
26	Cupinzeiro	2018-12-27	30	14	0	0	2	20.0625	17.2	24	80	49	95	16.2708	12.4	19	0.4	19.9909	12.8	29.1	75.004	26	96	14.9387	18.3	19.4	228	23.2042	18.2	29.1	60	33	78	14.5625	10.6	16.8	0	21.412	16	29.1	71.2448	33	96	15.6224	12.9	19	55.2
27	Cupinzeiro	2018-12-27	30	12	0	0	0	20.0625	17.2	24	80	49	95	16.2708	12.4	19	0.4	19.9909	12.8	29.1	75.004	26	96	14.9387	18.3	19.4	228	23.2042	18.2	29.1	60	33	78	14.5625	10.6	16.8	0	21.412	16	29.1	71.2448	33	96	15.6224	12.9	19	55.2
28	Cupinzeiro	2018-12-27	30	4	0	0	0	20.0625	17.2	24	80	49	95	16.2708	12.4	19	0.4	19.9909	12.8	29.1	75.004	26	96	14.9387	18.3	19.4	228	23.2042	18.2	29.1	60	33	78	14.5625	10.6	16.8	0	21.412	16	29.1	71.2448	33	96	15.6224	12.9	19	55.2
29	Cupinzeiro	2018-12-27	30	4	0	0	0	20.0625	17.2	24	80	49	95	16.2708	12.4	19	0.4	19.9909	12.8	29.1	75.004	26	96	14.9387	18.3	19.4	228	23.2042	18.2	29.1	60	33	78	14.5625	10.6	16.8	0	21.412	16	29.1	71.2448	33	96	15.6224	12.9	19	55.2
30	Cupinzeiro	2018-12-27	30	9	0	0	1	20.0625	17.2	24	80	49	95	16.2708	12.4	19	0.4	19.9909	12.8	29.1	75.004	26	96	14.9387	18.3	19.4	228	23.2042	18.2	29.1	60	33	78	14.5625	10.6	16.8	0	21.412	16	29.1	71.2448	33	96	15.6224	12.9	19	55.2
32	Cupinzeiro	2018-12-27	30	16	0	0	3	20.0625	17.2	24	80	49	95	16.2708	12.4	19	0.4	19.9909	12.8	29.1	75.004	26	96	14.9387	18.3	19.4	228	23.2042	18.2	29.1	60	33	78	14.5625	10.6	16.8	0	21.412	16	29.1	71.2448	33	96	15.6224	12.9	19	55.2
34	Cupinzeiro	2018-12-27	30	25	0	0	3	20.0625	17.2	24	80	49	95	16.2708	12.4	19	0.4	19.9909	12.8	29.1	75.004	26	96	14.9387	18.3	19.4	228	23.2042	18.2	29.1	60	33	78	14.5625	10.6	16.8	0	21.412	16	29.1	71.2448	33	96	15.6224	12.9	19	55.2
36	Cupinzeiro	2018-12-27	30	10	0	0	0	20.0625	17.2	24	80	49	95	16.2708	12.4	19	0.4	19.9909	12.8	29.1	75.004	26	96	14.9387	18.3	19.4	228	23.2042	18.2	29.1	60	33	78	14.5625	10.6	16.8	0	21.412	16	29.1	71.2448	33	96	15.6224	12.9	19	55.2
38	Cupinzeiro	2018-12-27	30	3	0	0	0	20.0625	17.2	24	80	49	95	16.2708	12.4	19	0.4	19.9909	12.8	29.1	75.004	26	96	14.9387	18.3	19.4	228	23.2042	18.2	29.1	60	33	78	14.5625	10.6	16.8	0	21.412	16	29.1	71.2448	33	96	15.6224	12.9	19	55.2
39	Cupinzeiro	2018-12-27	30	10	0	0	0	20.0625	17.2	24	80	49	95	16.2708	12.4	19	0.4	19.9909	12.8	29.1	75.004	26	96	14.9387	18.3	19.4	228	23.2042	18.2	29.1	60	33	78	14.5625	10.6	16.8	0	21.412	16	29.1	71.2448	33	96	15.6224	12.9	19	55.2
40	Cupinzeiro	2018-12-27	30	21	0	0	0	20.0625	17.2	24	80	49	95	16.2708	12.4	19	0.4	19.9909	12.8	29.1	75.004	26	96	14.9387	18.3	19.4	228	23.2042	18.2	29.1	60	33	78	14.5625	10.6	16.8	0	21.412	16	29.1	71.2448	33	96	15.6224	12.9	19	55.2
42	Cupinzeiro	2018-12-27	30	16	0	0	1	20.0625	17.2	24	80	49	95	16.2708	12.4	19	0.4	19.9909	12.8	29.1	75.004	26	96	14.9387	18.3	19.4	228	23.2042	18.2	29.1	60	33	78	14.5625	10.6	16.8	0	21.412	16	29.1	71.2448	33	96	15.6224	12.9	19	55.2
44	Cupinzeiro	2018-12-27	30	5	0	0	1	20.0625	17.2	24	80	49	95	16.2708	12.4	19	0.4	19.9909	12.8	29.1	75.004	26	96	14.9387	18.3	19.4	228	23.2042	18.2	29.1	60	33	78	14.5625	10.6	16.8	0	21.412	16	29.1	71.2448	33	96	15.6224	12.9	19	55.2
46	Cupinzeiro	2018-12-27	30	5	0	0	1	20.0625	17.2	24	80	49	95	16.2708	12.4	19	0.4	19.9909	12.8	29.1	75.004	26	96	14.9387	18.3	19.4	228	23.2042	18.2	29.1	60	33	78	14.5625	10.6	16.8	0	21.412	16	29.1	71.2448	33	96	15.6224	12.9	19	55.2
47	Cupinzeiro	2018-12-27	30	13	0	0	0	20.0625	17.2	24	80	49	95	16.2708	12.4	19	0.4	19.9909	12.8	29.1	75.004	26	96	14.9387	18.3	19.4	228	23.2042	18.2	29.1	60	33	78	14.5625	10.6	16.8	0	21.412	16	29.1	71.2448	33	96	15.6224	12.9	19	55.2
48	Cupinzeiro	2018-12-27	30	3	0	0	0	20.0625	17.2	24	80	49	95	16.2708	12.4	19	0.4	19.9909	12.8	29.1	75.004	26	96	14.9387	18.3	19.4	228	23.2042	18.2	29.1	60	33	78	14.5625	10.6	16.8	0	21.412	16	29.1	71.2448	33	96	15.6224	12.9	19	55.2
50	Cupinzeiro	2018-12-27	30	24	0	0	0	20.0625	17.2	24	80	49	95	16.2708	12.4	19	0.4	19.9909	12.8	29.1	75.004	26	96	14.9387	18.3	19.4	228	23.2042	18.2	29.1	60	33	78	14.5625	10.6	16.8	0	21.412	16	29.1	71.2448	33	96	15.6224	12.9	19	55.2
52	Cupinzeiro	2018-12-27	30	32	0	0	2	20.0625	17.2	24	80	49	95	16.2708	12.4	19	0.4	19.9909	12.8	29.1	75.004	26	96	14.9387	18.3	19.4	228	23.2042	18.2	29.1	60	33	78	14.5625	10.6	16.8	0	21.412	16	29.1	71.2448	33	96	15.6224	12.9	19	55.2
1	Cupinzeiro	2019-01-04	31	98	0	0	0	21.4083	17.6	26.1	63.5417	42	91	14.0292	9.5	16.5	0.4	20.316	12.8	29.1	74.6484	22	96	15.1431	4.1	19.1	214.6	19.1375	17.1	22.1	85.8333	62	96	16.5958	14	18.4	21.6	20.3495	15.9	28.6	76.0156	22	96	15.4208	4.1	18.6	73.2
2	Cupinzeiro	2019-01-04	31	8	0	0	0	21.4083	17.6	26.1	63.5417	42	91	14.0292	9.5	16.5	0.4	20.316	12.8	29.1	74.6484	22	96	15.1431	4.1	19.1	214.6	19.1375	17.1	22.1	85.8333	62	96	16.5958	14	18.4	21.6	20.3495	15.9	28.6	76.0156	22	96	15.4208	4.1	18.6	73.2
3	Cupinzeiro	2019-01-04	31	8	0	0	0	21.4083	17.6	26.1	63.5417	42	91	14.0292	9.5	16.5	0.4	20.316	12.8	29.1	74.6484	22	96	15.1431	4.1	19.1	214.6	19.1375	17.1	22.1	85.8333	62	96	16.5958	14	18.4	21.6	20.3495	15.9	28.6	76.0156	22	96	15.4208	4.1	18.6	73.2
4	Cupinzeiro	2019-01-04	31	2	0	0	0	21.4083	17.6	26.1	63.5417	42	91	14.0292	9.5	16.5	0.4	20.316	12.8	29.1	74.6484	22	96	15.1431	4.1	19.1	214.6	19.1375	17.1	22.1	85.8333	62	96	16.5958	14	18.4	21.6	20.3495	15.9	28.6	76.0156	22	96	15.4208	4.1	18.6	73.2
5	Cupinzeiro	2019-01-04	31	32	0	0	0	21.4083	17.6	26.1	63.5417	42	91	14.0292	9.5	16.5	0.4	20.316	12.8	29.1	74.6484	22	96	15.1431	4.1	19.1	214.6	19.1375	17.1	22.1	85.8333	62	96	16.5958	14	18.4	21.6	20.3495	15.9	28.6	76.0156	22	96	15.4208	4.1	18.6	73.2
6	Cupinzeiro	2019-01-04	31	2	0	0	0	21.4083	17.6	26.1	63.5417	42	91	14.0292	9.5	16.5	0.4	20.316	12.8	29.1	74.6484	22	96	15.1431	4.1	19.1	214.6	19.1375	17.1	22.1	85.8333	62	96	16.5958	14	18.4	21.6	20.3495	15.9	28.6	76.0156	22	96	15.4208	4.1	18.6	73.2
7	Cupinzeiro	2019-01-04	31	7	0	0	0	21.4083	17.6	26.1	63.5417	42	91	14.0292	9.5	16.5	0.4	20.316	12.8	29.1	74.6484	22	96	15.1431	4.1	19.1	214.6	19.1375	17.1	22.1	85.8333	62	96	16.5958	14	18.4	21.6	20.3495	15.9	28.6	76.0156	22	96	15.4208	4.1	18.6	73.2
11	Cupinzeiro	2019-01-04	31	16	0	0	0	21.4083	17.6	26.1	63.5417	42	91	14.0292	9.5	16.5	0.4	20.316	12.8	29.1	74.6484	22	96	15.1431	4.1	19.1	214.6	19.1375	17.1	22.1	85.8333	62	96	16.5958	14	18.4	21.6	20.3495	15.9	28.6	76.0156	22	96	15.4208	4.1	18.6	73.2
12	Cupinzeiro	2019-01-04	31	1	0	0	0	21.4083	17.6	26.1	63.5417	42	91	14.0292	9.5	16.5	0.4	20.316	12.8	29.1	74.6484	22	96	15.1431	4.1	19.1	214.6	19.1375	17.1	22.1	85.8333	62	96	16.5958	14	18.4	21.6	20.3495	15.9	28.6	76.0156	22	96	15.4208	4.1	18.6	73.2
17	Cupinzeiro	2019-01-04	31	26	0	0	16	21.4083	17.6	26.1	63.5417	42	91	14.0292	9.5	16.5	0.4	20.316	12.8	29.1	74.6484	22	96	15.1431	4.1	19.1	214.6	19.1375	17.1	22.1	85.8333	62	96	16.5958	14	18.4	21.6	20.3495	15.9	28.6	76.0156	22	96	15.4208	4.1	18.6	73.2
20	Cupinzeiro	2019-01-04	31	16	0	0	0	21.4083	17.6	26.1	63.5417	42	91	14.0292	9.5	16.5	0.4	20.316	12.8	29.1	74.6484	22	96	15.1431	4.1	19.1	214.6	19.1375	17.1	22.1	85.8333	62	96	16.5958	14	18.4	21.6	20.3495	15.9	28.6	76.0156	22	96	15.4208	4.1	18.6	73.2
24	Cupinzeiro	2019-01-04	31	6	0	0	0	21.4083	17.6	26.1	63.5417	42	91	14.0292	9.5	16.5	0.4	20.316	12.8	29.1	74.6484	22	96	15.1431	4.1	19.1	214.6	19.1375	17.1	22.1	85.8333	62	96	16.5958	14	18.4	21.6	20.3495	15.9	28.6	76.0156	22	96	15.4208	4.1	18.6	73.2
25	Cupinzeiro	2019-01-04	31	7	0	0	0	21.4083	17.6	26.1	63.5417	42	91	14.0292	9.5	16.5	0.4	20.316	12.8	29.1	74.6484	22	96	15.1431	4.1	19.1	214.6	19.1375	17.1	22.1	85.8333	62	96	16.5958	14	18.4	21.6	20.3495	15.9	28.6	76.0156	22	96	15.4208	4.1	18.6	73.2
26	Cupinzeiro	2019-01-04	31	14	0	0	2	21.4083	17.6	26.1	63.5417	42	91	14.0292	9.5	16.5	0.4	20.316	12.8	29.1	74.6484	22	96	15.1431	4.1	19.1	214.6	19.1375	17.1	22.1	85.8333	62	96	16.5958	14	18.4	21.6	20.3495	15.9	28.6	76.0156	22	96	15.4208	4.1	18.6	73.2
27	Cupinzeiro	2019-01-04	31	12	0	0	0	21.4083	17.6	26.1	63.5417	42	91	14.0292	9.5	16.5	0.4	20.316	12.8	29.1	74.6484	22	96	15.1431	4.1	19.1	214.6	19.1375	17.1	22.1	85.8333	62	96	16.5958	14	18.4	21.6	20.3495	15.9	28.6	76.0156	22	96	15.4208	4.1	18.6	73.2
28	Cupinzeiro	2019-01-04	31	4	0	0	0	21.4083	17.6	26.1	63.5417	42	91	14.0292	9.5	16.5	0.4	20.316	12.8	29.1	74.6484	22	96	15.1431	4.1	19.1	214.6	19.1375	17.1	22.1	85.8333	62	96	16.5958	14	18.4	21.6	20.3495	15.9	28.6	76.0156	22	96	15.4208	4.1	18.6	73.2
29	Cupinzeiro	2019-01-04	31	4	0	0	0	21.4083	17.6	26.1	63.5417	42	91	14.0292	9.5	16.5	0.4	20.316	12.8	29.1	74.6484	22	96	15.1431	4.1	19.1	214.6	19.1375	17.1	22.1	85.8333	62	96	16.5958	14	18.4	21.6	20.3495	15.9	28.6	76.0156	22	96	15.4208	4.1	18.6	73.2
30	Cupinzeiro	2019-01-04	31	9	0	0	0	21.4083	17.6	26.1	63.5417	42	91	14.0292	9.5	16.5	0.4	20.316	12.8	29.1	74.6484	22	96	15.1431	4.1	19.1	214.6	19.1375	17.1	22.1	85.8333	62	96	16.5958	14	18.4	21.6	20.3495	15.9	28.6	76.0156	22	96	15.4208	4.1	18.6	73.2
32	Cupinzeiro	2019-01-04	31	16	0	0	3	21.4083	17.6	26.1	63.5417	42	91	14.0292	9.5	16.5	0.4	20.316	12.8	29.1	74.6484	22	96	15.1431	4.1	19.1	214.6	19.1375	17.1	22.1	85.8333	62	96	16.5958	14	18.4	21.6	20.3495	15.9	28.6	76.0156	22	96	15.4208	4.1	18.6	73.2
34	Cupinzeiro	2019-01-04	31	25	0	0	3	21.4083	17.6	26.1	63.5417	42	91	14.0292	9.5	16.5	0.4	20.316	12.8	29.1	74.6484	22	96	15.1431	4.1	19.1	214.6	19.1375	17.1	22.1	85.8333	62	96	16.5958	14	18.4	21.6	20.3495	15.9	28.6	76.0156	22	96	15.4208	4.1	18.6	73.2
36	Cupinzeiro	2019-01-04	31	10	0	0	0	21.4083	17.6	26.1	63.5417	42	91	14.0292	9.5	16.5	0.4	20.316	12.8	29.1	74.6484	22	96	15.1431	4.1	19.1	214.6	19.1375	17.1	22.1	85.8333	62	96	16.5958	14	18.4	21.6	20.3495	15.9	28.6	76.0156	22	96	15.4208	4.1	18.6	73.2
38	Cupinzeiro	2019-01-04	31	3	0	0	0	21.4083	17.6	26.1	63.5417	42	91	14.0292	9.5	16.5	0.4	20.316	12.8	29.1	74.6484	22	96	15.1431	4.1	19.1	214.6	19.1375	17.1	22.1	85.8333	62	96	16.5958	14	18.4	21.6	20.3495	15.9	28.6	76.0156	22	96	15.4208	4.1	18.6	73.2
39	Cupinzeiro	2019-01-04	31	10	0	0	0	21.4083	17.6	26.1	63.5417	42	91	14.0292	9.5	16.5	0.4	20.316	12.8	29.1	74.6484	22	96	15.1431	4.1	19.1	214.6	19.1375	17.1	22.1	85.8333	62	96	16.5958	14	18.4	21.6	20.3495	15.9	28.6	76.0156	22	96	15.4208	4.1	18.6	73.2
40	Cupinzeiro	2019-01-04	31	21	0	0	0	21.4083	17.6	26.1	63.5417	42	91	14.0292	9.5	16.5	0.4	20.316	12.8	29.1	74.6484	22	96	15.1431	4.1	19.1	214.6	19.1375	17.1	22.1	85.8333	62	96	16.5958	14	18.4	21.6	20.3495	15.9	28.6	76.0156	22	96	15.4208	4.1	18.6	73.2
42	Cupinzeiro	2019-01-04	31	16	0	0	0	21.4083	17.6	26.1	63.5417	42	91	14.0292	9.5	16.5	0.4	20.316	12.8	29.1	74.6484	22	96	15.1431	4.1	19.1	214.6	19.1375	17.1	22.1	85.8333	62	96	16.5958	14	18.4	21.6	20.3495	15.9	28.6	76.0156	22	96	15.4208	4.1	18.6	73.2
44	Cupinzeiro	2019-01-04	31	5	0	0	1	21.4083	17.6	26.1	63.5417	42	91	14.0292	9.5	16.5	0.4	20.316	12.8	29.1	74.6484	22	96	15.1431	4.1	19.1	214.6	19.1375	17.1	22.1	85.8333	62	96	16.5958	14	18.4	21.6	20.3495	15.9	28.6	76.0156	22	96	15.4208	4.1	18.6	73.2
46	Cupinzeiro	2019-01-04	31	5	0	0	1	21.4083	17.6	26.1	63.5417	42	91	14.0292	9.5	16.5	0.4	20.316	12.8	29.1	74.6484	22	96	15.1431	4.1	19.1	214.6	19.1375	17.1	22.1	85.8333	62	96	16.5958	14	18.4	21.6	20.3495	15.9	28.6	76.0156	22	96	15.4208	4.1	18.6	73.2
47	Cupinzeiro	2019-01-04	31	13	0	0	0	21.4083	17.6	26.1	63.5417	42	91	14.0292	9.5	16.5	0.4	20.316	12.8	29.1	74.6484	22	96	15.1431	4.1	19.1	214.6	19.1375	17.1	22.1	85.8333	62	96	16.5958	14	18.4	21.6	20.3495	15.9	28.6	76.0156	22	96	15.4208	4.1	18.6	73.2
48	Cupinzeiro	2019-01-04	31	3	0	0	0	21.4083	17.6	26.1	63.5417	42	91	14.0292	9.5	16.5	0.4	20.316	12.8	29.1	74.6484	22	96	15.1431	4.1	19.1	214.6	19.1375	17.1	22.1	85.8333	62	96	16.5958	14	18.4	21.6	20.3495	15.9	28.6	76.0156	22	96	15.4208	4.1	18.6	73.2
50	Cupinzeiro	2019-01-04	31	24	0	0	0	21.4083	17.6	26.1	63.5417	42	91	14.0292	9.5	16.5	0.4	20.316	12.8	29.1	74.6484	22	96	15.1431	4.1	19.1	214.6	19.1375	17.1	22.1	85.8333	62	96	16.5958	14	18.4	21.6	20.3495	15.9	28.6	76.0156	22	96	15.4208	4.1	18.6	73.2
52	Cupinzeiro	2019-01-04	31	32	0	0	0	21.4083	17.6	26.1	63.5417	42	91	14.0292	9.5	16.5	0.4	20.316	12.8	29.1	74.6484	22	96	15.1431	4.1	19.1	214.6	19.1375	17.1	22.1	85.8333	62	96	16.5958	14	18.4	21.6	20.3495	15.9	28.6	76.0156	22	96	15.4208	4.1	18.6	73.2
1	Cupinzeiro	2019-01-10	32	98	0	0	0	19.7208	15.7	24.8	69.7083	42	95	13.6042	10.3	15.6	0.2	20.675	12.8	29.1	71.0586	20	96	14.6831	2.5	19	157.4	22.5917	17.4	28.6	57.9167	22	83	12.6375	4.1	17	0	21.1625	15.6	29.1	64.5365	20	95	13.5875	2.5	17	0.6
2	Cupinzeiro	2019-01-10	32	8	0	0	0	19.7208	15.7	24.8	69.7083	42	95	13.6042	10.3	15.6	0.2	20.675	12.8	29.1	71.0586	20	96	14.6831	2.5	19	157.4	22.5917	17.4	28.6	57.9167	22	83	12.6375	4.1	17	0	21.1625	15.6	29.1	64.5365	20	95	13.5875	2.5	17	0.6
3	Cupinzeiro	2019-01-10	32	8	0	0	0	19.7208	15.7	24.8	69.7083	42	95	13.6042	10.3	15.6	0.2	20.675	12.8	29.1	71.0586	20	96	14.6831	2.5	19	157.4	22.5917	17.4	28.6	57.9167	22	83	12.6375	4.1	17	0	21.1625	15.6	29.1	64.5365	20	95	13.5875	2.5	17	0.6
4	Cupinzeiro	2019-01-10	32	2	0	0	0	19.7208	15.7	24.8	69.7083	42	95	13.6042	10.3	15.6	0.2	20.675	12.8	29.1	71.0586	20	96	14.6831	2.5	19	157.4	22.5917	17.4	28.6	57.9167	22	83	12.6375	4.1	17	0	21.1625	15.6	29.1	64.5365	20	95	13.5875	2.5	17	0.6
5	Cupinzeiro	2019-01-10	32	32	0	0	0	19.7208	15.7	24.8	69.7083	42	95	13.6042	10.3	15.6	0.2	20.675	12.8	29.1	71.0586	20	96	14.6831	2.5	19	157.4	22.5917	17.4	28.6	57.9167	22	83	12.6375	4.1	17	0	21.1625	15.6	29.1	64.5365	20	95	13.5875	2.5	17	0.6
6	Cupinzeiro	2019-01-10	32	2	0	0	0	19.7208	15.7	24.8	69.7083	42	95	13.6042	10.3	15.6	0.2	20.675	12.8	29.1	71.0586	20	96	14.6831	2.5	19	157.4	22.5917	17.4	28.6	57.9167	22	83	12.6375	4.1	17	0	21.1625	15.6	29.1	64.5365	20	95	13.5875	2.5	17	0.6
7	Cupinzeiro	2019-01-10	32	7	0	0	0	19.7208	15.7	24.8	69.7083	42	95	13.6042	10.3	15.6	0.2	20.675	12.8	29.1	71.0586	20	96	14.6831	2.5	19	157.4	22.5917	17.4	28.6	57.9167	22	83	12.6375	4.1	17	0	21.1625	15.6	29.1	64.5365	20	95	13.5875	2.5	17	0.6
11	Cupinzeiro	2019-01-10	32	16	0	0	0	19.7208	15.7	24.8	69.7083	42	95	13.6042	10.3	15.6	0.2	20.675	12.8	29.1	71.0586	20	96	14.6831	2.5	19	157.4	22.5917	17.4	28.6	57.9167	22	83	12.6375	4.1	17	0	21.1625	15.6	29.1	64.5365	20	95	13.5875	2.5	17	0.6
12	Cupinzeiro	2019-01-10	32	1	0	0	0	19.7208	15.7	24.8	69.7083	42	95	13.6042	10.3	15.6	0.2	20.675	12.8	29.1	71.0586	20	96	14.6831	2.5	19	157.4	22.5917	17.4	28.6	57.9167	22	83	12.6375	4.1	17	0	21.1625	15.6	29.1	64.5365	20	95	13.5875	2.5	17	0.6
17	Cupinzeiro	2019-01-10	32	26	0	0	13	19.7208	15.7	24.8	69.7083	42	95	13.6042	10.3	15.6	0.2	20.675	12.8	29.1	71.0586	20	96	14.6831	2.5	19	157.4	22.5917	17.4	28.6	57.9167	22	83	12.6375	4.1	17	0	21.1625	15.6	29.1	64.5365	20	95	13.5875	2.5	17	0.6
20	Cupinzeiro	2019-01-10	32	16	0	0	0	19.7208	15.7	24.8	69.7083	42	95	13.6042	10.3	15.6	0.2	20.675	12.8	29.1	71.0586	20	96	14.6831	2.5	19	157.4	22.5917	17.4	28.6	57.9167	22	83	12.6375	4.1	17	0	21.1625	15.6	29.1	64.5365	20	95	13.5875	2.5	17	0.6
24	Cupinzeiro	2019-01-10	32	6	0	0	0	19.7208	15.7	24.8	69.7083	42	95	13.6042	10.3	15.6	0.2	20.675	12.8	29.1	71.0586	20	96	14.6831	2.5	19	157.4	22.5917	17.4	28.6	57.9167	22	83	12.6375	4.1	17	0	21.1625	15.6	29.1	64.5365	20	95	13.5875	2.5	17	0.6
25	Cupinzeiro	2019-01-10	32	7	0	0	0	19.7208	15.7	24.8	69.7083	42	95	13.6042	10.3	15.6	0.2	20.675	12.8	29.1	71.0586	20	96	14.6831	2.5	19	157.4	22.5917	17.4	28.6	57.9167	22	83	12.6375	4.1	17	0	21.1625	15.6	29.1	64.5365	20	95	13.5875	2.5	17	0.6
26	Cupinzeiro	2019-01-10	32	14	0	0	2	19.7208	15.7	24.8	69.7083	42	95	13.6042	10.3	15.6	0.2	20.675	12.8	29.1	71.0586	20	96	14.6831	2.5	19	157.4	22.5917	17.4	28.6	57.9167	22	83	12.6375	4.1	17	0	21.1625	15.6	29.1	64.5365	20	95	13.5875	2.5	17	0.6
27	Cupinzeiro	2019-01-10	32	12	0	0	0	19.7208	15.7	24.8	69.7083	42	95	13.6042	10.3	15.6	0.2	20.675	12.8	29.1	71.0586	20	96	14.6831	2.5	19	157.4	22.5917	17.4	28.6	57.9167	22	83	12.6375	4.1	17	0	21.1625	15.6	29.1	64.5365	20	95	13.5875	2.5	17	0.6
28	Cupinzeiro	2019-01-10	32	4	0	0	0	19.7208	15.7	24.8	69.7083	42	95	13.6042	10.3	15.6	0.2	20.675	12.8	29.1	71.0586	20	96	14.6831	2.5	19	157.4	22.5917	17.4	28.6	57.9167	22	83	12.6375	4.1	17	0	21.1625	15.6	29.1	64.5365	20	95	13.5875	2.5	17	0.6
29	Cupinzeiro	2019-01-10	32	4	0	0	0	19.7208	15.7	24.8	69.7083	42	95	13.6042	10.3	15.6	0.2	20.675	12.8	29.1	71.0586	20	96	14.6831	2.5	19	157.4	22.5917	17.4	28.6	57.9167	22	83	12.6375	4.1	17	0	21.1625	15.6	29.1	64.5365	20	95	13.5875	2.5	17	0.6
30	Cupinzeiro	2019-01-10	32	9	0	0	0	19.7208	15.7	24.8	69.7083	42	95	13.6042	10.3	15.6	0.2	20.675	12.8	29.1	71.0586	20	96	14.6831	2.5	19	157.4	22.5917	17.4	28.6	57.9167	22	83	12.6375	4.1	17	0	21.1625	15.6	29.1	64.5365	20	95	13.5875	2.5	17	0.6
32	Cupinzeiro	2019-01-10	32	16	0	0	3	19.7208	15.7	24.8	69.7083	42	95	13.6042	10.3	15.6	0.2	20.675	12.8	29.1	71.0586	20	96	14.6831	2.5	19	157.4	22.5917	17.4	28.6	57.9167	22	83	12.6375	4.1	17	0	21.1625	15.6	29.1	64.5365	20	95	13.5875	2.5	17	0.6
34	Cupinzeiro	2019-01-10	32	25	0	0	3	19.7208	15.7	24.8	69.7083	42	95	13.6042	10.3	15.6	0.2	20.675	12.8	29.1	71.0586	20	96	14.6831	2.5	19	157.4	22.5917	17.4	28.6	57.9167	22	83	12.6375	4.1	17	0	21.1625	15.6	29.1	64.5365	20	95	13.5875	2.5	17	0.6
36	Cupinzeiro	2019-01-10	32	10	0	0	0	19.7208	15.7	24.8	69.7083	42	95	13.6042	10.3	15.6	0.2	20.675	12.8	29.1	71.0586	20	96	14.6831	2.5	19	157.4	22.5917	17.4	28.6	57.9167	22	83	12.6375	4.1	17	0	21.1625	15.6	29.1	64.5365	20	95	13.5875	2.5	17	0.6
38	Cupinzeiro	2019-01-10	32	3	0	0	0	19.7208	15.7	24.8	69.7083	42	95	13.6042	10.3	15.6	0.2	20.675	12.8	29.1	71.0586	20	96	14.6831	2.5	19	157.4	22.5917	17.4	28.6	57.9167	22	83	12.6375	4.1	17	0	21.1625	15.6	29.1	64.5365	20	95	13.5875	2.5	17	0.6
39	Cupinzeiro	2019-01-10	32	10	0	0	0	19.7208	15.7	24.8	69.7083	42	95	13.6042	10.3	15.6	0.2	20.675	12.8	29.1	71.0586	20	96	14.6831	2.5	19	157.4	22.5917	17.4	28.6	57.9167	22	83	12.6375	4.1	17	0	21.1625	15.6	29.1	64.5365	20	95	13.5875	2.5	17	0.6
40	Cupinzeiro	2019-01-10	32	21	0	0	0	19.7208	15.7	24.8	69.7083	42	95	13.6042	10.3	15.6	0.2	20.675	12.8	29.1	71.0586	20	96	14.6831	2.5	19	157.4	22.5917	17.4	28.6	57.9167	22	83	12.6375	4.1	17	0	21.1625	15.6	29.1	64.5365	20	95	13.5875	2.5	17	0.6
42	Cupinzeiro	2019-01-10	32	16	0	0	0	19.7208	15.7	24.8	69.7083	42	95	13.6042	10.3	15.6	0.2	20.675	12.8	29.1	71.0586	20	96	14.6831	2.5	19	157.4	22.5917	17.4	28.6	57.9167	22	83	12.6375	4.1	17	0	21.1625	15.6	29.1	64.5365	20	95	13.5875	2.5	17	0.6
44	Cupinzeiro	2019-01-10	32	5	0	0	1	19.7208	15.7	24.8	69.7083	42	95	13.6042	10.3	15.6	0.2	20.675	12.8	29.1	71.0586	20	96	14.6831	2.5	19	157.4	22.5917	17.4	28.6	57.9167	22	83	12.6375	4.1	17	0	21.1625	15.6	29.1	64.5365	20	95	13.5875	2.5	17	0.6
46	Cupinzeiro	2019-01-10	32	5	0	0	1	19.7208	15.7	24.8	69.7083	42	95	13.6042	10.3	15.6	0.2	20.675	12.8	29.1	71.0586	20	96	14.6831	2.5	19	157.4	22.5917	17.4	28.6	57.9167	22	83	12.6375	4.1	17	0	21.1625	15.6	29.1	64.5365	20	95	13.5875	2.5	17	0.6
47	Cupinzeiro	2019-01-10	32	13	0	0	0	19.7208	15.7	24.8	69.7083	42	95	13.6042	10.3	15.6	0.2	20.675	12.8	29.1	71.0586	20	96	14.6831	2.5	19	157.4	22.5917	17.4	28.6	57.9167	22	83	12.6375	4.1	17	0	21.1625	15.6	29.1	64.5365	20	95	13.5875	2.5	17	0.6
48	Cupinzeiro	2019-01-10	32	3	0	0	0	19.7208	15.7	24.8	69.7083	42	95	13.6042	10.3	15.6	0.2	20.675	12.8	29.1	71.0586	20	96	14.6831	2.5	19	157.4	22.5917	17.4	28.6	57.9167	22	83	12.6375	4.1	17	0	21.1625	15.6	29.1	64.5365	20	95	13.5875	2.5	17	0.6
50	Cupinzeiro	2019-01-10	32	24	0	0	0	19.7208	15.7	24.8	69.7083	42	95	13.6042	10.3	15.6	0.2	20.675	12.8	29.1	71.0586	20	96	14.6831	2.5	19	157.4	22.5917	17.4	28.6	57.9167	22	83	12.6375	4.1	17	0	21.1625	15.6	29.1	64.5365	20	95	13.5875	2.5	17	0.6
52	Cupinzeiro	2019-01-10	32	32	0	0	0	19.7208	15.7	24.8	69.7083	42	95	13.6042	10.3	15.6	0.2	20.675	12.8	29.1	71.0586	20	96	14.6831	2.5	19	157.4	22.5917	17.4	28.6	57.9167	22	83	12.6375	4.1	17	0	21.1625	15.6	29.1	64.5365	20	95	13.5875	2.5	17	0.6
1	Cupinzeiro	2019-01-17	33	98	0	0	0	21.3792	17.9	28	72.875	43	90	16.0292	13.5	18.2	0.4	21.0348	15.2	29.3	70.4284	20	96	14.9152	2.5	19	136.2	19.7208	15.7	24.8	69.7083	42	95	13.6042	10.3	15.6	0.2	20.9906	15.7	29.3	70.1771	33	95	14.8729	6.6	18.2	5.6
2	Cupinzeiro	2019-01-17	33	8	2	0	0	21.3792	17.9	28	72.875	43	90	16.0292	13.5	18.2	0.4	21.0348	15.2	29.3	70.4284	20	96	14.9152	2.5	19	136.2	19.7208	15.7	24.8	69.7083	42	95	13.6042	10.3	15.6	0.2	20.9906	15.7	29.3	70.1771	33	95	14.8729	6.6	18.2	5.6
3	Cupinzeiro	2019-01-17	33	8	0	0	0	21.3792	17.9	28	72.875	43	90	16.0292	13.5	18.2	0.4	21.0348	15.2	29.3	70.4284	20	96	14.9152	2.5	19	136.2	19.7208	15.7	24.8	69.7083	42	95	13.6042	10.3	15.6	0.2	20.9906	15.7	29.3	70.1771	33	95	14.8729	6.6	18.2	5.6
4	Cupinzeiro	2019-01-17	33	2	0	0	0	21.3792	17.9	28	72.875	43	90	16.0292	13.5	18.2	0.4	21.0348	15.2	29.3	70.4284	20	96	14.9152	2.5	19	136.2	19.7208	15.7	24.8	69.7083	42	95	13.6042	10.3	15.6	0.2	20.9906	15.7	29.3	70.1771	33	95	14.8729	6.6	18.2	5.6
5	Cupinzeiro	2019-01-17	33	32	0	0	0	21.3792	17.9	28	72.875	43	90	16.0292	13.5	18.2	0.4	21.0348	15.2	29.3	70.4284	20	96	14.9152	2.5	19	136.2	19.7208	15.7	24.8	69.7083	42	95	13.6042	10.3	15.6	0.2	20.9906	15.7	29.3	70.1771	33	95	14.8729	6.6	18.2	5.6
6	Cupinzeiro	2019-01-17	33	2	15	0	0	21.3792	17.9	28	72.875	43	90	16.0292	13.5	18.2	0.4	21.0348	15.2	29.3	70.4284	20	96	14.9152	2.5	19	136.2	19.7208	15.7	24.8	69.7083	42	95	13.6042	10.3	15.6	0.2	20.9906	15.7	29.3	70.1771	33	95	14.8729	6.6	18.2	5.6
7	Cupinzeiro	2019-01-17	33	7	0	0	0	21.3792	17.9	28	72.875	43	90	16.0292	13.5	18.2	0.4	21.0348	15.2	29.3	70.4284	20	96	14.9152	2.5	19	136.2	19.7208	15.7	24.8	69.7083	42	95	13.6042	10.3	15.6	0.2	20.9906	15.7	29.3	70.1771	33	95	14.8729	6.6	18.2	5.6
11	Cupinzeiro	2019-01-17	33	16	0	0	0	21.3792	17.9	28	72.875	43	90	16.0292	13.5	18.2	0.4	21.0348	15.2	29.3	70.4284	20	96	14.9152	2.5	19	136.2	19.7208	15.7	24.8	69.7083	42	95	13.6042	10.3	15.6	0.2	20.9906	15.7	29.3	70.1771	33	95	14.8729	6.6	18.2	5.6
12	Cupinzeiro	2019-01-17	33	1	4	0	0	21.3792	17.9	28	72.875	43	90	16.0292	13.5	18.2	0.4	21.0348	15.2	29.3	70.4284	20	96	14.9152	2.5	19	136.2	19.7208	15.7	24.8	69.7083	42	95	13.6042	10.3	15.6	0.2	20.9906	15.7	29.3	70.1771	33	95	14.8729	6.6	18.2	5.6
17	Cupinzeiro	2019-01-17	33	26	1	0	1	21.3792	17.9	28	72.875	43	90	16.0292	13.5	18.2	0.4	21.0348	15.2	29.3	70.4284	20	96	14.9152	2.5	19	136.2	19.7208	15.7	24.8	69.7083	42	95	13.6042	10.3	15.6	0.2	20.9906	15.7	29.3	70.1771	33	95	14.8729	6.6	18.2	5.6
20	Cupinzeiro	2019-01-17	33	16	0	0	0	21.3792	17.9	28	72.875	43	90	16.0292	13.5	18.2	0.4	21.0348	15.2	29.3	70.4284	20	96	14.9152	2.5	19	136.2	19.7208	15.7	24.8	69.7083	42	95	13.6042	10.3	15.6	0.2	20.9906	15.7	29.3	70.1771	33	95	14.8729	6.6	18.2	5.6
24	Cupinzeiro	2019-01-17	33	6	0	0	0	21.3792	17.9	28	72.875	43	90	16.0292	13.5	18.2	0.4	21.0348	15.2	29.3	70.4284	20	96	14.9152	2.5	19	136.2	19.7208	15.7	24.8	69.7083	42	95	13.6042	10.3	15.6	0.2	20.9906	15.7	29.3	70.1771	33	95	14.8729	6.6	18.2	5.6
25	Cupinzeiro	2019-01-17	33	7	0	0	0	21.3792	17.9	28	72.875	43	90	16.0292	13.5	18.2	0.4	21.0348	15.2	29.3	70.4284	20	96	14.9152	2.5	19	136.2	19.7208	15.7	24.8	69.7083	42	95	13.6042	10.3	15.6	0.2	20.9906	15.7	29.3	70.1771	33	95	14.8729	6.6	18.2	5.6
26	Cupinzeiro	2019-01-17	33	14	0	0	2	21.3792	17.9	28	72.875	43	90	16.0292	13.5	18.2	0.4	21.0348	15.2	29.3	70.4284	20	96	14.9152	2.5	19	136.2	19.7208	15.7	24.8	69.7083	42	95	13.6042	10.3	15.6	0.2	20.9906	15.7	29.3	70.1771	33	95	14.8729	6.6	18.2	5.6
27	Cupinzeiro	2019-01-17	33	12	0	0	0	21.3792	17.9	28	72.875	43	90	16.0292	13.5	18.2	0.4	21.0348	15.2	29.3	70.4284	20	96	14.9152	2.5	19	136.2	19.7208	15.7	24.8	69.7083	42	95	13.6042	10.3	15.6	0.2	20.9906	15.7	29.3	70.1771	33	95	14.8729	6.6	18.2	5.6
28	Cupinzeiro	2019-01-17	33	4	0	0	0	21.3792	17.9	28	72.875	43	90	16.0292	13.5	18.2	0.4	21.0348	15.2	29.3	70.4284	20	96	14.9152	2.5	19	136.2	19.7208	15.7	24.8	69.7083	42	95	13.6042	10.3	15.6	0.2	20.9906	15.7	29.3	70.1771	33	95	14.8729	6.6	18.2	5.6
29	Cupinzeiro	2019-01-17	33	4	0	0	0	21.3792	17.9	28	72.875	43	90	16.0292	13.5	18.2	0.4	21.0348	15.2	29.3	70.4284	20	96	14.9152	2.5	19	136.2	19.7208	15.7	24.8	69.7083	42	95	13.6042	10.3	15.6	0.2	20.9906	15.7	29.3	70.1771	33	95	14.8729	6.6	18.2	5.6
30	Cupinzeiro	2019-01-17	33	9	0	0	0	21.3792	17.9	28	72.875	43	90	16.0292	13.5	18.2	0.4	21.0348	15.2	29.3	70.4284	20	96	14.9152	2.5	19	136.2	19.7208	15.7	24.8	69.7083	42	95	13.6042	10.3	15.6	0.2	20.9906	15.7	29.3	70.1771	33	95	14.8729	6.6	18.2	5.6
32	Cupinzeiro	2019-01-17	33	16	0	0	3	21.3792	17.9	28	72.875	43	90	16.0292	13.5	18.2	0.4	21.0348	15.2	29.3	70.4284	20	96	14.9152	2.5	19	136.2	19.7208	15.7	24.8	69.7083	42	95	13.6042	10.3	15.6	0.2	20.9906	15.7	29.3	70.1771	33	95	14.8729	6.6	18.2	5.6
34	Cupinzeiro	2019-01-17	33	25	0	0	3	21.3792	17.9	28	72.875	43	90	16.0292	13.5	18.2	0.4	21.0348	15.2	29.3	70.4284	20	96	14.9152	2.5	19	136.2	19.7208	15.7	24.8	69.7083	42	95	13.6042	10.3	15.6	0.2	20.9906	15.7	29.3	70.1771	33	95	14.8729	6.6	18.2	5.6
36	Cupinzeiro	2019-01-17	33	10	0	0	0	21.3792	17.9	28	72.875	43	90	16.0292	13.5	18.2	0.4	21.0348	15.2	29.3	70.4284	20	96	14.9152	2.5	19	136.2	19.7208	15.7	24.8	69.7083	42	95	13.6042	10.3	15.6	0.2	20.9906	15.7	29.3	70.1771	33	95	14.8729	6.6	18.2	5.6
38	Cupinzeiro	2019-01-17	33	3	0	0	0	21.3792	17.9	28	72.875	43	90	16.0292	13.5	18.2	0.4	21.0348	15.2	29.3	70.4284	20	96	14.9152	2.5	19	136.2	19.7208	15.7	24.8	69.7083	42	95	13.6042	10.3	15.6	0.2	20.9906	15.7	29.3	70.1771	33	95	14.8729	6.6	18.2	5.6
39	Cupinzeiro	2019-01-17	33	10	0	0	0	21.3792	17.9	28	72.875	43	90	16.0292	13.5	18.2	0.4	21.0348	15.2	29.3	70.4284	20	96	14.9152	2.5	19	136.2	19.7208	15.7	24.8	69.7083	42	95	13.6042	10.3	15.6	0.2	20.9906	15.7	29.3	70.1771	33	95	14.8729	6.6	18.2	5.6
40	Cupinzeiro	2019-01-17	33	21	0	0	0	21.3792	17.9	28	72.875	43	90	16.0292	13.5	18.2	0.4	21.0348	15.2	29.3	70.4284	20	96	14.9152	2.5	19	136.2	19.7208	15.7	24.8	69.7083	42	95	13.6042	10.3	15.6	0.2	20.9906	15.7	29.3	70.1771	33	95	14.8729	6.6	18.2	5.6
42	Cupinzeiro	2019-01-17	33	16	1	0	0	21.3792	17.9	28	72.875	43	90	16.0292	13.5	18.2	0.4	21.0348	15.2	29.3	70.4284	20	96	14.9152	2.5	19	136.2	19.7208	15.7	24.8	69.7083	42	95	13.6042	10.3	15.6	0.2	20.9906	15.7	29.3	70.1771	33	95	14.8729	6.6	18.2	5.6
44	Cupinzeiro	2019-01-17	33	5	0	0	1	21.3792	17.9	28	72.875	43	90	16.0292	13.5	18.2	0.4	21.0348	15.2	29.3	70.4284	20	96	14.9152	2.5	19	136.2	19.7208	15.7	24.8	69.7083	42	95	13.6042	10.3	15.6	0.2	20.9906	15.7	29.3	70.1771	33	95	14.8729	6.6	18.2	5.6
46	Cupinzeiro	2019-01-17	33	5	3	0	1	21.3792	17.9	28	72.875	43	90	16.0292	13.5	18.2	0.4	21.0348	15.2	29.3	70.4284	20	96	14.9152	2.5	19	136.2	19.7208	15.7	24.8	69.7083	42	95	13.6042	10.3	15.6	0.2	20.9906	15.7	29.3	70.1771	33	95	14.8729	6.6	18.2	5.6
47	Cupinzeiro	2019-01-17	33	13	0	0	0	21.3792	17.9	28	72.875	43	90	16.0292	13.5	18.2	0.4	21.0348	15.2	29.3	70.4284	20	96	14.9152	2.5	19	136.2	19.7208	15.7	24.8	69.7083	42	95	13.6042	10.3	15.6	0.2	20.9906	15.7	29.3	70.1771	33	95	14.8729	6.6	18.2	5.6
48	Cupinzeiro	2019-01-17	33	3	0	0	0	21.3792	17.9	28	72.875	43	90	16.0292	13.5	18.2	0.4	21.0348	15.2	29.3	70.4284	20	96	14.9152	2.5	19	136.2	19.7208	15.7	24.8	69.7083	42	95	13.6042	10.3	15.6	0.2	20.9906	15.7	29.3	70.1771	33	95	14.8729	6.6	18.2	5.6
50	Cupinzeiro	2019-01-17	33	24	0	0	0	21.3792	17.9	28	72.875	43	90	16.0292	13.5	18.2	0.4	21.0348	15.2	29.3	70.4284	20	96	14.9152	2.5	19	136.2	19.7208	15.7	24.8	69.7083	42	95	13.6042	10.3	15.6	0.2	20.9906	15.7	29.3	70.1771	33	95	14.8729	6.6	18.2	5.6
52	Cupinzeiro	2019-01-17	33	32	0	0	0	21.3792	17.9	28	72.875	43	90	16.0292	13.5	18.2	0.4	21.0348	15.2	29.3	70.4284	20	96	14.9152	2.5	19	136.2	19.7208	15.7	24.8	69.7083	42	95	13.6042	10.3	15.6	0.2	20.9906	15.7	29.3	70.1771	33	95	14.8729	6.6	18.2	5.6
1	Cupinzeiro	2019-01-24	34	98	0	0	0	21.5042	16	28	61.1667	35	83	13.2708	10.6	16.3	0	20.9928	15.6	30	70.1029	20	96	14.7708	2.5	19	127	21.3792	17.9	28	72.875	43	90	16.0292	13.5	18.2	0.4	21.8547	16	30	63.7552	27	93	14.1109	7.7	18.2	0.4
2	Cupinzeiro	2019-01-24	34	8	6	0	0	21.5042	16	28	61.1667	35	83	13.2708	10.6	16.3	0	20.9928	15.6	30	70.1029	20	96	14.7708	2.5	19	127	21.3792	17.9	28	72.875	43	90	16.0292	13.5	18.2	0.4	21.8547	16	30	63.7552	27	93	14.1109	7.7	18.2	0.4
3	Cupinzeiro	2019-01-24	34	8	0	0	0	21.5042	16	28	61.1667	35	83	13.2708	10.6	16.3	0	20.9928	15.6	30	70.1029	20	96	14.7708	2.5	19	127	21.3792	17.9	28	72.875	43	90	16.0292	13.5	18.2	0.4	21.8547	16	30	63.7552	27	93	14.1109	7.7	18.2	0.4
4	Cupinzeiro	2019-01-24	34	2	0	0	0	21.5042	16	28	61.1667	35	83	13.2708	10.6	16.3	0	20.9928	15.6	30	70.1029	20	96	14.7708	2.5	19	127	21.3792	17.9	28	72.875	43	90	16.0292	13.5	18.2	0.4	21.8547	16	30	63.7552	27	93	14.1109	7.7	18.2	0.4
5	Cupinzeiro	2019-01-24	34	32	0	0	0	21.5042	16	28	61.1667	35	83	13.2708	10.6	16.3	0	20.9928	15.6	30	70.1029	20	96	14.7708	2.5	19	127	21.3792	17.9	28	72.875	43	90	16.0292	13.5	18.2	0.4	21.8547	16	30	63.7552	27	93	14.1109	7.7	18.2	0.4
6	Cupinzeiro	2019-01-24	34	2	17	0	0	21.5042	16	28	61.1667	35	83	13.2708	10.6	16.3	0	20.9928	15.6	30	70.1029	20	96	14.7708	2.5	19	127	21.3792	17.9	28	72.875	43	90	16.0292	13.5	18.2	0.4	21.8547	16	30	63.7552	27	93	14.1109	7.7	18.2	0.4
7	Cupinzeiro	2019-01-24	34	7	0	0	0	21.5042	16	28	61.1667	35	83	13.2708	10.6	16.3	0	20.9928	15.6	30	70.1029	20	96	14.7708	2.5	19	127	21.3792	17.9	28	72.875	43	90	16.0292	13.5	18.2	0.4	21.8547	16	30	63.7552	27	93	14.1109	7.7	18.2	0.4
11	Cupinzeiro	2019-01-24	34	16	0	0	0	21.5042	16	28	61.1667	35	83	13.2708	10.6	16.3	0	20.9928	15.6	30	70.1029	20	96	14.7708	2.5	19	127	21.3792	17.9	28	72.875	43	90	16.0292	13.5	18.2	0.4	21.8547	16	30	63.7552	27	93	14.1109	7.7	18.2	0.4
12	Cupinzeiro	2019-01-24	34	1	3	0	0	21.5042	16	28	61.1667	35	83	13.2708	10.6	16.3	0	20.9928	15.6	30	70.1029	20	96	14.7708	2.5	19	127	21.3792	17.9	28	72.875	43	90	16.0292	13.5	18.2	0.4	21.8547	16	30	63.7552	27	93	14.1109	7.7	18.2	0.4
17	Cupinzeiro	2019-01-24	34	26	0	0	0	21.5042	16	28	61.1667	35	83	13.2708	10.6	16.3	0	20.9928	15.6	30	70.1029	20	96	14.7708	2.5	19	127	21.3792	17.9	28	72.875	43	90	16.0292	13.5	18.2	0.4	21.8547	16	30	63.7552	27	93	14.1109	7.7	18.2	0.4
20	Cupinzeiro	2019-01-24	34	16	0	0	0	21.5042	16	28	61.1667	35	83	13.2708	10.6	16.3	0	20.9928	15.6	30	70.1029	20	96	14.7708	2.5	19	127	21.3792	17.9	28	72.875	43	90	16.0292	13.5	18.2	0.4	21.8547	16	30	63.7552	27	93	14.1109	7.7	18.2	0.4
24	Cupinzeiro	2019-01-24	34	6	0	0	0	21.5042	16	28	61.1667	35	83	13.2708	10.6	16.3	0	20.9928	15.6	30	70.1029	20	96	14.7708	2.5	19	127	21.3792	17.9	28	72.875	43	90	16.0292	13.5	18.2	0.4	21.8547	16	30	63.7552	27	93	14.1109	7.7	18.2	0.4
25	Cupinzeiro	2019-01-24	34	7	0	0	0	21.5042	16	28	61.1667	35	83	13.2708	10.6	16.3	0	20.9928	15.6	30	70.1029	20	96	14.7708	2.5	19	127	21.3792	17.9	28	72.875	43	90	16.0292	13.5	18.2	0.4	21.8547	16	30	63.7552	27	93	14.1109	7.7	18.2	0.4
26	Cupinzeiro	2019-01-24	34	14	0	0	1	21.5042	16	28	61.1667	35	83	13.2708	10.6	16.3	0	20.9928	15.6	30	70.1029	20	96	14.7708	2.5	19	127	21.3792	17.9	28	72.875	43	90	16.0292	13.5	18.2	0.4	21.8547	16	30	63.7552	27	93	14.1109	7.7	18.2	0.4
27	Cupinzeiro	2019-01-24	34	12	0	0	0	21.5042	16	28	61.1667	35	83	13.2708	10.6	16.3	0	20.9928	15.6	30	70.1029	20	96	14.7708	2.5	19	127	21.3792	17.9	28	72.875	43	90	16.0292	13.5	18.2	0.4	21.8547	16	30	63.7552	27	93	14.1109	7.7	18.2	0.4
28	Cupinzeiro	2019-01-24	34	4	0	0	0	21.5042	16	28	61.1667	35	83	13.2708	10.6	16.3	0	20.9928	15.6	30	70.1029	20	96	14.7708	2.5	19	127	21.3792	17.9	28	72.875	43	90	16.0292	13.5	18.2	0.4	21.8547	16	30	63.7552	27	93	14.1109	7.7	18.2	0.4
29	Cupinzeiro	2019-01-24	34	4	0	0	0	21.5042	16	28	61.1667	35	83	13.2708	10.6	16.3	0	20.9928	15.6	30	70.1029	20	96	14.7708	2.5	19	127	21.3792	17.9	28	72.875	43	90	16.0292	13.5	18.2	0.4	21.8547	16	30	63.7552	27	93	14.1109	7.7	18.2	0.4
30	Cupinzeiro	2019-01-24	34	9	0	0	0	21.5042	16	28	61.1667	35	83	13.2708	10.6	16.3	0	20.9928	15.6	30	70.1029	20	96	14.7708	2.5	19	127	21.3792	17.9	28	72.875	43	90	16.0292	13.5	18.2	0.4	21.8547	16	30	63.7552	27	93	14.1109	7.7	18.2	0.4
32	Cupinzeiro	2019-01-24	34	16	0	0	3	21.5042	16	28	61.1667	35	83	13.2708	10.6	16.3	0	20.9928	15.6	30	70.1029	20	96	14.7708	2.5	19	127	21.3792	17.9	28	72.875	43	90	16.0292	13.5	18.2	0.4	21.8547	16	30	63.7552	27	93	14.1109	7.7	18.2	0.4
34	Cupinzeiro	2019-01-24	34	25	8	0	2	21.5042	16	28	61.1667	35	83	13.2708	10.6	16.3	0	20.9928	15.6	30	70.1029	20	96	14.7708	2.5	19	127	21.3792	17.9	28	72.875	43	90	16.0292	13.5	18.2	0.4	21.8547	16	30	63.7552	27	93	14.1109	7.7	18.2	0.4
36	Cupinzeiro	2019-01-24	34	10	20	0	0	21.5042	16	28	61.1667	35	83	13.2708	10.6	16.3	0	20.9928	15.6	30	70.1029	20	96	14.7708	2.5	19	127	21.3792	17.9	28	72.875	43	90	16.0292	13.5	18.2	0.4	21.8547	16	30	63.7552	27	93	14.1109	7.7	18.2	0.4
38	Cupinzeiro	2019-01-24	34	3	0	0	0	21.5042	16	28	61.1667	35	83	13.2708	10.6	16.3	0	20.9928	15.6	30	70.1029	20	96	14.7708	2.5	19	127	21.3792	17.9	28	72.875	43	90	16.0292	13.5	18.2	0.4	21.8547	16	30	63.7552	27	93	14.1109	7.7	18.2	0.4
39	Cupinzeiro	2019-01-24	34	10	0	0	0	21.5042	16	28	61.1667	35	83	13.2708	10.6	16.3	0	20.9928	15.6	30	70.1029	20	96	14.7708	2.5	19	127	21.3792	17.9	28	72.875	43	90	16.0292	13.5	18.2	0.4	21.8547	16	30	63.7552	27	93	14.1109	7.7	18.2	0.4
40	Cupinzeiro	2019-01-24	34	21	0	0	0	21.5042	16	28	61.1667	35	83	13.2708	10.6	16.3	0	20.9928	15.6	30	70.1029	20	96	14.7708	2.5	19	127	21.3792	17.9	28	72.875	43	90	16.0292	13.5	18.2	0.4	21.8547	16	30	63.7552	27	93	14.1109	7.7	18.2	0.4
42	Cupinzeiro	2019-01-24	34	16	1	0	0	21.5042	16	28	61.1667	35	83	13.2708	10.6	16.3	0	20.9928	15.6	30	70.1029	20	96	14.7708	2.5	19	127	21.3792	17.9	28	72.875	43	90	16.0292	13.5	18.2	0.4	21.8547	16	30	63.7552	27	93	14.1109	7.7	18.2	0.4
44	Cupinzeiro	2019-01-24	34	5	0	0	1	21.5042	16	28	61.1667	35	83	13.2708	10.6	16.3	0	20.9928	15.6	30	70.1029	20	96	14.7708	2.5	19	127	21.3792	17.9	28	72.875	43	90	16.0292	13.5	18.2	0.4	21.8547	16	30	63.7552	27	93	14.1109	7.7	18.2	0.4
46	Cupinzeiro	2019-01-24	34	5	4	0	1	21.5042	16	28	61.1667	35	83	13.2708	10.6	16.3	0	20.9928	15.6	30	70.1029	20	96	14.7708	2.5	19	127	21.3792	17.9	28	72.875	43	90	16.0292	13.5	18.2	0.4	21.8547	16	30	63.7552	27	93	14.1109	7.7	18.2	0.4
47	Cupinzeiro	2019-01-24	34	13	0	0	0	21.5042	16	28	61.1667	35	83	13.2708	10.6	16.3	0	20.9928	15.6	30	70.1029	20	96	14.7708	2.5	19	127	21.3792	17.9	28	72.875	43	90	16.0292	13.5	18.2	0.4	21.8547	16	30	63.7552	27	93	14.1109	7.7	18.2	0.4
48	Cupinzeiro	2019-01-24	34	3	0	0	0	21.5042	16	28	61.1667	35	83	13.2708	10.6	16.3	0	20.9928	15.6	30	70.1029	20	96	14.7708	2.5	19	127	21.3792	17.9	28	72.875	43	90	16.0292	13.5	18.2	0.4	21.8547	16	30	63.7552	27	93	14.1109	7.7	18.2	0.4
50	Cupinzeiro	2019-01-24	34	24	2	0	0	21.5042	16	28	61.1667	35	83	13.2708	10.6	16.3	0	20.9928	15.6	30	70.1029	20	96	14.7708	2.5	19	127	21.3792	17.9	28	72.875	43	90	16.0292	13.5	18.2	0.4	21.8547	16	30	63.7552	27	93	14.1109	7.7	18.2	0.4
52	Cupinzeiro	2019-01-24	34	32	0	0	0	21.5042	16	28	61.1667	35	83	13.2708	10.6	16.3	0	20.9928	15.6	30	70.1029	20	96	14.7708	2.5	19	127	21.3792	17.9	28	72.875	43	90	16.0292	13.5	18.2	0.4	21.8547	16	30	63.7552	27	93	14.1109	7.7	18.2	0.4
1	Cupinzeiro	2019-01-31	35	98	0	0	0	22.6542	17.3	29.4	52.8333	28	74	11.6875	7.3	15.2	0	21.2682	15.6	30	66.5924	20	96	14.1539	2.5	18.5	50.2	21.5042	16	28	61.1667	35	83	13.2708	10.6	16.3	0	21.4016	15.8	29.4	63.4167	25	93	13.4365	6	17.1	4.2
2	Cupinzeiro	2019-01-31	35	8	0	0	0	22.6542	17.3	29.4	52.8333	28	74	11.6875	7.3	15.2	0	21.2682	15.6	30	66.5924	20	96	14.1539	2.5	18.5	50.2	21.5042	16	28	61.1667	35	83	13.2708	10.6	16.3	0	21.4016	15.8	29.4	63.4167	25	93	13.4365	6	17.1	4.2
3	Cupinzeiro	2019-01-31	35	8	0	0	0	22.6542	17.3	29.4	52.8333	28	74	11.6875	7.3	15.2	0	21.2682	15.6	30	66.5924	20	96	14.1539	2.5	18.5	50.2	21.5042	16	28	61.1667	35	83	13.2708	10.6	16.3	0	21.4016	15.8	29.4	63.4167	25	93	13.4365	6	17.1	4.2
4	Cupinzeiro	2019-01-31	35	2	0	0	0	22.6542	17.3	29.4	52.8333	28	74	11.6875	7.3	15.2	0	21.2682	15.6	30	66.5924	20	96	14.1539	2.5	18.5	50.2	21.5042	16	28	61.1667	35	83	13.2708	10.6	16.3	0	21.4016	15.8	29.4	63.4167	25	93	13.4365	6	17.1	4.2
5	Cupinzeiro	2019-01-31	35	32	0	0	0	22.6542	17.3	29.4	52.8333	28	74	11.6875	7.3	15.2	0	21.2682	15.6	30	66.5924	20	96	14.1539	2.5	18.5	50.2	21.5042	16	28	61.1667	35	83	13.2708	10.6	16.3	0	21.4016	15.8	29.4	63.4167	25	93	13.4365	6	17.1	4.2
6	Cupinzeiro	2019-01-31	35	2	12	5	0	22.6542	17.3	29.4	52.8333	28	74	11.6875	7.3	15.2	0	21.2682	15.6	30	66.5924	20	96	14.1539	2.5	18.5	50.2	21.5042	16	28	61.1667	35	83	13.2708	10.6	16.3	0	21.4016	15.8	29.4	63.4167	25	93	13.4365	6	17.1	4.2
7	Cupinzeiro	2019-01-31	35	7	0	0	0	22.6542	17.3	29.4	52.8333	28	74	11.6875	7.3	15.2	0	21.2682	15.6	30	66.5924	20	96	14.1539	2.5	18.5	50.2	21.5042	16	28	61.1667	35	83	13.2708	10.6	16.3	0	21.4016	15.8	29.4	63.4167	25	93	13.4365	6	17.1	4.2
11	Cupinzeiro	2019-01-31	35	16	0	0	0	22.6542	17.3	29.4	52.8333	28	74	11.6875	7.3	15.2	0	21.2682	15.6	30	66.5924	20	96	14.1539	2.5	18.5	50.2	21.5042	16	28	61.1667	35	83	13.2708	10.6	16.3	0	21.4016	15.8	29.4	63.4167	25	93	13.4365	6	17.1	4.2
12	Cupinzeiro	2019-01-31	35	1	1	2	0	22.6542	17.3	29.4	52.8333	28	74	11.6875	7.3	15.2	0	21.2682	15.6	30	66.5924	20	96	14.1539	2.5	18.5	50.2	21.5042	16	28	61.1667	35	83	13.2708	10.6	16.3	0	21.4016	15.8	29.4	63.4167	25	93	13.4365	6	17.1	4.2
17	Cupinzeiro	2019-01-31	35	26	0	0	0	22.6542	17.3	29.4	52.8333	28	74	11.6875	7.3	15.2	0	21.2682	15.6	30	66.5924	20	96	14.1539	2.5	18.5	50.2	21.5042	16	28	61.1667	35	83	13.2708	10.6	16.3	0	21.4016	15.8	29.4	63.4167	25	93	13.4365	6	17.1	4.2
20	Cupinzeiro	2019-01-31	35	16	0	0	0	22.6542	17.3	29.4	52.8333	28	74	11.6875	7.3	15.2	0	21.2682	15.6	30	66.5924	20	96	14.1539	2.5	18.5	50.2	21.5042	16	28	61.1667	35	83	13.2708	10.6	16.3	0	21.4016	15.8	29.4	63.4167	25	93	13.4365	6	17.1	4.2
24	Cupinzeiro	2019-01-31	35	6	0	0	0	22.6542	17.3	29.4	52.8333	28	74	11.6875	7.3	15.2	0	21.2682	15.6	30	66.5924	20	96	14.1539	2.5	18.5	50.2	21.5042	16	28	61.1667	35	83	13.2708	10.6	16.3	0	21.4016	15.8	29.4	63.4167	25	93	13.4365	6	17.1	4.2
25	Cupinzeiro	2019-01-31	35	7	0	0	0	22.6542	17.3	29.4	52.8333	28	74	11.6875	7.3	15.2	0	21.2682	15.6	30	66.5924	20	96	14.1539	2.5	18.5	50.2	21.5042	16	28	61.1667	35	83	13.2708	10.6	16.3	0	21.4016	15.8	29.4	63.4167	25	93	13.4365	6	17.1	4.2
26	Cupinzeiro	2019-01-31	35	14	0	0	0	22.6542	17.3	29.4	52.8333	28	74	11.6875	7.3	15.2	0	21.2682	15.6	30	66.5924	20	96	14.1539	2.5	18.5	50.2	21.5042	16	28	61.1667	35	83	13.2708	10.6	16.3	0	21.4016	15.8	29.4	63.4167	25	93	13.4365	6	17.1	4.2
27	Cupinzeiro	2019-01-31	35	12	0	0	0	22.6542	17.3	29.4	52.8333	28	74	11.6875	7.3	15.2	0	21.2682	15.6	30	66.5924	20	96	14.1539	2.5	18.5	50.2	21.5042	16	28	61.1667	35	83	13.2708	10.6	16.3	0	21.4016	15.8	29.4	63.4167	25	93	13.4365	6	17.1	4.2
28	Cupinzeiro	2019-01-31	35	4	0	0	0	22.6542	17.3	29.4	52.8333	28	74	11.6875	7.3	15.2	0	21.2682	15.6	30	66.5924	20	96	14.1539	2.5	18.5	50.2	21.5042	16	28	61.1667	35	83	13.2708	10.6	16.3	0	21.4016	15.8	29.4	63.4167	25	93	13.4365	6	17.1	4.2
29	Cupinzeiro	2019-01-31	35	4	0	0	0	22.6542	17.3	29.4	52.8333	28	74	11.6875	7.3	15.2	0	21.2682	15.6	30	66.5924	20	96	14.1539	2.5	18.5	50.2	21.5042	16	28	61.1667	35	83	13.2708	10.6	16.3	0	21.4016	15.8	29.4	63.4167	25	93	13.4365	6	17.1	4.2
30	Cupinzeiro	2019-01-31	35	9	0	0	0	22.6542	17.3	29.4	52.8333	28	74	11.6875	7.3	15.2	0	21.2682	15.6	30	66.5924	20	96	14.1539	2.5	18.5	50.2	21.5042	16	28	61.1667	35	83	13.2708	10.6	16.3	0	21.4016	15.8	29.4	63.4167	25	93	13.4365	6	17.1	4.2
32	Cupinzeiro	2019-01-31	35	16	0	0	0	22.6542	17.3	29.4	52.8333	28	74	11.6875	7.3	15.2	0	21.2682	15.6	30	66.5924	20	96	14.1539	2.5	18.5	50.2	21.5042	16	28	61.1667	35	83	13.2708	10.6	16.3	0	21.4016	15.8	29.4	63.4167	25	93	13.4365	6	17.1	4.2
34	Cupinzeiro	2019-01-31	35	25	7	1	2	22.6542	17.3	29.4	52.8333	28	74	11.6875	7.3	15.2	0	21.2682	15.6	30	66.5924	20	96	14.1539	2.5	18.5	50.2	21.5042	16	28	61.1667	35	83	13.2708	10.6	16.3	0	21.4016	15.8	29.4	63.4167	25	93	13.4365	6	17.1	4.2
36	Cupinzeiro	2019-01-31	35	10	21	0	0	22.6542	17.3	29.4	52.8333	28	74	11.6875	7.3	15.2	0	21.2682	15.6	30	66.5924	20	96	14.1539	2.5	18.5	50.2	21.5042	16	28	61.1667	35	83	13.2708	10.6	16.3	0	21.4016	15.8	29.4	63.4167	25	93	13.4365	6	17.1	4.2
38	Cupinzeiro	2019-01-31	35	3	0	0	0	22.6542	17.3	29.4	52.8333	28	74	11.6875	7.3	15.2	0	21.2682	15.6	30	66.5924	20	96	14.1539	2.5	18.5	50.2	21.5042	16	28	61.1667	35	83	13.2708	10.6	16.3	0	21.4016	15.8	29.4	63.4167	25	93	13.4365	6	17.1	4.2
39	Cupinzeiro	2019-01-31	35	10	0	0	0	22.6542	17.3	29.4	52.8333	28	74	11.6875	7.3	15.2	0	21.2682	15.6	30	66.5924	20	96	14.1539	2.5	18.5	50.2	21.5042	16	28	61.1667	35	83	13.2708	10.6	16.3	0	21.4016	15.8	29.4	63.4167	25	93	13.4365	6	17.1	4.2
40	Cupinzeiro	2019-01-31	35	21	0	0	0	22.6542	17.3	29.4	52.8333	28	74	11.6875	7.3	15.2	0	21.2682	15.6	30	66.5924	20	96	14.1539	2.5	18.5	50.2	21.5042	16	28	61.1667	35	83	13.2708	10.6	16.3	0	21.4016	15.8	29.4	63.4167	25	93	13.4365	6	17.1	4.2
42	Cupinzeiro	2019-01-31	35	16	0	1	0	22.6542	17.3	29.4	52.8333	28	74	11.6875	7.3	15.2	0	21.2682	15.6	30	66.5924	20	96	14.1539	2.5	18.5	50.2	21.5042	16	28	61.1667	35	83	13.2708	10.6	16.3	0	21.4016	15.8	29.4	63.4167	25	93	13.4365	6	17.1	4.2
44	Cupinzeiro	2019-01-31	35	5	0	0	1	22.6542	17.3	29.4	52.8333	28	74	11.6875	7.3	15.2	0	21.2682	15.6	30	66.5924	20	96	14.1539	2.5	18.5	50.2	21.5042	16	28	61.1667	35	83	13.2708	10.6	16.3	0	21.4016	15.8	29.4	63.4167	25	93	13.4365	6	17.1	4.2
46	Cupinzeiro	2019-01-31	35	5	4	0	1	22.6542	17.3	29.4	52.8333	28	74	11.6875	7.3	15.2	0	21.2682	15.6	30	66.5924	20	96	14.1539	2.5	18.5	50.2	21.5042	16	28	61.1667	35	83	13.2708	10.6	16.3	0	21.4016	15.8	29.4	63.4167	25	93	13.4365	6	17.1	4.2
47	Cupinzeiro	2019-01-31	35	13	0	0	0	22.6542	17.3	29.4	52.8333	28	74	11.6875	7.3	15.2	0	21.2682	15.6	30	66.5924	20	96	14.1539	2.5	18.5	50.2	21.5042	16	28	61.1667	35	83	13.2708	10.6	16.3	0	21.4016	15.8	29.4	63.4167	25	93	13.4365	6	17.1	4.2
48	Cupinzeiro	2019-01-31	35	3	0	0	0	22.6542	17.3	29.4	52.8333	28	74	11.6875	7.3	15.2	0	21.2682	15.6	30	66.5924	20	96	14.1539	2.5	18.5	50.2	21.5042	16	28	61.1667	35	83	13.2708	10.6	16.3	0	21.4016	15.8	29.4	63.4167	25	93	13.4365	6	17.1	4.2
50	Cupinzeiro	2019-01-31	35	24	1	0	0	22.6542	17.3	29.4	52.8333	28	74	11.6875	7.3	15.2	0	21.2682	15.6	30	66.5924	20	96	14.1539	2.5	18.5	50.2	21.5042	16	28	61.1667	35	83	13.2708	10.6	16.3	0	21.4016	15.8	29.4	63.4167	25	93	13.4365	6	17.1	4.2
52	Cupinzeiro	2019-01-31	35	32	0	0	0	22.6542	17.3	29.4	52.8333	28	74	11.6875	7.3	15.2	0	21.2682	15.6	30	66.5924	20	96	14.1539	2.5	18.5	50.2	21.5042	16	28	61.1667	35	83	13.2708	10.6	16.3	0	21.4016	15.8	29.4	63.4167	25	93	13.4365	6	17.1	4.2
1	Cupinzeiro	2019-02-07	36	98	0	0	0	18.3542	16.7	21.4	92.2083	83	96	17.0583	15.8	19.7	18.4	21.3362	15.6	30.5	66.1888	23	96	14.1069	5.4	19.7	68.2	22.6542	17.3	29.4	52.8333	28	74	11.6875	7.3	15.2	0	21.7135	16.5	30.5	64.9427	23	96	13.8922	5.4	19.7	58.4
2	Cupinzeiro	2019-02-07	36	8	0	0	0	18.3542	16.7	21.4	92.2083	83	96	17.0583	15.8	19.7	18.4	21.3362	15.6	30.5	66.1888	23	96	14.1069	5.4	19.7	68.2	22.6542	17.3	29.4	52.8333	28	74	11.6875	7.3	15.2	0	21.7135	16.5	30.5	64.9427	23	96	13.8922	5.4	19.7	58.4
3	Cupinzeiro	2019-02-07	36	8	0	0	0	18.3542	16.7	21.4	92.2083	83	96	17.0583	15.8	19.7	18.4	21.3362	15.6	30.5	66.1888	23	96	14.1069	5.4	19.7	68.2	22.6542	17.3	29.4	52.8333	28	74	11.6875	7.3	15.2	0	21.7135	16.5	30.5	64.9427	23	96	13.8922	5.4	19.7	58.4
4	Cupinzeiro	2019-02-07	36	2	0	0	0	18.3542	16.7	21.4	92.2083	83	96	17.0583	15.8	19.7	18.4	21.3362	15.6	30.5	66.1888	23	96	14.1069	5.4	19.7	68.2	22.6542	17.3	29.4	52.8333	28	74	11.6875	7.3	15.2	0	21.7135	16.5	30.5	64.9427	23	96	13.8922	5.4	19.7	58.4
5	Cupinzeiro	2019-02-07	36	32	0	0	0	18.3542	16.7	21.4	92.2083	83	96	17.0583	15.8	19.7	18.4	21.3362	15.6	30.5	66.1888	23	96	14.1069	5.4	19.7	68.2	22.6542	17.3	29.4	52.8333	28	74	11.6875	7.3	15.2	0	21.7135	16.5	30.5	64.9427	23	96	13.8922	5.4	19.7	58.4
6	Cupinzeiro	2019-02-07	36	2	0	4	6	18.3542	16.7	21.4	92.2083	83	96	17.0583	15.8	19.7	18.4	21.3362	15.6	30.5	66.1888	23	96	14.1069	5.4	19.7	68.2	22.6542	17.3	29.4	52.8333	28	74	11.6875	7.3	15.2	0	21.7135	16.5	30.5	64.9427	23	96	13.8922	5.4	19.7	58.4
7	Cupinzeiro	2019-02-07	36	7	0	0	0	18.3542	16.7	21.4	92.2083	83	96	17.0583	15.8	19.7	18.4	21.3362	15.6	30.5	66.1888	23	96	14.1069	5.4	19.7	68.2	22.6542	17.3	29.4	52.8333	28	74	11.6875	7.3	15.2	0	21.7135	16.5	30.5	64.9427	23	96	13.8922	5.4	19.7	58.4
11	Cupinzeiro	2019-02-07	36	16	0	0	0	18.3542	16.7	21.4	92.2083	83	96	17.0583	15.8	19.7	18.4	21.3362	15.6	30.5	66.1888	23	96	14.1069	5.4	19.7	68.2	22.6542	17.3	29.4	52.8333	28	74	11.6875	7.3	15.2	0	21.7135	16.5	30.5	64.9427	23	96	13.8922	5.4	19.7	58.4
12	Cupinzeiro	2019-02-07	36	1	0	0	2	18.3542	16.7	21.4	92.2083	83	96	17.0583	15.8	19.7	18.4	21.3362	15.6	30.5	66.1888	23	96	14.1069	5.4	19.7	68.2	22.6542	17.3	29.4	52.8333	28	74	11.6875	7.3	15.2	0	21.7135	16.5	30.5	64.9427	23	96	13.8922	5.4	19.7	58.4
17	Cupinzeiro	2019-02-07	36	26	0	0	0	18.3542	16.7	21.4	92.2083	83	96	17.0583	15.8	19.7	18.4	21.3362	15.6	30.5	66.1888	23	96	14.1069	5.4	19.7	68.2	22.6542	17.3	29.4	52.8333	28	74	11.6875	7.3	15.2	0	21.7135	16.5	30.5	64.9427	23	96	13.8922	5.4	19.7	58.4
20	Cupinzeiro	2019-02-07	36	16	0	0	0	18.3542	16.7	21.4	92.2083	83	96	17.0583	15.8	19.7	18.4	21.3362	15.6	30.5	66.1888	23	96	14.1069	5.4	19.7	68.2	22.6542	17.3	29.4	52.8333	28	74	11.6875	7.3	15.2	0	21.7135	16.5	30.5	64.9427	23	96	13.8922	5.4	19.7	58.4
24	Cupinzeiro	2019-02-07	36	6	0	0	0	18.3542	16.7	21.4	92.2083	83	96	17.0583	15.8	19.7	18.4	21.3362	15.6	30.5	66.1888	23	96	14.1069	5.4	19.7	68.2	22.6542	17.3	29.4	52.8333	28	74	11.6875	7.3	15.2	0	21.7135	16.5	30.5	64.9427	23	96	13.8922	5.4	19.7	58.4
25	Cupinzeiro	2019-02-07	36	7	0	0	0	18.3542	16.7	21.4	92.2083	83	96	17.0583	15.8	19.7	18.4	21.3362	15.6	30.5	66.1888	23	96	14.1069	5.4	19.7	68.2	22.6542	17.3	29.4	52.8333	28	74	11.6875	7.3	15.2	0	21.7135	16.5	30.5	64.9427	23	96	13.8922	5.4	19.7	58.4
26	Cupinzeiro	2019-02-07	36	14	0	0	0	18.3542	16.7	21.4	92.2083	83	96	17.0583	15.8	19.7	18.4	21.3362	15.6	30.5	66.1888	23	96	14.1069	5.4	19.7	68.2	22.6542	17.3	29.4	52.8333	28	74	11.6875	7.3	15.2	0	21.7135	16.5	30.5	64.9427	23	96	13.8922	5.4	19.7	58.4
27	Cupinzeiro	2019-02-07	36	12	0	0	0	18.3542	16.7	21.4	92.2083	83	96	17.0583	15.8	19.7	18.4	21.3362	15.6	30.5	66.1888	23	96	14.1069	5.4	19.7	68.2	22.6542	17.3	29.4	52.8333	28	74	11.6875	7.3	15.2	0	21.7135	16.5	30.5	64.9427	23	96	13.8922	5.4	19.7	58.4
28	Cupinzeiro	2019-02-07	36	4	0	0	0	18.3542	16.7	21.4	92.2083	83	96	17.0583	15.8	19.7	18.4	21.3362	15.6	30.5	66.1888	23	96	14.1069	5.4	19.7	68.2	22.6542	17.3	29.4	52.8333	28	74	11.6875	7.3	15.2	0	21.7135	16.5	30.5	64.9427	23	96	13.8922	5.4	19.7	58.4
29	Cupinzeiro	2019-02-07	36	4	0	0	0	18.3542	16.7	21.4	92.2083	83	96	17.0583	15.8	19.7	18.4	21.3362	15.6	30.5	66.1888	23	96	14.1069	5.4	19.7	68.2	22.6542	17.3	29.4	52.8333	28	74	11.6875	7.3	15.2	0	21.7135	16.5	30.5	64.9427	23	96	13.8922	5.4	19.7	58.4
30	Cupinzeiro	2019-02-07	36	9	0	0	0	18.3542	16.7	21.4	92.2083	83	96	17.0583	15.8	19.7	18.4	21.3362	15.6	30.5	66.1888	23	96	14.1069	5.4	19.7	68.2	22.6542	17.3	29.4	52.8333	28	74	11.6875	7.3	15.2	0	21.7135	16.5	30.5	64.9427	23	96	13.8922	5.4	19.7	58.4
32	Cupinzeiro	2019-02-07	36	16	0	0	0	18.3542	16.7	21.4	92.2083	83	96	17.0583	15.8	19.7	18.4	21.3362	15.6	30.5	66.1888	23	96	14.1069	5.4	19.7	68.2	22.6542	17.3	29.4	52.8333	28	74	11.6875	7.3	15.2	0	21.7135	16.5	30.5	64.9427	23	96	13.8922	5.4	19.7	58.4
34	Cupinzeiro	2019-02-07	36	25	0	5	2	18.3542	16.7	21.4	92.2083	83	96	17.0583	15.8	19.7	18.4	21.3362	15.6	30.5	66.1888	23	96	14.1069	5.4	19.7	68.2	22.6542	17.3	29.4	52.8333	28	74	11.6875	7.3	15.2	0	21.7135	16.5	30.5	64.9427	23	96	13.8922	5.4	19.7	58.4
36	Cupinzeiro	2019-02-07	36	10	0	0	0	18.3542	16.7	21.4	92.2083	83	96	17.0583	15.8	19.7	18.4	21.3362	15.6	30.5	66.1888	23	96	14.1069	5.4	19.7	68.2	22.6542	17.3	29.4	52.8333	28	74	11.6875	7.3	15.2	0	21.7135	16.5	30.5	64.9427	23	96	13.8922	5.4	19.7	58.4
38	Cupinzeiro	2019-02-07	36	3	0	0	0	18.3542	16.7	21.4	92.2083	83	96	17.0583	15.8	19.7	18.4	21.3362	15.6	30.5	66.1888	23	96	14.1069	5.4	19.7	68.2	22.6542	17.3	29.4	52.8333	28	74	11.6875	7.3	15.2	0	21.7135	16.5	30.5	64.9427	23	96	13.8922	5.4	19.7	58.4
39	Cupinzeiro	2019-02-07	36	10	0	0	0	18.3542	16.7	21.4	92.2083	83	96	17.0583	15.8	19.7	18.4	21.3362	15.6	30.5	66.1888	23	96	14.1069	5.4	19.7	68.2	22.6542	17.3	29.4	52.8333	28	74	11.6875	7.3	15.2	0	21.7135	16.5	30.5	64.9427	23	96	13.8922	5.4	19.7	58.4
40	Cupinzeiro	2019-02-07	36	21	0	0	0	18.3542	16.7	21.4	92.2083	83	96	17.0583	15.8	19.7	18.4	21.3362	15.6	30.5	66.1888	23	96	14.1069	5.4	19.7	68.2	22.6542	17.3	29.4	52.8333	28	74	11.6875	7.3	15.2	0	21.7135	16.5	30.5	64.9427	23	96	13.8922	5.4	19.7	58.4
42	Cupinzeiro	2019-02-07	36	16	0	0	1	18.3542	16.7	21.4	92.2083	83	96	17.0583	15.8	19.7	18.4	21.3362	15.6	30.5	66.1888	23	96	14.1069	5.4	19.7	68.2	22.6542	17.3	29.4	52.8333	28	74	11.6875	7.3	15.2	0	21.7135	16.5	30.5	64.9427	23	96	13.8922	5.4	19.7	58.4
44	Cupinzeiro	2019-02-07	36	5	0	0	0	18.3542	16.7	21.4	92.2083	83	96	17.0583	15.8	19.7	18.4	21.3362	15.6	30.5	66.1888	23	96	14.1069	5.4	19.7	68.2	22.6542	17.3	29.4	52.8333	28	74	11.6875	7.3	15.2	0	21.7135	16.5	30.5	64.9427	23	96	13.8922	5.4	19.7	58.4
46	Cupinzeiro	2019-02-07	36	5	1	3	1	18.3542	16.7	21.4	92.2083	83	96	17.0583	15.8	19.7	18.4	21.3362	15.6	30.5	66.1888	23	96	14.1069	5.4	19.7	68.2	22.6542	17.3	29.4	52.8333	28	74	11.6875	7.3	15.2	0	21.7135	16.5	30.5	64.9427	23	96	13.8922	5.4	19.7	58.4
47	Cupinzeiro	2019-02-07	36	13	0	0	0	18.3542	16.7	21.4	92.2083	83	96	17.0583	15.8	19.7	18.4	21.3362	15.6	30.5	66.1888	23	96	14.1069	5.4	19.7	68.2	22.6542	17.3	29.4	52.8333	28	74	11.6875	7.3	15.2	0	21.7135	16.5	30.5	64.9427	23	96	13.8922	5.4	19.7	58.4
48	Cupinzeiro	2019-02-07	36	3	0	0	0	18.3542	16.7	21.4	92.2083	83	96	17.0583	15.8	19.7	18.4	21.3362	15.6	30.5	66.1888	23	96	14.1069	5.4	19.7	68.2	22.6542	17.3	29.4	52.8333	28	74	11.6875	7.3	15.2	0	21.7135	16.5	30.5	64.9427	23	96	13.8922	5.4	19.7	58.4
50	Cupinzeiro	2019-02-07	36	24	0	0	0	18.3542	16.7	21.4	92.2083	83	96	17.0583	15.8	19.7	18.4	21.3362	15.6	30.5	66.1888	23	96	14.1069	5.4	19.7	68.2	22.6542	17.3	29.4	52.8333	28	74	11.6875	7.3	15.2	0	21.7135	16.5	30.5	64.9427	23	96	13.8922	5.4	19.7	58.4
52	Cupinzeiro	2019-02-07	36	32	0	0	0	18.3542	16.7	21.4	92.2083	83	96	17.0583	15.8	19.7	18.4	21.3362	15.6	30.5	66.1888	23	96	14.1069	5.4	19.7	68.2	22.6542	17.3	29.4	52.8333	28	74	11.6875	7.3	15.2	0	21.7135	16.5	30.5	64.9427	23	96	13.8922	5.4	19.7	58.4
1	Cupinzeiro	2019-02-14	37	98	0	0	0	19.7458	16.6	25.3	84.5833	56	96	16.85	15.5	18.1	4.2	21.3984	15.8	30.5	67.9219	23	96	14.5531	5.4	19.7	119.2	18.3542	16.7	21.4	92.2083	83	96	17.0583	15.8	19.7	18.4	20.3448	16.6	28.4	79.3229	37	96	16.287	10.2	19.7	69.6
2	Cupinzeiro	2019-02-14	37	8	0	0	0	19.7458	16.6	25.3	84.5833	56	96	16.85	15.5	18.1	4.2	21.3984	15.8	30.5	67.9219	23	96	14.5531	5.4	19.7	119.2	18.3542	16.7	21.4	92.2083	83	96	17.0583	15.8	19.7	18.4	20.3448	16.6	28.4	79.3229	37	96	16.287	10.2	19.7	69.6
3	Cupinzeiro	2019-02-14	37	8	0	0	0	19.7458	16.6	25.3	84.5833	56	96	16.85	15.5	18.1	4.2	21.3984	15.8	30.5	67.9219	23	96	14.5531	5.4	19.7	119.2	18.3542	16.7	21.4	92.2083	83	96	17.0583	15.8	19.7	18.4	20.3448	16.6	28.4	79.3229	37	96	16.287	10.2	19.7	69.6
4	Cupinzeiro	2019-02-14	37	2	0	0	0	19.7458	16.6	25.3	84.5833	56	96	16.85	15.5	18.1	4.2	21.3984	15.8	30.5	67.9219	23	96	14.5531	5.4	19.7	119.2	18.3542	16.7	21.4	92.2083	83	96	17.0583	15.8	19.7	18.4	20.3448	16.6	28.4	79.3229	37	96	16.287	10.2	19.7	69.6
5	Cupinzeiro	2019-02-14	37	32	0	0	0	19.7458	16.6	25.3	84.5833	56	96	16.85	15.5	18.1	4.2	21.3984	15.8	30.5	67.9219	23	96	14.5531	5.4	19.7	119.2	18.3542	16.7	21.4	92.2083	83	96	17.0583	15.8	19.7	18.4	20.3448	16.6	28.4	79.3229	37	96	16.287	10.2	19.7	69.6
6	Cupinzeiro	2019-02-14	37	2	0	0	6	19.7458	16.6	25.3	84.5833	56	96	16.85	15.5	18.1	4.2	21.3984	15.8	30.5	67.9219	23	96	14.5531	5.4	19.7	119.2	18.3542	16.7	21.4	92.2083	83	96	17.0583	15.8	19.7	18.4	20.3448	16.6	28.4	79.3229	37	96	16.287	10.2	19.7	69.6
7	Cupinzeiro	2019-02-14	37	7	0	0	0	19.7458	16.6	25.3	84.5833	56	96	16.85	15.5	18.1	4.2	21.3984	15.8	30.5	67.9219	23	96	14.5531	5.4	19.7	119.2	18.3542	16.7	21.4	92.2083	83	96	17.0583	15.8	19.7	18.4	20.3448	16.6	28.4	79.3229	37	96	16.287	10.2	19.7	69.6
11	Cupinzeiro	2019-02-14	37	16	0	0	0	19.7458	16.6	25.3	84.5833	56	96	16.85	15.5	18.1	4.2	21.3984	15.8	30.5	67.9219	23	96	14.5531	5.4	19.7	119.2	18.3542	16.7	21.4	92.2083	83	96	17.0583	15.8	19.7	18.4	20.3448	16.6	28.4	79.3229	37	96	16.287	10.2	19.7	69.6
12	Cupinzeiro	2019-02-14	37	1	0	0	2	19.7458	16.6	25.3	84.5833	56	96	16.85	15.5	18.1	4.2	21.3984	15.8	30.5	67.9219	23	96	14.5531	5.4	19.7	119.2	18.3542	16.7	21.4	92.2083	83	96	17.0583	15.8	19.7	18.4	20.3448	16.6	28.4	79.3229	37	96	16.287	10.2	19.7	69.6
17	Cupinzeiro	2019-02-14	37	26	0	0	0	19.7458	16.6	25.3	84.5833	56	96	16.85	15.5	18.1	4.2	21.3984	15.8	30.5	67.9219	23	96	14.5531	5.4	19.7	119.2	18.3542	16.7	21.4	92.2083	83	96	17.0583	15.8	19.7	18.4	20.3448	16.6	28.4	79.3229	37	96	16.287	10.2	19.7	69.6
20	Cupinzeiro	2019-02-14	37	16	0	0	0	19.7458	16.6	25.3	84.5833	56	96	16.85	15.5	18.1	4.2	21.3984	15.8	30.5	67.9219	23	96	14.5531	5.4	19.7	119.2	18.3542	16.7	21.4	92.2083	83	96	17.0583	15.8	19.7	18.4	20.3448	16.6	28.4	79.3229	37	96	16.287	10.2	19.7	69.6
24	Cupinzeiro	2019-02-14	37	6	0	0	0	19.7458	16.6	25.3	84.5833	56	96	16.85	15.5	18.1	4.2	21.3984	15.8	30.5	67.9219	23	96	14.5531	5.4	19.7	119.2	18.3542	16.7	21.4	92.2083	83	96	17.0583	15.8	19.7	18.4	20.3448	16.6	28.4	79.3229	37	96	16.287	10.2	19.7	69.6
25	Cupinzeiro	2019-02-14	37	7	0	0	0	19.7458	16.6	25.3	84.5833	56	96	16.85	15.5	18.1	4.2	21.3984	15.8	30.5	67.9219	23	96	14.5531	5.4	19.7	119.2	18.3542	16.7	21.4	92.2083	83	96	17.0583	15.8	19.7	18.4	20.3448	16.6	28.4	79.3229	37	96	16.287	10.2	19.7	69.6
26	Cupinzeiro	2019-02-14	37	14	0	0	0	19.7458	16.6	25.3	84.5833	56	96	16.85	15.5	18.1	4.2	21.3984	15.8	30.5	67.9219	23	96	14.5531	5.4	19.7	119.2	18.3542	16.7	21.4	92.2083	83	96	17.0583	15.8	19.7	18.4	20.3448	16.6	28.4	79.3229	37	96	16.287	10.2	19.7	69.6
27	Cupinzeiro	2019-02-14	37	12	0	0	0	19.7458	16.6	25.3	84.5833	56	96	16.85	15.5	18.1	4.2	21.3984	15.8	30.5	67.9219	23	96	14.5531	5.4	19.7	119.2	18.3542	16.7	21.4	92.2083	83	96	17.0583	15.8	19.7	18.4	20.3448	16.6	28.4	79.3229	37	96	16.287	10.2	19.7	69.6
28	Cupinzeiro	2019-02-14	37	4	0	0	0	19.7458	16.6	25.3	84.5833	56	96	16.85	15.5	18.1	4.2	21.3984	15.8	30.5	67.9219	23	96	14.5531	5.4	19.7	119.2	18.3542	16.7	21.4	92.2083	83	96	17.0583	15.8	19.7	18.4	20.3448	16.6	28.4	79.3229	37	96	16.287	10.2	19.7	69.6
29	Cupinzeiro	2019-02-14	37	4	0	0	0	19.7458	16.6	25.3	84.5833	56	96	16.85	15.5	18.1	4.2	21.3984	15.8	30.5	67.9219	23	96	14.5531	5.4	19.7	119.2	18.3542	16.7	21.4	92.2083	83	96	17.0583	15.8	19.7	18.4	20.3448	16.6	28.4	79.3229	37	96	16.287	10.2	19.7	69.6
30	Cupinzeiro	2019-02-14	37	9	0	0	0	19.7458	16.6	25.3	84.5833	56	96	16.85	15.5	18.1	4.2	21.3984	15.8	30.5	67.9219	23	96	14.5531	5.4	19.7	119.2	18.3542	16.7	21.4	92.2083	83	96	17.0583	15.8	19.7	18.4	20.3448	16.6	28.4	79.3229	37	96	16.287	10.2	19.7	69.6
32	Cupinzeiro	2019-02-14	37	16	0	0	0	19.7458	16.6	25.3	84.5833	56	96	16.85	15.5	18.1	4.2	21.3984	15.8	30.5	67.9219	23	96	14.5531	5.4	19.7	119.2	18.3542	16.7	21.4	92.2083	83	96	17.0583	15.8	19.7	18.4	20.3448	16.6	28.4	79.3229	37	96	16.287	10.2	19.7	69.6
34	Cupinzeiro	2019-02-14	37	25	0	0	5	19.7458	16.6	25.3	84.5833	56	96	16.85	15.5	18.1	4.2	21.3984	15.8	30.5	67.9219	23	96	14.5531	5.4	19.7	119.2	18.3542	16.7	21.4	92.2083	83	96	17.0583	15.8	19.7	18.4	20.3448	16.6	28.4	79.3229	37	96	16.287	10.2	19.7	69.6
36	Cupinzeiro	2019-02-14	37	10	0	0	0	19.7458	16.6	25.3	84.5833	56	96	16.85	15.5	18.1	4.2	21.3984	15.8	30.5	67.9219	23	96	14.5531	5.4	19.7	119.2	18.3542	16.7	21.4	92.2083	83	96	17.0583	15.8	19.7	18.4	20.3448	16.6	28.4	79.3229	37	96	16.287	10.2	19.7	69.6
38	Cupinzeiro	2019-02-14	37	3	0	0	0	19.7458	16.6	25.3	84.5833	56	96	16.85	15.5	18.1	4.2	21.3984	15.8	30.5	67.9219	23	96	14.5531	5.4	19.7	119.2	18.3542	16.7	21.4	92.2083	83	96	17.0583	15.8	19.7	18.4	20.3448	16.6	28.4	79.3229	37	96	16.287	10.2	19.7	69.6
39	Cupinzeiro	2019-02-14	37	10	0	0	0	19.7458	16.6	25.3	84.5833	56	96	16.85	15.5	18.1	4.2	21.3984	15.8	30.5	67.9219	23	96	14.5531	5.4	19.7	119.2	18.3542	16.7	21.4	92.2083	83	96	17.0583	15.8	19.7	18.4	20.3448	16.6	28.4	79.3229	37	96	16.287	10.2	19.7	69.6
40	Cupinzeiro	2019-02-14	37	21	0	0	0	19.7458	16.6	25.3	84.5833	56	96	16.85	15.5	18.1	4.2	21.3984	15.8	30.5	67.9219	23	96	14.5531	5.4	19.7	119.2	18.3542	16.7	21.4	92.2083	83	96	17.0583	15.8	19.7	18.4	20.3448	16.6	28.4	79.3229	37	96	16.287	10.2	19.7	69.6
42	Cupinzeiro	2019-02-14	37	16	0	0	1	19.7458	16.6	25.3	84.5833	56	96	16.85	15.5	18.1	4.2	21.3984	15.8	30.5	67.9219	23	96	14.5531	5.4	19.7	119.2	18.3542	16.7	21.4	92.2083	83	96	17.0583	15.8	19.7	18.4	20.3448	16.6	28.4	79.3229	37	96	16.287	10.2	19.7	69.6
44	Cupinzeiro	2019-02-14	37	5	0	0	0	19.7458	16.6	25.3	84.5833	56	96	16.85	15.5	18.1	4.2	21.3984	15.8	30.5	67.9219	23	96	14.5531	5.4	19.7	119.2	18.3542	16.7	21.4	92.2083	83	96	17.0583	15.8	19.7	18.4	20.3448	16.6	28.4	79.3229	37	96	16.287	10.2	19.7	69.6
46	Cupinzeiro	2019-02-14	37	5	0	0	0	19.7458	16.6	25.3	84.5833	56	96	16.85	15.5	18.1	4.2	21.3984	15.8	30.5	67.9219	23	96	14.5531	5.4	19.7	119.2	18.3542	16.7	21.4	92.2083	83	96	17.0583	15.8	19.7	18.4	20.3448	16.6	28.4	79.3229	37	96	16.287	10.2	19.7	69.6
47	Cupinzeiro	2019-02-14	37	13	0	0	0	19.7458	16.6	25.3	84.5833	56	96	16.85	15.5	18.1	4.2	21.3984	15.8	30.5	67.9219	23	96	14.5531	5.4	19.7	119.2	18.3542	16.7	21.4	92.2083	83	96	17.0583	15.8	19.7	18.4	20.3448	16.6	28.4	79.3229	37	96	16.287	10.2	19.7	69.6
48	Cupinzeiro	2019-02-14	37	3	0	0	0	19.7458	16.6	25.3	84.5833	56	96	16.85	15.5	18.1	4.2	21.3984	15.8	30.5	67.9219	23	96	14.5531	5.4	19.7	119.2	18.3542	16.7	21.4	92.2083	83	96	17.0583	15.8	19.7	18.4	20.3448	16.6	28.4	79.3229	37	96	16.287	10.2	19.7	69.6
50	Cupinzeiro	2019-02-14	37	24	0	0	0	19.7458	16.6	25.3	84.5833	56	96	16.85	15.5	18.1	4.2	21.3984	15.8	30.5	67.9219	23	96	14.5531	5.4	19.7	119.2	18.3542	16.7	21.4	92.2083	83	96	17.0583	15.8	19.7	18.4	20.3448	16.6	28.4	79.3229	37	96	16.287	10.2	19.7	69.6
52	Cupinzeiro	2019-02-14	37	32	0	0	0	19.7458	16.6	25.3	84.5833	56	96	16.85	15.5	18.1	4.2	21.3984	15.8	30.5	67.9219	23	96	14.5531	5.4	19.7	119.2	18.3542	16.7	21.4	92.2083	83	96	17.0583	15.8	19.7	18.4	20.3448	16.6	28.4	79.3229	37	96	16.287	10.2	19.7	69.6
1	Cupinzeiro	2019-02-21	38	98	0	0	0	21.8375	18.7	27.9	75.5833	48	91	17.1542	14.5	19	0	21.1719	15.8	30.5	70.9648	23	96	15.0492	5.4	20.5	191	19.7458	16.6	25.3	84.5833	56	96	16.85	15.5	18.1	4.2	20.5479	16.6	27.9	82.0521	48	96	17.1687	14.4	20.5	81.4
2	Cupinzeiro	2019-02-21	38	8	60	0	0	21.8375	18.7	27.9	75.5833	48	91	17.1542	14.5	19	0	21.1719	15.8	30.5	70.9648	23	96	15.0492	5.4	20.5	191	19.7458	16.6	25.3	84.5833	56	96	16.85	15.5	18.1	4.2	20.5479	16.6	27.9	82.0521	48	96	17.1687	14.4	20.5	81.4
3	Cupinzeiro	2019-02-21	38	8	0	0	0	21.8375	18.7	27.9	75.5833	48	91	17.1542	14.5	19	0	21.1719	15.8	30.5	70.9648	23	96	15.0492	5.4	20.5	191	19.7458	16.6	25.3	84.5833	56	96	16.85	15.5	18.1	4.2	20.5479	16.6	27.9	82.0521	48	96	17.1687	14.4	20.5	81.4
4	Cupinzeiro	2019-02-21	38	2	8	0	0	21.8375	18.7	27.9	75.5833	48	91	17.1542	14.5	19	0	21.1719	15.8	30.5	70.9648	23	96	15.0492	5.4	20.5	191	19.7458	16.6	25.3	84.5833	56	96	16.85	15.5	18.1	4.2	20.5479	16.6	27.9	82.0521	48	96	17.1687	14.4	20.5	81.4
5	Cupinzeiro	2019-02-21	38	32	0	0	0	21.8375	18.7	27.9	75.5833	48	91	17.1542	14.5	19	0	21.1719	15.8	30.5	70.9648	23	96	15.0492	5.4	20.5	191	19.7458	16.6	25.3	84.5833	56	96	16.85	15.5	18.1	4.2	20.5479	16.6	27.9	82.0521	48	96	17.1687	14.4	20.5	81.4
6	Cupinzeiro	2019-02-21	38	2	0	0	5	21.8375	18.7	27.9	75.5833	48	91	17.1542	14.5	19	0	21.1719	15.8	30.5	70.9648	23	96	15.0492	5.4	20.5	191	19.7458	16.6	25.3	84.5833	56	96	16.85	15.5	18.1	4.2	20.5479	16.6	27.9	82.0521	48	96	17.1687	14.4	20.5	81.4
7	Cupinzeiro	2019-02-21	38	7	0	0	0	21.8375	18.7	27.9	75.5833	48	91	17.1542	14.5	19	0	21.1719	15.8	30.5	70.9648	23	96	15.0492	5.4	20.5	191	19.7458	16.6	25.3	84.5833	56	96	16.85	15.5	18.1	4.2	20.5479	16.6	27.9	82.0521	48	96	17.1687	14.4	20.5	81.4
11	Cupinzeiro	2019-02-21	38	16	0	0	0	21.8375	18.7	27.9	75.5833	48	91	17.1542	14.5	19	0	21.1719	15.8	30.5	70.9648	23	96	15.0492	5.4	20.5	191	19.7458	16.6	25.3	84.5833	56	96	16.85	15.5	18.1	4.2	20.5479	16.6	27.9	82.0521	48	96	17.1687	14.4	20.5	81.4
12	Cupinzeiro	2019-02-21	38	1	0	0	2	21.8375	18.7	27.9	75.5833	48	91	17.1542	14.5	19	0	21.1719	15.8	30.5	70.9648	23	96	15.0492	5.4	20.5	191	19.7458	16.6	25.3	84.5833	56	96	16.85	15.5	18.1	4.2	20.5479	16.6	27.9	82.0521	48	96	17.1687	14.4	20.5	81.4
17	Cupinzeiro	2019-02-21	38	26	50	0	0	21.8375	18.7	27.9	75.5833	48	91	17.1542	14.5	19	0	21.1719	15.8	30.5	70.9648	23	96	15.0492	5.4	20.5	191	19.7458	16.6	25.3	84.5833	56	96	16.85	15.5	18.1	4.2	20.5479	16.6	27.9	82.0521	48	96	17.1687	14.4	20.5	81.4
20	Cupinzeiro	2019-02-21	38	16	0	0	0	21.8375	18.7	27.9	75.5833	48	91	17.1542	14.5	19	0	21.1719	15.8	30.5	70.9648	23	96	15.0492	5.4	20.5	191	19.7458	16.6	25.3	84.5833	56	96	16.85	15.5	18.1	4.2	20.5479	16.6	27.9	82.0521	48	96	17.1687	14.4	20.5	81.4
24	Cupinzeiro	2019-02-21	38	6	52	0	0	21.8375	18.7	27.9	75.5833	48	91	17.1542	14.5	19	0	21.1719	15.8	30.5	70.9648	23	96	15.0492	5.4	20.5	191	19.7458	16.6	25.3	84.5833	56	96	16.85	15.5	18.1	4.2	20.5479	16.6	27.9	82.0521	48	96	17.1687	14.4	20.5	81.4
25	Cupinzeiro	2019-02-21	38	7	8	0	0	21.8375	18.7	27.9	75.5833	48	91	17.1542	14.5	19	0	21.1719	15.8	30.5	70.9648	23	96	15.0492	5.4	20.5	191	19.7458	16.6	25.3	84.5833	56	96	16.85	15.5	18.1	4.2	20.5479	16.6	27.9	82.0521	48	96	17.1687	14.4	20.5	81.4
26	Cupinzeiro	2019-02-21	38	14	10	0	0	21.8375	18.7	27.9	75.5833	48	91	17.1542	14.5	19	0	21.1719	15.8	30.5	70.9648	23	96	15.0492	5.4	20.5	191	19.7458	16.6	25.3	84.5833	56	96	16.85	15.5	18.1	4.2	20.5479	16.6	27.9	82.0521	48	96	17.1687	14.4	20.5	81.4
27	Cupinzeiro	2019-02-21	38	12	0	0	0	21.8375	18.7	27.9	75.5833	48	91	17.1542	14.5	19	0	21.1719	15.8	30.5	70.9648	23	96	15.0492	5.4	20.5	191	19.7458	16.6	25.3	84.5833	56	96	16.85	15.5	18.1	4.2	20.5479	16.6	27.9	82.0521	48	96	17.1687	14.4	20.5	81.4
28	Cupinzeiro	2019-02-21	38	4	0	0	0	21.8375	18.7	27.9	75.5833	48	91	17.1542	14.5	19	0	21.1719	15.8	30.5	70.9648	23	96	15.0492	5.4	20.5	191	19.7458	16.6	25.3	84.5833	56	96	16.85	15.5	18.1	4.2	20.5479	16.6	27.9	82.0521	48	96	17.1687	14.4	20.5	81.4
29	Cupinzeiro	2019-02-21	38	4	0	0	0	21.8375	18.7	27.9	75.5833	48	91	17.1542	14.5	19	0	21.1719	15.8	30.5	70.9648	23	96	15.0492	5.4	20.5	191	19.7458	16.6	25.3	84.5833	56	96	16.85	15.5	18.1	4.2	20.5479	16.6	27.9	82.0521	48	96	17.1687	14.4	20.5	81.4
30	Cupinzeiro	2019-02-21	38	9	0	0	0	21.8375	18.7	27.9	75.5833	48	91	17.1542	14.5	19	0	21.1719	15.8	30.5	70.9648	23	96	15.0492	5.4	20.5	191	19.7458	16.6	25.3	84.5833	56	96	16.85	15.5	18.1	4.2	20.5479	16.6	27.9	82.0521	48	96	17.1687	14.4	20.5	81.4
32	Cupinzeiro	2019-02-21	38	16	0	0	0	21.8375	18.7	27.9	75.5833	48	91	17.1542	14.5	19	0	21.1719	15.8	30.5	70.9648	23	96	15.0492	5.4	20.5	191	19.7458	16.6	25.3	84.5833	56	96	16.85	15.5	18.1	4.2	20.5479	16.6	27.9	82.0521	48	96	17.1687	14.4	20.5	81.4
34	Cupinzeiro	2019-02-21	38	25	0	0	5	21.8375	18.7	27.9	75.5833	48	91	17.1542	14.5	19	0	21.1719	15.8	30.5	70.9648	23	96	15.0492	5.4	20.5	191	19.7458	16.6	25.3	84.5833	56	96	16.85	15.5	18.1	4.2	20.5479	16.6	27.9	82.0521	48	96	17.1687	14.4	20.5	81.4
36	Cupinzeiro	2019-02-21	38	10	0	0	0	21.8375	18.7	27.9	75.5833	48	91	17.1542	14.5	19	0	21.1719	15.8	30.5	70.9648	23	96	15.0492	5.4	20.5	191	19.7458	16.6	25.3	84.5833	56	96	16.85	15.5	18.1	4.2	20.5479	16.6	27.9	82.0521	48	96	17.1687	14.4	20.5	81.4
38	Cupinzeiro	2019-02-21	38	3	0	0	0	21.8375	18.7	27.9	75.5833	48	91	17.1542	14.5	19	0	21.1719	15.8	30.5	70.9648	23	96	15.0492	5.4	20.5	191	19.7458	16.6	25.3	84.5833	56	96	16.85	15.5	18.1	4.2	20.5479	16.6	27.9	82.0521	48	96	17.1687	14.4	20.5	81.4
39	Cupinzeiro	2019-02-21	38	10	0	0	0	21.8375	18.7	27.9	75.5833	48	91	17.1542	14.5	19	0	21.1719	15.8	30.5	70.9648	23	96	15.0492	5.4	20.5	191	19.7458	16.6	25.3	84.5833	56	96	16.85	15.5	18.1	4.2	20.5479	16.6	27.9	82.0521	48	96	17.1687	14.4	20.5	81.4
40	Cupinzeiro	2019-02-21	38	21	0	0	0	21.8375	18.7	27.9	75.5833	48	91	17.1542	14.5	19	0	21.1719	15.8	30.5	70.9648	23	96	15.0492	5.4	20.5	191	19.7458	16.6	25.3	84.5833	56	96	16.85	15.5	18.1	4.2	20.5479	16.6	27.9	82.0521	48	96	17.1687	14.4	20.5	81.4
42	Cupinzeiro	2019-02-21	38	16	9	0	1	21.8375	18.7	27.9	75.5833	48	91	17.1542	14.5	19	0	21.1719	15.8	30.5	70.9648	23	96	15.0492	5.4	20.5	191	19.7458	16.6	25.3	84.5833	56	96	16.85	15.5	18.1	4.2	20.5479	16.6	27.9	82.0521	48	96	17.1687	14.4	20.5	81.4
44	Cupinzeiro	2019-02-21	38	5	0	0	0	21.8375	18.7	27.9	75.5833	48	91	17.1542	14.5	19	0	21.1719	15.8	30.5	70.9648	23	96	15.0492	5.4	20.5	191	19.7458	16.6	25.3	84.5833	56	96	16.85	15.5	18.1	4.2	20.5479	16.6	27.9	82.0521	48	96	17.1687	14.4	20.5	81.4
46	Cupinzeiro	2019-02-21	38	5	2	0	0	21.8375	18.7	27.9	75.5833	48	91	17.1542	14.5	19	0	21.1719	15.8	30.5	70.9648	23	96	15.0492	5.4	20.5	191	19.7458	16.6	25.3	84.5833	56	96	16.85	15.5	18.1	4.2	20.5479	16.6	27.9	82.0521	48	96	17.1687	14.4	20.5	81.4
47	Cupinzeiro	2019-02-21	38	13	0	0	0	21.8375	18.7	27.9	75.5833	48	91	17.1542	14.5	19	0	21.1719	15.8	30.5	70.9648	23	96	15.0492	5.4	20.5	191	19.7458	16.6	25.3	84.5833	56	96	16.85	15.5	18.1	4.2	20.5479	16.6	27.9	82.0521	48	96	17.1687	14.4	20.5	81.4
48	Cupinzeiro	2019-02-21	38	3	0	0	0	21.8375	18.7	27.9	75.5833	48	91	17.1542	14.5	19	0	21.1719	15.8	30.5	70.9648	23	96	15.0492	5.4	20.5	191	19.7458	16.6	25.3	84.5833	56	96	16.85	15.5	18.1	4.2	20.5479	16.6	27.9	82.0521	48	96	17.1687	14.4	20.5	81.4
50	Cupinzeiro	2019-02-21	38	24	5	0	0	21.8375	18.7	27.9	75.5833	48	91	17.1542	14.5	19	0	21.1719	15.8	30.5	70.9648	23	96	15.0492	5.4	20.5	191	19.7458	16.6	25.3	84.5833	56	96	16.85	15.5	18.1	4.2	20.5479	16.6	27.9	82.0521	48	96	17.1687	14.4	20.5	81.4
52	Cupinzeiro	2019-02-21	38	32	33	0	0	21.8375	18.7	27.9	75.5833	48	91	17.1542	14.5	19	0	21.1719	15.8	30.5	70.9648	23	96	15.0492	5.4	20.5	191	19.7458	16.6	25.3	84.5833	56	96	16.85	15.5	18.1	4.2	20.5479	16.6	27.9	82.0521	48	96	17.1687	14.4	20.5	81.4
1	Cupinzeiro	2019-02-26	39	98	8	0	0	23.85	19	30	60.2083	36	84	15.4333	12	18.7	0.2	21.4189	15.8	30.5	71.2461	23	96	15.344	5.4	20.5	187.2	20.6167	17.3	26.4	81.1667	56	96	16.9917	15.2	19	4.2	22.5312	17.3	30.5	69.6979	30	96	16.2026	9.5	19.5	5.4
2	Cupinzeiro	2019-02-26	39	8	83	0	0	23.85	19	30	60.2083	36	84	15.4333	12	18.7	0.2	21.4189	15.8	30.5	71.2461	23	96	15.344	5.4	20.5	187.2	20.6167	17.3	26.4	81.1667	56	96	16.9917	15.2	19	4.2	22.5313	17.3	30.5	69.6979	30	96	16.2026	9.5	19.5	5.4
3	Cupinzeiro	2019-02-26	39	8	4	0	0	23.85	19	30	60.2083	36	84	15.4333	12	18.7	0.2	21.4189	15.8	30.5	71.2461	23	96	15.344	5.4	20.5	187.2	20.6167	17.3	26.4	81.1667	56	96	16.9917	15.2	19	4.2	22.5313	17.3	30.5	69.6979	30	96	16.2026	9.5	19.5	5.4
4	Cupinzeiro	2019-02-26	39	2	8	0	0	23.85	19	30	60.2083	36	84	15.4333	12	18.7	0.2	21.4189	15.8	30.5	71.2461	23	96	15.344	5.4	20.5	187.2	20.6167	17.3	26.4	81.1667	56	96	16.9917	15.2	19	4.2	22.5313	17.3	30.5	69.6979	30	96	16.2026	9.5	19.5	5.4
5	Cupinzeiro	2019-02-26	39	32	2	0	0	23.85	19	30	60.2083	36	84	15.4333	12	18.7	0.2	21.4189	15.8	30.5	71.2461	23	96	15.344	5.4	20.5	187.2	20.6167	17.3	26.4	81.1667	56	96	16.9917	15.2	19	4.2	22.5313	17.3	30.5	69.6979	30	96	16.2026	9.5	19.5	5.4
6	Cupinzeiro	2019-02-26	39	2	21	0	5	23.85	19	30	60.2083	36	84	15.4333	12	18.7	0.2	21.4189	15.8	30.5	71.2461	23	96	15.344	5.4	20.5	187.2	20.6167	17.3	26.4	81.1667	56	96	16.9917	15.2	19	4.2	22.5313	17.3	30.5	69.6979	30	96	16.2026	9.5	19.5	5.4
7	Cupinzeiro	2019-02-26	39	7	0	0	0	23.85	19	30	60.2083	36	84	15.4333	12	18.7	0.2	21.4189	15.8	30.5	71.2461	23	96	15.344	5.4	20.5	187.2	20.6167	17.3	26.4	81.1667	56	96	16.9917	15.2	19	4.2	22.5313	17.3	30.5	69.6979	30	96	16.2026	9.5	19.5	5.4
11	Cupinzeiro	2019-02-26	39	16	0	0	0	23.85	19	30	60.2083	36	84	15.4333	12	18.7	0.2	21.4189	15.8	30.5	71.2461	23	96	15.344	5.4	20.5	187.2	20.6167	17.3	26.4	81.1667	56	96	16.9917	15.2	19	4.2	22.5313	17.3	30.5	69.6979	30	96	16.2026	9.5	19.5	5.4
12	Cupinzeiro	2019-02-26	39	1	0	0	2	23.85	19	30	60.2083	36	84	15.4333	12	18.7	0.2	21.4189	15.8	30.5	71.2461	23	96	15.344	5.4	20.5	187.2	20.6167	17.3	26.4	81.1667	56	96	16.9917	15.2	19	4.2	22.5313	17.3	30.5	69.6979	30	96	16.2026	9.5	19.5	5.4
17	Cupinzeiro	2019-02-26	39	26	132	0	0	23.85	19	30	60.2083	36	84	15.4333	12	18.7	0.2	21.4189	15.8	30.5	71.2461	23	96	15.344	5.4	20.5	187.2	20.6167	17.3	26.4	81.1667	56	96	16.9917	15.2	19	4.2	22.5313	17.3	30.5	69.6979	30	96	16.2026	9.5	19.5	5.4
20	Cupinzeiro	2019-02-26	39	16	0	0	0	23.85	19	30	60.2083	36	84	15.4333	12	18.7	0.2	21.4189	15.8	30.5	71.2461	23	96	15.344	5.4	20.5	187.2	20.6167	17.3	26.4	81.1667	56	96	16.9917	15.2	19	4.2	22.5313	17.3	30.5	69.6979	30	96	16.2026	9.5	19.5	5.4
24	Cupinzeiro	2019-02-26	39	6	70	0	0	23.85	19	30	60.2083	36	84	15.4333	12	18.7	0.2	21.4189	15.8	30.5	71.2461	23	96	15.344	5.4	20.5	187.2	20.6167	17.3	26.4	81.1667	56	96	16.9917	15.2	19	4.2	22.5313	17.3	30.5	69.6979	30	96	16.2026	9.5	19.5	5.4
25	Cupinzeiro	2019-02-26	39	7	12	0	0	23.85	19	30	60.2083	36	84	15.4333	12	18.7	0.2	21.4189	15.8	30.5	71.2461	23	96	15.344	5.4	20.5	187.2	20.6167	17.3	26.4	81.1667	56	96	16.9917	15.2	19	4.2	22.5313	17.3	30.5	69.6979	30	96	16.2026	9.5	19.5	5.4
26	Cupinzeiro	2019-02-26	39	14	19	0	0	23.85	19	30	60.2083	36	84	15.4333	12	18.7	0.2	21.4189	15.8	30.5	71.2461	23	96	15.344	5.4	20.5	187.2	20.6167	17.3	26.4	81.1667	56	96	16.9917	15.2	19	4.2	22.5313	17.3	30.5	69.6979	30	96	16.2026	9.5	19.5	5.4
27	Cupinzeiro	2019-02-26	39	12	0	0	0	23.85	19	30	60.2083	36	84	15.4333	12	18.7	0.2	21.4189	15.8	30.5	71.2461	23	96	15.344	5.4	20.5	187.2	20.6167	17.3	26.4	81.1667	56	96	16.9917	15.2	19	4.2	22.5313	17.3	30.5	69.6979	30	96	16.2026	9.5	19.5	5.4
28	Cupinzeiro	2019-02-26	39	4	0	0	0	23.85	19	30	60.2083	36	84	15.4333	12	18.7	0.2	21.4189	15.8	30.5	71.2461	23	96	15.344	5.4	20.5	187.2	20.6167	17.3	26.4	81.1667	56	96	16.9917	15.2	19	4.2	22.5313	17.3	30.5	69.6979	30	96	16.2026	9.5	19.5	5.4
29	Cupinzeiro	2019-02-26	39	4	0	0	0	23.85	19	30	60.2083	36	84	15.4333	12	18.7	0.2	21.4189	15.8	30.5	71.2461	23	96	15.344	5.4	20.5	187.2	20.6167	17.3	26.4	81.1667	56	96	16.9917	15.2	19	4.2	22.5313	17.3	30.5	69.6979	30	96	16.2026	9.5	19.5	5.4
30	Cupinzeiro	2019-02-26	39	9	35	0	0	23.85	19	30	60.2083	36	84	15.4333	12	18.7	0.2	21.4189	15.8	30.5	71.2461	23	96	15.344	5.4	20.5	187.2	20.6167	17.3	26.4	81.1667	56	96	16.9917	15.2	19	4.2	22.5313	17.3	30.5	69.6979	30	96	16.2026	9.5	19.5	5.4
32	Cupinzeiro	2019-02-26	39	16	0	0	0	23.85	19	30	60.2083	36	84	15.4333	12	18.7	0.2	21.4189	15.8	30.5	71.2461	23	96	15.344	5.4	20.5	187.2	20.6167	17.3	26.4	81.1667	56	96	16.9917	15.2	19	4.2	22.5313	17.3	30.5	69.6979	30	96	16.2026	9.5	19.5	5.4
34	Cupinzeiro	2019-02-26	39	25	0	0	5	23.85	19	30	60.2083	36	84	15.4333	12	18.7	0.2	21.4189	15.8	30.5	71.2461	23	96	15.344	5.4	20.5	187.2	20.6167	17.3	26.4	81.1667	56	96	16.9917	15.2	19	4.2	22.5313	17.3	30.5	69.6979	30	96	16.2026	9.5	19.5	5.4
36	Cupinzeiro	2019-02-26	39	10	11	0	0	23.85	19	30	60.2083	36	84	15.4333	12	18.7	0.2	21.4189	15.8	30.5	71.2461	23	96	15.344	5.4	20.5	187.2	20.6167	17.3	26.4	81.1667	56	96	16.9917	15.2	19	4.2	22.5313	17.3	30.5	69.6979	30	96	16.2026	9.5	19.5	5.4
38	Cupinzeiro	2019-02-26	39	3	0	0	0	23.85	19	30	60.2083	36	84	15.4333	12	18.7	0.2	21.4189	15.8	30.5	71.2461	23	96	15.344	5.4	20.5	187.2	20.6167	17.3	26.4	81.1667	56	96	16.9917	15.2	19	4.2	22.5313	17.3	30.5	69.6979	30	96	16.2026	9.5	19.5	5.4
39	Cupinzeiro	2019-02-26	39	10	0	0	0	23.85	19	30	60.2083	36	84	15.4333	12	18.7	0.2	21.4189	15.8	30.5	71.2461	23	96	15.344	5.4	20.5	187.2	20.6167	17.3	26.4	81.1667	56	96	16.9917	15.2	19	4.2	22.5313	17.3	30.5	69.6979	30	96	16.2026	9.5	19.5	5.4
40	Cupinzeiro	2019-02-26	39	21	0	0	0	23.85	19	30	60.2083	36	84	15.4333	12	18.7	0.2	21.4189	15.8	30.5	71.2461	23	96	15.344	5.4	20.5	187.2	20.6167	17.3	26.4	81.1667	56	96	16.9917	15.2	19	4.2	22.5313	17.3	30.5	69.6979	30	96	16.2026	9.5	19.5	5.4
42	Cupinzeiro	2019-02-26	39	16	0	0	1	23.85	19	30	60.2083	36	84	15.4333	12	18.7	0.2	21.4189	15.8	30.5	71.2461	23	96	15.344	5.4	20.5	187.2	20.6167	17.3	26.4	81.1667	56	96	16.9917	15.2	19	4.2	22.5313	17.3	30.5	69.6979	30	96	16.2026	9.5	19.5	5.4
44	Cupinzeiro	2019-02-26	39	5	9	0	0	23.85	19	30	60.2083	36	84	15.4333	12	18.7	0.2	21.4189	15.8	30.5	71.2461	23	96	15.344	5.4	20.5	187.2	20.6167	17.3	26.4	81.1667	56	96	16.9917	15.2	19	4.2	22.5313	17.3	30.5	69.6979	30	96	16.2026	9.5	19.5	5.4
46	Cupinzeiro	2019-02-26	39	5	6	0	0	23.85	19	30	60.2083	36	84	15.4333	12	18.7	0.2	21.4189	15.8	30.5	71.2461	23	96	15.344	5.4	20.5	187.2	20.6167	17.3	26.4	81.1667	56	96	16.9917	15.2	19	4.2	22.5313	17.3	30.5	69.6979	30	96	16.2026	9.5	19.5	5.4
47	Cupinzeiro	2019-02-26	39	13	3	0	0	23.85	19	30	60.2083	36	84	15.4333	12	18.7	0.2	21.4189	15.8	30.5	71.2461	23	96	15.344	5.4	20.5	187.2	20.6167	17.3	26.4	81.1667	56	96	16.9917	15.2	19	4.2	22.5313	17.3	30.5	69.6979	30	96	16.2026	9.5	19.5	5.4
48	Cupinzeiro	2019-02-26	39	3	1	0	0	23.85	19	30	60.2083	36	84	15.4333	12	18.7	0.2	21.4189	15.8	30.5	71.2461	23	96	15.344	5.4	20.5	187.2	20.6167	17.3	26.4	81.1667	56	96	16.9917	15.2	19	4.2	22.5313	17.3	30.5	69.6979	30	96	16.2026	9.5	19.5	5.4
50	Cupinzeiro	2019-02-26	39	24	9	0	0	23.85	19	30	60.2083	36	84	15.4333	12	18.7	0.2	21.4189	15.8	30.5	71.2461	23	96	15.344	5.4	20.5	187.2	20.6167	17.3	26.4	81.1667	56	96	16.9917	15.2	19	4.2	22.5313	17.3	30.5	69.6979	30	96	16.2026	9.5	19.5	5.4
52	Cupinzeiro	2019-02-26	39	32	45	0	0	23.85	19	30	60.2083	36	84	15.4333	12	18.7	0.2	21.4189	15.8	30.5	71.2461	23	96	15.344	5.4	20.5	187.2	20.6167	17.3	26.4	81.1667	56	96	16.9917	15.2	19	4.2	22.5313	17.3	30.5	69.6979	30	96	16.2026	9.5	19.5	5.4
1	Cupinzeiro	2019-03-07	40	98	2	0	0	20.7333	16.9	27.1	75.875	43	94	15.8542	12.6	17.7	0	20.9872	16.2	30.5	76.704	30	96	16.35	9.5	20.5	173	21.1167	17.6	24.9	78.625	55	94	17.1792	14.5	19.1	10.4	20.4589	16.2	27.1	77.7031	43	95	16.1823	11.8	19.1	25.8
2	Cupinzeiro	2019-03-07	40	8	94	0	0	20.7333	16.9	27.1	75.875	43	94	15.8542	12.6	17.7	0	20.9872	16.2	30.5	76.704	30	96	16.35	9.5	20.5	173	21.1167	17.6	24.9	78.625	55	94	17.1792	14.5	19.1	10.4	20.4589	16.2	27.1	77.7031	43	95	16.1823	11.8	19.1	25.8
3	Cupinzeiro	2019-03-07	40	8	5	0	0	20.7333	16.9	27.1	75.875	43	94	15.8542	12.6	17.7	0	20.9872	16.2	30.5	76.704	30	96	16.35	9.5	20.5	173	21.1167	17.6	24.9	78.625	55	94	17.1792	14.5	19.1	10.4	20.4589	16.2	27.1	77.7031	43	95	16.1823	11.8	19.1	25.8
4	Cupinzeiro	2019-03-07	40	2	8	0	0	20.7333	16.9	27.1	75.875	43	94	15.8542	12.6	17.7	0	20.9872	16.2	30.5	76.704	30	96	16.35	9.5	20.5	173	21.1167	17.6	24.9	78.625	55	94	17.1792	14.5	19.1	10.4	20.4589	16.2	27.1	77.7031	43	95	16.1823	11.8	19.1	25.8
5	Cupinzeiro	2019-03-07	40	32	6	0	0	20.7333	16.9	27.1	75.875	43	94	15.8542	12.6	17.7	0	20.9872	16.2	30.5	76.704	30	96	16.35	9.5	20.5	173	21.1167	17.6	24.9	78.625	55	94	17.1792	14.5	19.1	10.4	20.4589	16.2	27.1	77.7031	43	95	16.1823	11.8	19.1	25.8
6	Cupinzeiro	2019-03-07	40	2	27	0	5	20.7333	16.9	27.1	75.875	43	94	15.8542	12.6	17.7	0	20.9872	16.2	30.5	76.704	30	96	16.35	9.5	20.5	173	21.1167	17.6	24.9	78.625	55	94	17.1792	14.5	19.1	10.4	20.4589	16.2	27.1	77.7031	43	95	16.1823	11.8	19.1	25.8
7	Cupinzeiro	2019-03-07	40	7	0	0	0	20.7333	16.9	27.1	75.875	43	94	15.8542	12.6	17.7	0	20.9872	16.2	30.5	76.704	30	96	16.35	9.5	20.5	173	21.1167	17.6	24.9	78.625	55	94	17.1792	14.5	19.1	10.4	20.4589	16.2	27.1	77.7031	43	95	16.1823	11.8	19.1	25.8
11	Cupinzeiro	2019-03-07	40	16	0	0	0	20.7333	16.9	27.1	75.875	43	94	15.8542	12.6	17.7	0	20.9872	16.2	30.5	76.704	30	96	16.35	9.5	20.5	173	21.1167	17.6	24.9	78.625	55	94	17.1792	14.5	19.1	10.4	20.4589	16.2	27.1	77.7031	43	95	16.1823	11.8	19.1	25.8
12	Cupinzeiro	2019-03-07	40	1	0	0	2	20.7333	16.9	27.1	75.875	43	94	15.8542	12.6	17.7	0	20.9872	16.2	30.5	76.704	30	96	16.35	9.5	20.5	173	21.1167	17.6	24.9	78.625	55	94	17.1792	14.5	19.1	10.4	20.4589	16.2	27.1	77.7031	43	95	16.1823	11.8	19.1	25.8
17	Cupinzeiro	2019-03-07	40	26	123	0	0	20.7333	16.9	27.1	75.875	43	94	15.8542	12.6	17.7	0	20.9872	16.2	30.5	76.704	30	96	16.35	9.5	20.5	173	21.1167	17.6	24.9	78.625	55	94	17.1792	14.5	19.1	10.4	20.4589	16.2	27.1	77.7031	43	95	16.1823	11.8	19.1	25.8
20	Cupinzeiro	2019-03-07	40	16	0	0	0	20.7333	16.9	27.1	75.875	43	94	15.8542	12.6	17.7	0	20.9872	16.2	30.5	76.704	30	96	16.35	9.5	20.5	173	21.1167	17.6	24.9	78.625	55	94	17.1792	14.5	19.1	10.4	20.4589	16.2	27.1	77.7031	43	95	16.1823	11.8	19.1	25.8
24	Cupinzeiro	2019-03-07	40	6	43	0	0	20.7333	16.9	27.1	75.875	43	94	15.8542	12.6	17.7	0	20.9872	16.2	30.5	76.704	30	96	16.35	9.5	20.5	173	21.1167	17.6	24.9	78.625	55	94	17.1792	14.5	19.1	10.4	20.4589	16.2	27.1	77.7031	43	95	16.1823	11.8	19.1	25.8
25	Cupinzeiro	2019-03-07	40	7	10	0	0	20.7333	16.9	27.1	75.875	43	94	15.8542	12.6	17.7	0	20.9872	16.2	30.5	76.704	30	96	16.35	9.5	20.5	173	21.1167	17.6	24.9	78.625	55	94	17.1792	14.5	19.1	10.4	20.4589	16.2	27.1	77.7031	43	95	16.1823	11.8	19.1	25.8
26	Cupinzeiro	2019-03-07	40	14	23	0	0	20.7333	16.9	27.1	75.875	43	94	15.8542	12.6	17.7	0	20.9872	16.2	30.5	76.704	30	96	16.35	9.5	20.5	173	21.1167	17.6	24.9	78.625	55	94	17.1792	14.5	19.1	10.4	20.4589	16.2	27.1	77.7031	43	95	16.1823	11.8	19.1	25.8
27	Cupinzeiro	2019-03-07	40	12	0	0	0	20.7333	16.9	27.1	75.875	43	94	15.8542	12.6	17.7	0	20.9872	16.2	30.5	76.704	30	96	16.35	9.5	20.5	173	21.1167	17.6	24.9	78.625	55	94	17.1792	14.5	19.1	10.4	20.4589	16.2	27.1	77.7031	43	95	16.1823	11.8	19.1	25.8
28	Cupinzeiro	2019-03-07	40	4	0	0	0	20.7333	16.9	27.1	75.875	43	94	15.8542	12.6	17.7	0	20.9872	16.2	30.5	76.704	30	96	16.35	9.5	20.5	173	21.1167	17.6	24.9	78.625	55	94	17.1792	14.5	19.1	10.4	20.4589	16.2	27.1	77.7031	43	95	16.1823	11.8	19.1	25.8
29	Cupinzeiro	2019-03-07	40	4	0	0	0	20.7333	16.9	27.1	75.875	43	94	15.8542	12.6	17.7	0	20.9872	16.2	30.5	76.704	30	96	16.35	9.5	20.5	173	21.1167	17.6	24.9	78.625	55	94	17.1792	14.5	19.1	10.4	20.4589	16.2	27.1	77.7031	43	95	16.1823	11.8	19.1	25.8
30	Cupinzeiro	2019-03-07	40	9	0	0	0	20.7333	16.9	27.1	75.875	43	94	15.8542	12.6	17.7	0	20.9872	16.2	30.5	76.704	30	96	16.35	9.5	20.5	173	21.1167	17.6	24.9	78.625	55	94	17.1792	14.5	19.1	10.4	20.4589	16.2	27.1	77.7031	43	95	16.1823	11.8	19.1	25.8
32	Cupinzeiro	2019-03-07	40	16	0	0	0	20.7333	16.9	27.1	75.875	43	94	15.8542	12.6	17.7	0	20.9872	16.2	30.5	76.704	30	96	16.35	9.5	20.5	173	21.1167	17.6	24.9	78.625	55	94	17.1792	14.5	19.1	10.4	20.4589	16.2	27.1	77.7031	43	95	16.1823	11.8	19.1	25.8
34	Cupinzeiro	2019-03-07	40	25	26	0	5	20.7333	16.9	27.1	75.875	43	94	15.8542	12.6	17.7	0	20.9872	16.2	30.5	76.704	30	96	16.35	9.5	20.5	173	21.1167	17.6	24.9	78.625	55	94	17.1792	14.5	19.1	10.4	20.4589	16.2	27.1	77.7031	43	95	16.1823	11.8	19.1	25.8
36	Cupinzeiro	2019-03-07	40	10	34	0	0	20.7333	16.9	27.1	75.875	43	94	15.8542	12.6	17.7	0	20.9872	16.2	30.5	76.704	30	96	16.35	9.5	20.5	173	21.1167	17.6	24.9	78.625	55	94	17.1792	14.5	19.1	10.4	20.4589	16.2	27.1	77.7031	43	95	16.1823	11.8	19.1	25.8
38	Cupinzeiro	2019-03-07	40	3	0	0	0	20.7333	16.9	27.1	75.875	43	94	15.8542	12.6	17.7	0	20.9872	16.2	30.5	76.704	30	96	16.35	9.5	20.5	173	21.1167	17.6	24.9	78.625	55	94	17.1792	14.5	19.1	10.4	20.4589	16.2	27.1	77.7031	43	95	16.1823	11.8	19.1	25.8
39	Cupinzeiro	2019-03-07	40	10	1	0	0	20.7333	16.9	27.1	75.875	43	94	15.8542	12.6	17.7	0	20.9872	16.2	30.5	76.704	30	96	16.35	9.5	20.5	173	21.1167	17.6	24.9	78.625	55	94	17.1792	14.5	19.1	10.4	20.4589	16.2	27.1	77.7031	43	95	16.1823	11.8	19.1	25.8
40	Cupinzeiro	2019-03-07	40	21	2	0	0	20.7333	16.9	27.1	75.875	43	94	15.8542	12.6	17.7	0	20.9872	16.2	30.5	76.704	30	96	16.35	9.5	20.5	173	21.1167	17.6	24.9	78.625	55	94	17.1792	14.5	19.1	10.4	20.4589	16.2	27.1	77.7031	43	95	16.1823	11.8	19.1	25.8
42	Cupinzeiro	2019-03-07	40	16	23	0	1	20.7333	16.9	27.1	75.875	43	94	15.8542	12.6	17.7	0	20.9872	16.2	30.5	76.704	30	96	16.35	9.5	20.5	173	21.1167	17.6	24.9	78.625	55	94	17.1792	14.5	19.1	10.4	20.4589	16.2	27.1	77.7031	43	95	16.1823	11.8	19.1	25.8
44	Cupinzeiro	2019-03-07	40	5	0	0	0	20.7333	16.9	27.1	75.875	43	94	15.8542	12.6	17.7	0	20.9872	16.2	30.5	76.704	30	96	16.35	9.5	20.5	173	21.1167	17.6	24.9	78.625	55	94	17.1792	14.5	19.1	10.4	20.4589	16.2	27.1	77.7031	43	95	16.1823	11.8	19.1	25.8
46	Cupinzeiro	2019-03-07	40	5	9	0	0	20.7333	16.9	27.1	75.875	43	94	15.8542	12.6	17.7	0	20.9872	16.2	30.5	76.704	30	96	16.35	9.5	20.5	173	21.1167	17.6	24.9	78.625	55	94	17.1792	14.5	19.1	10.4	20.4589	16.2	27.1	77.7031	43	95	16.1823	11.8	19.1	25.8
47	Cupinzeiro	2019-03-07	40	13	2	0	0	20.7333	16.9	27.1	75.875	43	94	15.8542	12.6	17.7	0	20.9872	16.2	30.5	76.704	30	96	16.35	9.5	20.5	173	21.1167	17.6	24.9	78.625	55	94	17.1792	14.5	19.1	10.4	20.4589	16.2	27.1	77.7031	43	95	16.1823	11.8	19.1	25.8
48	Cupinzeiro	2019-03-07	40	3	1	0	0	20.7333	16.9	27.1	75.875	43	94	15.8542	12.6	17.7	0	20.9872	16.2	30.5	76.704	30	96	16.35	9.5	20.5	173	21.1167	17.6	24.9	78.625	55	94	17.1792	14.5	19.1	10.4	20.4589	16.2	27.1	77.7031	43	95	16.1823	11.8	19.1	25.8
50	Cupinzeiro	2019-03-07	40	24	19	0	0	20.7333	16.9	27.1	75.875	43	94	15.8542	12.6	17.7	0	20.9872	16.2	30.5	76.704	30	96	16.35	9.5	20.5	173	21.1167	17.6	24.9	78.625	55	94	17.1792	14.5	19.1	10.4	20.4589	16.2	27.1	77.7031	43	95	16.1823	11.8	19.1	25.8
52	Cupinzeiro	2019-03-07	40	32	50	0	0	20.7333	16.9	27.1	75.875	43	94	15.8542	12.6	17.7	0	20.9872	16.2	30.5	76.704	30	96	16.35	9.5	20.5	173	21.1167	17.6	24.9	78.625	55	94	17.1792	14.5	19.1	10.4	20.4589	16.2	27.1	77.7031	43	95	16.1823	11.8	19.1	25.8
1	Cupinzeiro	2019-03-12	41	98	1	0	0	20.7792	16.7	28.1	72.2917	41	88	15.2417	12.8	16.6	0	21.2795	16.2	30.5	74.7672	30	96	16.2306	9.5	20.5	117.4	19.9917	16.2	26.2	76.125	46	94	15.4	12.7	17	0.2	21.0776	16.2	28.1	74.2292	38	94	15.9849	11.7	19.1	2.4
2	Cupinzeiro	2019-03-12	41	8	79	1	0	20.7792	16.7	28.1	72.2917	41	88	15.2417	12.8	16.6	0	21.2795	16.2	30.5	74.7672	30	96	16.2306	9.5	20.5	117.4	19.9917	16.2	26.2	76.125	46	94	15.4	12.7	17	0.2	21.0776	16.2	28.1	74.2292	38	94	15.9849	11.7	19.1	2.4
3	Cupinzeiro	2019-03-12	41	8	5	0	0	20.7792	16.7	28.1	72.2917	41	88	15.2417	12.8	16.6	0	21.2795	16.2	30.5	74.7672	30	96	16.2306	9.5	20.5	117.4	19.9917	16.2	26.2	76.125	46	94	15.4	12.7	17	0.2	21.0776	16.2	28.1	74.2292	38	94	15.9849	11.7	19.1	2.4
4	Cupinzeiro	2019-03-12	41	2	8	0	0	20.7792	16.7	28.1	72.2917	41	88	15.2417	12.8	16.6	0	21.2795	16.2	30.5	74.7672	30	96	16.2306	9.5	20.5	117.4	19.9917	16.2	26.2	76.125	46	94	15.4	12.7	17	0.2	21.0776	16.2	28.1	74.2292	38	94	15.9849	11.7	19.1	2.4
5	Cupinzeiro	2019-03-12	41	32	4	0	0	20.7792	16.7	28.1	72.2917	41	88	15.2417	12.8	16.6	0	21.2795	16.2	30.5	74.7672	30	96	16.2306	9.5	20.5	117.4	19.9917	16.2	26.2	76.125	46	94	15.4	12.7	17	0.2	21.0776	16.2	28.1	74.2292	38	94	15.9849	11.7	19.1	2.4
6	Cupinzeiro	2019-03-12	41	2	28	0	5	20.7792	16.7	28.1	72.2917	41	88	15.2417	12.8	16.6	0	21.2795	16.2	30.5	74.7672	30	96	16.2306	9.5	20.5	117.4	19.9917	16.2	26.2	76.125	46	94	15.4	12.7	17	0.2	21.0776	16.2	28.1	74.2292	38	94	15.9849	11.7	19.1	2.4
7	Cupinzeiro	2019-03-12	41	7	1	0	0	20.7792	16.7	28.1	72.2917	41	88	15.2417	12.8	16.6	0	21.2795	16.2	30.5	74.7672	30	96	16.2306	9.5	20.5	117.4	19.9917	16.2	26.2	76.125	46	94	15.4	12.7	17	0.2	21.0776	16.2	28.1	74.2292	38	94	15.9849	11.7	19.1	2.4
11	Cupinzeiro	2019-03-12	41	16	0	0	0	20.7792	16.7	28.1	72.2917	41	88	15.2417	12.8	16.6	0	21.2795	16.2	30.5	74.7672	30	96	16.2306	9.5	20.5	117.4	19.9917	16.2	26.2	76.125	46	94	15.4	12.7	17	0.2	21.0776	16.2	28.1	74.2292	38	94	15.9849	11.7	19.1	2.4
12	Cupinzeiro	2019-03-12	41	1	0	0	2	20.7792	16.7	28.1	72.2917	41	88	15.2417	12.8	16.6	0	21.2795	16.2	30.5	74.7672	30	96	16.2306	9.5	20.5	117.4	19.9917	16.2	26.2	76.125	46	94	15.4	12.7	17	0.2	21.0776	16.2	28.1	74.2292	38	94	15.9849	11.7	19.1	2.4
17	Cupinzeiro	2019-03-12	41	26	110	8	0	20.7792	16.7	28.1	72.2917	41	88	15.2417	12.8	16.6	0	21.2795	16.2	30.5	74.7672	30	96	16.2306	9.5	20.5	117.4	19.9917	16.2	26.2	76.125	46	94	15.4	12.7	17	0.2	21.0776	16.2	28.1	74.2292	38	94	15.9849	11.7	19.1	2.4
20	Cupinzeiro	2019-03-12	41	16	0	0	0	20.7792	16.7	28.1	72.2917	41	88	15.2417	12.8	16.6	0	21.2795	16.2	30.5	74.7672	30	96	16.2306	9.5	20.5	117.4	19.9917	16.2	26.2	76.125	46	94	15.4	12.7	17	0.2	21.0776	16.2	28.1	74.2292	38	94	15.9849	11.7	19.1	2.4
24	Cupinzeiro	2019-03-12	41	6	36	10	0	20.7792	16.7	28.1	72.2917	41	88	15.2417	12.8	16.6	0	21.2795	16.2	30.5	74.7672	30	96	16.2306	9.5	20.5	117.4	19.9917	16.2	26.2	76.125	46	94	15.4	12.7	17	0.2	21.0776	16.2	28.1	74.2292	38	94	15.9849	11.7	19.1	2.4
25	Cupinzeiro	2019-03-12	41	7	5	0	0	20.7792	16.7	28.1	72.2917	41	88	15.2417	12.8	16.6	0	21.2795	16.2	30.5	74.7672	30	96	16.2306	9.5	20.5	117.4	19.9917	16.2	26.2	76.125	46	94	15.4	12.7	17	0.2	21.0776	16.2	28.1	74.2292	38	94	15.9849	11.7	19.1	2.4
26	Cupinzeiro	2019-03-12	41	14	14	0	0	20.7792	16.7	28.1	72.2917	41	88	15.2417	12.8	16.6	0	21.2795	16.2	30.5	74.7672	30	96	16.2306	9.5	20.5	117.4	19.9917	16.2	26.2	76.125	46	94	15.4	12.7	17	0.2	21.0776	16.2	28.1	74.2292	38	94	15.9849	11.7	19.1	2.4
27	Cupinzeiro	2019-03-12	41	12	0	0	0	20.7792	16.7	28.1	72.2917	41	88	15.2417	12.8	16.6	0	21.2795	16.2	30.5	74.7672	30	96	16.2306	9.5	20.5	117.4	19.9917	16.2	26.2	76.125	46	94	15.4	12.7	17	0.2	21.0776	16.2	28.1	74.2292	38	94	15.9849	11.7	19.1	2.4
28	Cupinzeiro	2019-03-12	41	4	0	0	0	20.7792	16.7	28.1	72.2917	41	88	15.2417	12.8	16.6	0	21.2795	16.2	30.5	74.7672	30	96	16.2306	9.5	20.5	117.4	19.9917	16.2	26.2	76.125	46	94	15.4	12.7	17	0.2	21.0776	16.2	28.1	74.2292	38	94	15.9849	11.7	19.1	2.4
29	Cupinzeiro	2019-03-12	41	4	0	0	0	20.7792	16.7	28.1	72.2917	41	88	15.2417	12.8	16.6	0	21.2795	16.2	30.5	74.7672	30	96	16.2306	9.5	20.5	117.4	19.9917	16.2	26.2	76.125	46	94	15.4	12.7	17	0.2	21.0776	16.2	28.1	74.2292	38	94	15.9849	11.7	19.1	2.4
30	Cupinzeiro	2019-03-12	41	9	0	0	0	20.7792	16.7	28.1	72.2917	41	88	15.2417	12.8	16.6	0	21.2795	16.2	30.5	74.7672	30	96	16.2306	9.5	20.5	117.4	19.9917	16.2	26.2	76.125	46	94	15.4	12.7	17	0.2	21.0776	16.2	28.1	74.2292	38	94	15.9849	11.7	19.1	2.4
32	Cupinzeiro	2019-03-12	41	16	2	0	0	20.7792	16.7	28.1	72.2917	41	88	15.2417	12.8	16.6	0	21.2795	16.2	30.5	74.7672	30	96	16.2306	9.5	20.5	117.4	19.9917	16.2	26.2	76.125	46	94	15.4	12.7	17	0.2	21.0776	16.2	28.1	74.2292	38	94	15.9849	11.7	19.1	2.4
34	Cupinzeiro	2019-03-12	41	25	24	0	5	20.7792	16.7	28.1	72.2917	41	88	15.2417	12.8	16.6	0	21.2795	16.2	30.5	74.7672	30	96	16.2306	9.5	20.5	117.4	19.9917	16.2	26.2	76.125	46	94	15.4	12.7	17	0.2	21.0776	16.2	28.1	74.2292	38	94	15.9849	11.7	19.1	2.4
36	Cupinzeiro	2019-03-12	41	10	35	0	0	20.7792	16.7	28.1	72.2917	41	88	15.2417	12.8	16.6	0	21.2795	16.2	30.5	74.7672	30	96	16.2306	9.5	20.5	117.4	19.9917	16.2	26.2	76.125	46	94	15.4	12.7	17	0.2	21.0776	16.2	28.1	74.2292	38	94	15.9849	11.7	19.1	2.4
38	Cupinzeiro	2019-03-12	41	3	0	0	0	20.7792	16.7	28.1	72.2917	41	88	15.2417	12.8	16.6	0	21.2795	16.2	30.5	74.7672	30	96	16.2306	9.5	20.5	117.4	19.9917	16.2	26.2	76.125	46	94	15.4	12.7	17	0.2	21.0776	16.2	28.1	74.2292	38	94	15.9849	11.7	19.1	2.4
39	Cupinzeiro	2019-03-12	41	10	1	0	0	20.7792	16.7	28.1	72.2917	41	88	15.2417	12.8	16.6	0	21.2795	16.2	30.5	74.7672	30	96	16.2306	9.5	20.5	117.4	19.9917	16.2	26.2	76.125	46	94	15.4	12.7	17	0.2	21.0776	16.2	28.1	74.2292	38	94	15.9849	11.7	19.1	2.4
40	Cupinzeiro	2019-03-12	41	21	0	0	0	20.7792	16.7	28.1	72.2917	41	88	15.2417	12.8	16.6	0	21.2795	16.2	30.5	74.7672	30	96	16.2306	9.5	20.5	117.4	19.9917	16.2	26.2	76.125	46	94	15.4	12.7	17	0.2	21.0776	16.2	28.1	74.2292	38	94	15.9849	11.7	19.1	2.4
42	Cupinzeiro	2019-03-12	41	16	19	0	1	20.7792	16.7	28.1	72.2917	41	88	15.2417	12.8	16.6	0	21.2795	16.2	30.5	74.7672	30	96	16.2306	9.5	20.5	117.4	19.9917	16.2	26.2	76.125	46	94	15.4	12.7	17	0.2	21.0776	16.2	28.1	74.2292	38	94	15.9849	11.7	19.1	2.4
44	Cupinzeiro	2019-03-12	41	5	0	0	0	20.7792	16.7	28.1	72.2917	41	88	15.2417	12.8	16.6	0	21.2795	16.2	30.5	74.7672	30	96	16.2306	9.5	20.5	117.4	19.9917	16.2	26.2	76.125	46	94	15.4	12.7	17	0.2	21.0776	16.2	28.1	74.2292	38	94	15.9849	11.7	19.1	2.4
46	Cupinzeiro	2019-03-12	41	5	11	0	0	20.7792	16.7	28.1	72.2917	41	88	15.2417	12.8	16.6	0	21.2795	16.2	30.5	74.7672	30	96	16.2306	9.5	20.5	117.4	19.9917	16.2	26.2	76.125	46	94	15.4	12.7	17	0.2	21.0776	16.2	28.1	74.2292	38	94	15.9849	11.7	19.1	2.4
47	Cupinzeiro	2019-03-12	41	13	2	0	0	20.7792	16.7	28.1	72.2917	41	88	15.2417	12.8	16.6	0	21.2795	16.2	30.5	74.7672	30	96	16.2306	9.5	20.5	117.4	19.9917	16.2	26.2	76.125	46	94	15.4	12.7	17	0.2	21.0776	16.2	28.1	74.2292	38	94	15.9849	11.7	19.1	2.4
48	Cupinzeiro	2019-03-12	41	3	1	0	0	20.7792	16.7	28.1	72.2917	41	88	15.2417	12.8	16.6	0	21.2795	16.2	30.5	74.7672	30	96	16.2306	9.5	20.5	117.4	19.9917	16.2	26.2	76.125	46	94	15.4	12.7	17	0.2	21.0776	16.2	28.1	74.2292	38	94	15.9849	11.7	19.1	2.4
50	Cupinzeiro	2019-03-12	41	24	16	0	0	20.7792	16.7	28.1	72.2917	41	88	15.2417	12.8	16.6	0	21.2795	16.2	30.5	74.7672	30	96	16.2306	9.5	20.5	117.4	19.9917	16.2	26.2	76.125	46	94	15.4	12.7	17	0.2	21.0776	16.2	28.1	74.2292	38	94	15.9849	11.7	19.1	2.4
52	Cupinzeiro	2019-03-12	41	32	41	9	0	20.7792	16.7	28.1	72.2917	41	88	15.2417	12.8	16.6	0	21.2795	16.2	30.5	74.7672	30	96	16.2306	9.5	20.5	117.4	19.9917	16.2	26.2	76.125	46	94	15.4	12.7	17	0.2	21.0776	16.2	28.1	74.2292	38	94	15.9849	11.7	19.1	2.4
1	Cupinzeiro	2019-03-21	42	98	1	0	0	20.2	17.2	23.5	88.25	71	96	18.1542	16.2	19.5	40.6	21.6306	16.2	30.5	73.7026	30	96	16.3678	9.5	20	78.8	22.4375	19.6	28.2	68.2083	47	80	16.1583	14.8	17.8	0.2	21.9401	17.2	29.7	75.8594	38	96	17.2156	13.3	20	50.2
2	Cupinzeiro	2019-03-21	42	8	8	35	14	20.2	17.2	23.5	88.25	71	96	18.1542	16.2	19.5	40.6	21.6306	16.2	30.5	73.7026	30	96	16.3678	9.5	20	78.8	22.4375	19.6	28.2	68.2083	47	80	16.1583	14.8	17.8	0.2	21.9401	17.2	29.7	75.8594	38	96	17.2156	13.3	20	50.2
3	Cupinzeiro	2019-03-21	42	8	0	3	1	20.2	17.2	23.5	88.25	71	96	18.1542	16.2	19.5	40.6	21.6306	16.2	30.5	73.7026	30	96	16.3678	9.5	20	78.8	22.4375	19.6	28.2	68.2083	47	80	16.1583	14.8	17.8	0.2	21.9401	17.2	29.7	75.8594	38	96	17.2156	13.3	20	50.2
4	Cupinzeiro	2019-03-21	42	2	0	2	3	20.2	17.2	23.5	88.25	71	96	18.1542	16.2	19.5	40.6	21.6306	16.2	30.5	73.7026	30	96	16.3678	9.5	20	78.8	22.4375	19.6	28.2	68.2083	47	80	16.1583	14.8	17.8	0.2	21.9401	17.2	29.7	75.8594	38	96	17.2156	13.3	20	50.2
5	Cupinzeiro	2019-03-21	42	32	0	2	0	20.2	17.2	23.5	88.25	71	96	18.1542	16.2	19.5	40.6	21.6306	16.2	30.5	73.7026	30	96	16.3678	9.5	20	78.8	22.4375	19.6	28.2	68.2083	47	80	16.1583	14.8	17.8	0.2	21.9401	17.2	29.7	75.8594	38	96	17.2156	13.3	20	50.2
6	Cupinzeiro	2019-03-21	42	2	1	12	15	20.2	17.2	23.5	88.25	71	96	18.1542	16.2	19.5	40.6	21.6306	16.2	30.5	73.7026	30	96	16.3678	9.5	20	78.8	22.4375	19.6	28.2	68.2083	47	80	16.1583	14.8	17.8	0.2	21.9401	17.2	29.7	75.8594	38	96	17.2156	13.3	20	50.2
7	Cupinzeiro	2019-03-21	42	7	0	1	0	20.2	17.2	23.5	88.25	71	96	18.1542	16.2	19.5	40.6	21.6306	16.2	30.5	73.7026	30	96	16.3678	9.5	20	78.8	22.4375	19.6	28.2	68.2083	47	80	16.1583	14.8	17.8	0.2	21.9401	17.2	29.7	75.8594	38	96	17.2156	13.3	20	50.2
11	Cupinzeiro	2019-03-21	42	16	0	0	0	20.2	17.2	23.5	88.25	71	96	18.1542	16.2	19.5	40.6	21.6306	16.2	30.5	73.7026	30	96	16.3678	9.5	20	78.8	22.4375	19.6	28.2	68.2083	47	80	16.1583	14.8	17.8	0.2	21.9401	17.2	29.7	75.8594	38	96	17.2156	13.3	20	50.2
12	Cupinzeiro	2019-03-21	42	1	0	0	2	20.2	17.2	23.5	88.25	71	96	18.1542	16.2	19.5	40.6	21.6306	16.2	30.5	73.7026	30	96	16.3678	9.5	20	78.8	22.4375	19.6	28.2	68.2083	47	80	16.1583	14.8	17.8	0.2	21.9401	17.2	29.7	75.8594	38	96	17.2156	13.3	20	50.2
17	Cupinzeiro	2019-03-21	42	26	5	24	6	20.2	17.2	23.5	88.25	71	96	18.1542	16.2	19.5	40.6	21.6306	16.2	30.5	73.7026	30	96	16.3678	9.5	20	78.8	22.4375	19.6	28.2	68.2083	47	80	16.1583	14.8	17.8	0.2	21.9401	17.2	29.7	75.8594	38	96	17.2156	13.3	20	50.2
20	Cupinzeiro	2019-03-21	42	16	0	0	0	20.2	17.2	23.5	88.25	71	96	18.1542	16.2	19.5	40.6	21.6306	16.2	30.5	73.7026	30	96	16.3678	9.5	20	78.8	22.4375	19.6	28.2	68.2083	47	80	16.1583	14.8	17.8	0.2	21.9401	17.2	29.7	75.8594	38	96	17.2156	13.3	20	50.2
24	Cupinzeiro	2019-03-21	42	6	5	4	15	20.2	17.2	23.5	88.25	71	96	18.1542	16.2	19.5	40.6	21.6306	16.2	30.5	73.7026	30	96	16.3678	9.5	20	78.8	22.4375	19.6	28.2	68.2083	47	80	16.1583	14.8	17.8	0.2	21.9401	17.2	29.7	75.8594	38	96	17.2156	13.3	20	50.2
25	Cupinzeiro	2019-03-21	42	7	1	0	2	20.2	17.2	23.5	88.25	71	96	18.1542	16.2	19.5	40.6	21.6306	16.2	30.5	73.7026	30	96	16.3678	9.5	20	78.8	22.4375	19.6	28.2	68.2083	47	80	16.1583	14.8	17.8	0.2	21.9401	17.2	29.7	75.8594	38	96	17.2156	13.3	20	50.2
26	Cupinzeiro	2019-03-21	42	14	2	6	0	20.2	17.2	23.5	88.25	71	96	18.1542	16.2	19.5	40.6	21.6306	16.2	30.5	73.7026	30	96	16.3678	9.5	20	78.8	22.4375	19.6	28.2	68.2083	47	80	16.1583	14.8	17.8	0.2	21.9401	17.2	29.7	75.8594	38	96	17.2156	13.3	20	50.2
27	Cupinzeiro	2019-03-21	42	12	0	0	0	20.2	17.2	23.5	88.25	71	96	18.1542	16.2	19.5	40.6	21.6306	16.2	30.5	73.7026	30	96	16.3678	9.5	20	78.8	22.4375	19.6	28.2	68.2083	47	80	16.1583	14.8	17.8	0.2	21.9401	17.2	29.7	75.8594	38	96	17.2156	13.3	20	50.2
28	Cupinzeiro	2019-03-21	42	4	0	0	0	20.2	17.2	23.5	88.25	71	96	18.1542	16.2	19.5	40.6	21.6306	16.2	30.5	73.7026	30	96	16.3678	9.5	20	78.8	22.4375	19.6	28.2	68.2083	47	80	16.1583	14.8	17.8	0.2	21.9401	17.2	29.7	75.8594	38	96	17.2156	13.3	20	50.2
29	Cupinzeiro	2019-03-21	42	4	0	0	0	20.2	17.2	23.5	88.25	71	96	18.1542	16.2	19.5	40.6	21.6306	16.2	30.5	73.7026	30	96	16.3678	9.5	20	78.8	22.4375	19.6	28.2	68.2083	47	80	16.1583	14.8	17.8	0.2	21.9401	17.2	29.7	75.8594	38	96	17.2156	13.3	20	50.2
30	Cupinzeiro	2019-03-21	42	9	0	0	0	20.2	17.2	23.5	88.25	71	96	18.1542	16.2	19.5	40.6	21.6306	16.2	30.5	73.7026	30	96	16.3678	9.5	20	78.8	22.4375	19.6	28.2	68.2083	47	80	16.1583	14.8	17.8	0.2	21.9401	17.2	29.7	75.8594	38	96	17.2156	13.3	20	50.2
32	Cupinzeiro	2019-03-21	42	16	2	0	0	20.2	17.2	23.5	88.25	71	96	18.1542	16.2	19.5	40.6	21.6306	16.2	30.5	73.7026	30	96	16.3678	9.5	20	78.8	22.4375	19.6	28.2	68.2083	47	80	16.1583	14.8	17.8	0.2	21.9401	17.2	29.7	75.8594	38	96	17.2156	13.3	20	50.2
34	Cupinzeiro	2019-03-21	42	25	20	7	7	20.2	17.2	23.5	88.25	71	96	18.1542	16.2	19.5	40.6	21.6306	16.2	30.5	73.7026	30	96	16.3678	9.5	20	78.8	22.4375	19.6	28.2	68.2083	47	80	16.1583	14.8	17.8	0.2	21.9401	17.2	29.7	75.8594	38	96	17.2156	13.3	20	50.2
36	Cupinzeiro	2019-03-21	42	10	13	12	2	20.2	17.2	23.5	88.25	71	96	18.1542	16.2	19.5	40.6	21.6306	16.2	30.5	73.7026	30	96	16.3678	9.5	20	78.8	22.4375	19.6	28.2	68.2083	47	80	16.1583	14.8	17.8	0.2	21.9401	17.2	29.7	75.8594	38	96	17.2156	13.3	20	50.2
38	Cupinzeiro	2019-03-21	42	3	0	0	0	20.2	17.2	23.5	88.25	71	96	18.1542	16.2	19.5	40.6	21.6306	16.2	30.5	73.7026	30	96	16.3678	9.5	20	78.8	22.4375	19.6	28.2	68.2083	47	80	16.1583	14.8	17.8	0.2	21.9401	17.2	29.7	75.8594	38	96	17.2156	13.3	20	50.2
39	Cupinzeiro	2019-03-21	42	10	0	1	0	20.2	17.2	23.5	88.25	71	96	18.1542	16.2	19.5	40.6	21.6306	16.2	30.5	73.7026	30	96	16.3678	9.5	20	78.8	22.4375	19.6	28.2	68.2083	47	80	16.1583	14.8	17.8	0.2	21.9401	17.2	29.7	75.8594	38	96	17.2156	13.3	20	50.2
40	Cupinzeiro	2019-03-21	42	21	0	0	0	20.2	17.2	23.5	88.25	71	96	18.1542	16.2	19.5	40.6	21.6306	16.2	30.5	73.7026	30	96	16.3678	9.5	20	78.8	22.4375	19.6	28.2	68.2083	47	80	16.1583	14.8	17.8	0.2	21.9401	17.2	29.7	75.8594	38	96	17.2156	13.3	20	50.2
42	Cupinzeiro	2019-03-21	42	16	2	2	6	20.2	17.2	23.5	88.25	71	96	18.1542	16.2	19.5	40.6	21.6306	16.2	30.5	73.7026	30	96	16.3678	9.5	20	78.8	22.4375	19.6	28.2	68.2083	47	80	16.1583	14.8	17.8	0.2	21.9401	17.2	29.7	75.8594	38	96	17.2156	13.3	20	50.2
44	Cupinzeiro	2019-03-21	42	5	0	0	0	20.2	17.2	23.5	88.25	71	96	18.1542	16.2	19.5	40.6	21.6306	16.2	30.5	73.7026	30	96	16.3678	9.5	20	78.8	22.4375	19.6	28.2	68.2083	47	80	16.1583	14.8	17.8	0.2	21.9401	17.2	29.7	75.8594	38	96	17.2156	13.3	20	50.2
46	Cupinzeiro	2019-03-21	42	5	3	8	0	20.2	17.2	23.5	88.25	71	96	18.1542	16.2	19.5	40.6	21.6306	16.2	30.5	73.7026	30	96	16.3678	9.5	20	78.8	22.4375	19.6	28.2	68.2083	47	80	16.1583	14.8	17.8	0.2	21.9401	17.2	29.7	75.8594	38	96	17.2156	13.3	20	50.2
47	Cupinzeiro	2019-03-21	42	13	0	1	1	20.2	17.2	23.5	88.25	71	96	18.1542	16.2	19.5	40.6	21.6306	16.2	30.5	73.7026	30	96	16.3678	9.5	20	78.8	22.4375	19.6	28.2	68.2083	47	80	16.1583	14.8	17.8	0.2	21.9401	17.2	29.7	75.8594	38	96	17.2156	13.3	20	50.2
48	Cupinzeiro	2019-03-21	42	3	0	1	0	20.2	17.2	23.5	88.25	71	96	18.1542	16.2	19.5	40.6	21.6306	16.2	30.5	73.7026	30	96	16.3678	9.5	20	78.8	22.4375	19.6	28.2	68.2083	47	80	16.1583	14.8	17.8	0.2	21.9401	17.2	29.7	75.8594	38	96	17.2156	13.3	20	50.2
50	Cupinzeiro	2019-03-21	42	24	2	14	1	20.2	17.2	23.5	88.25	71	96	18.1542	16.2	19.5	40.6	21.6306	16.2	30.5	73.7026	30	96	16.3678	9.5	20	78.8	22.4375	19.6	28.2	68.2083	47	80	16.1583	14.8	17.8	0.2	21.9401	17.2	29.7	75.8594	38	96	17.2156	13.3	20	50.2
52	Cupinzeiro	2019-03-21	42	32	0	2	0	20.2	17.2	23.5	88.25	71	96	18.1542	16.2	19.5	40.6	21.6306	16.2	30.5	73.7026	30	96	16.3678	9.5	20	78.8	22.4375	19.6	28.2	68.2083	47	80	16.1583	14.8	17.8	0.2	21.9401	17.2	29.7	75.8594	38	96	17.2156	13.3	20	50.2
1	Cupinzeiro	2019-03-27	43	98	0	1	0	19.8792	17.5	23.7	79.8333	56	96	16.1167	13.3	17.9	17	20.8391	15.4	29.7	77.1595	38	96	16.4024	11.4	20	129.8	21.875	18.5	26.2	80.25	60	95	18.15	17.1	19.5	0.2	19.6281	15.4	26.2	83.599	49	96	16.5802	13.2	19.5	92.2
2	Cupinzeiro	2019-03-27	43	8	0	3	19	19.8792	17.5	23.7	79.8333	56	96	16.1167	13.3	17.9	17	20.8391	15.4	29.7	77.1595	38	96	16.4024	11.4	20	129.8	21.875	18.5	26.2	80.25	60	95	18.15	17.1	19.5	0.2	19.6281	15.4	26.2	83.599	49	96	16.5802	13.2	19.5	92.2
3	Cupinzeiro	2019-03-27	43	8	0	0	2	19.8792	17.5	23.7	79.8333	56	96	16.1167	13.3	17.9	17	20.8391	15.4	29.7	77.1595	38	96	16.4024	11.4	20	129.8	21.875	18.5	26.2	80.25	60	95	18.15	17.1	19.5	0.2	19.6281	15.4	26.2	83.599	49	96	16.5802	13.2	19.5	92.2
4	Cupinzeiro	2019-03-27	43	2	0	0	3	19.8792	17.5	23.7	79.8333	56	96	16.1167	13.3	17.9	17	20.8391	15.4	29.7	77.1595	38	96	16.4024	11.4	20	129.8	21.875	18.5	26.2	80.25	60	95	18.15	17.1	19.5	0.2	19.6281	15.4	26.2	83.599	49	96	16.5802	13.2	19.5	92.2
5	Cupinzeiro	2019-03-27	43	32	0	0	0	19.8792	17.5	23.7	79.8333	56	96	16.1167	13.3	17.9	17	20.8391	15.4	29.7	77.1595	38	96	16.4024	11.4	20	129.8	21.875	18.5	26.2	80.25	60	95	18.15	17.1	19.5	0.2	19.6281	15.4	26.2	83.599	49	96	16.5802	13.2	19.5	92.2
6	Cupinzeiro	2019-03-27	43	2	0	0	13	19.8792	17.5	23.7	79.8333	56	96	16.1167	13.3	17.9	17	20.8391	15.4	29.7	77.1595	38	96	16.4024	11.4	20	129.8	21.875	18.5	26.2	80.25	60	95	18.15	17.1	19.5	0.2	19.6281	15.4	26.2	83.599	49	96	16.5802	13.2	19.5	92.2
7	Cupinzeiro	2019-03-27	43	7	0	1	0	19.8792	17.5	23.7	79.8333	56	96	16.1167	13.3	17.9	17	20.8391	15.4	29.7	77.1595	38	96	16.4024	11.4	20	129.8	21.875	18.5	26.2	80.25	60	95	18.15	17.1	19.5	0.2	19.6281	15.4	26.2	83.599	49	96	16.5802	13.2	19.5	92.2
11	Cupinzeiro	2019-03-27	43	16	0	0	0	19.8792	17.5	23.7	79.8333	56	96	16.1167	13.3	17.9	17	20.8391	15.4	29.7	77.1595	38	96	16.4024	11.4	20	129.8	21.875	18.5	26.2	80.25	60	95	18.15	17.1	19.5	0.2	19.6281	15.4	26.2	83.599	49	96	16.5802	13.2	19.5	92.2
12	Cupinzeiro	2019-03-27	43	1	0	0	2	19.8792	17.5	23.7	79.8333	56	96	16.1167	13.3	17.9	17	20.8391	15.4	29.7	77.1595	38	96	16.4024	11.4	20	129.8	21.875	18.5	26.2	80.25	60	95	18.15	17.1	19.5	0.2	19.6281	15.4	26.2	83.599	49	96	16.5802	13.2	19.5	92.2
17	Cupinzeiro	2019-03-27	43	26	0	4	9	19.8792	17.5	23.7	79.8333	56	96	16.1167	13.3	17.9	17	20.8391	15.4	29.7	77.1595	38	96	16.4024	11.4	20	129.8	21.875	18.5	26.2	80.25	60	95	18.15	17.1	19.5	0.2	19.6281	15.4	26.2	83.599	49	96	16.5802	13.2	19.5	92.2
20	Cupinzeiro	2019-03-27	43	16	0	0	0	19.8792	17.5	23.7	79.8333	56	96	16.1167	13.3	17.9	17	20.8391	15.4	29.7	77.1595	38	96	16.4024	11.4	20	129.8	21.875	18.5	26.2	80.25	60	95	18.15	17.1	19.5	0.2	19.6281	15.4	26.2	83.599	49	96	16.5802	13.2	19.5	92.2
24	Cupinzeiro	2019-03-27	43	6	0	2	17	19.8792	17.5	23.7	79.8333	56	96	16.1167	13.3	17.9	17	20.8391	15.4	29.7	77.1595	38	96	16.4024	11.4	20	129.8	21.875	18.5	26.2	80.25	60	95	18.15	17.1	19.5	0.2	19.6281	15.4	26.2	83.599	49	96	16.5802	13.2	19.5	92.2
25	Cupinzeiro	2019-03-27	43	7	0	0	2	19.8792	17.5	23.7	79.8333	56	96	16.1167	13.3	17.9	17	20.8391	15.4	29.7	77.1595	38	96	16.4024	11.4	20	129.8	21.875	18.5	26.2	80.25	60	95	18.15	17.1	19.5	0.2	19.6281	15.4	26.2	83.599	49	96	16.5802	13.2	19.5	92.2
26	Cupinzeiro	2019-03-27	43	14	1	0	4	19.8792	17.5	23.7	79.8333	56	96	16.1167	13.3	17.9	17	20.8391	15.4	29.7	77.1595	38	96	16.4024	11.4	20	129.8	21.875	18.5	26.2	80.25	60	95	18.15	17.1	19.5	0.2	19.6281	15.4	26.2	83.599	49	96	16.5802	13.2	19.5	92.2
27	Cupinzeiro	2019-03-27	43	12	0	0	0	19.8792	17.5	23.7	79.8333	56	96	16.1167	13.3	17.9	17	20.8391	15.4	29.7	77.1595	38	96	16.4024	11.4	20	129.8	21.875	18.5	26.2	80.25	60	95	18.15	17.1	19.5	0.2	19.6281	15.4	26.2	83.599	49	96	16.5802	13.2	19.5	92.2
28	Cupinzeiro	2019-03-27	43	4	0	0	0	19.8792	17.5	23.7	79.8333	56	96	16.1167	13.3	17.9	17	20.8391	15.4	29.7	77.1595	38	96	16.4024	11.4	20	129.8	21.875	18.5	26.2	80.25	60	95	18.15	17.1	19.5	0.2	19.6281	15.4	26.2	83.599	49	96	16.5802	13.2	19.5	92.2
29	Cupinzeiro	2019-03-27	43	4	0	0	0	19.8792	17.5	23.7	79.8333	56	96	16.1167	13.3	17.9	17	20.8391	15.4	29.7	77.1595	38	96	16.4024	11.4	20	129.8	21.875	18.5	26.2	80.25	60	95	18.15	17.1	19.5	0.2	19.6281	15.4	26.2	83.599	49	96	16.5802	13.2	19.5	92.2
30	Cupinzeiro	2019-03-27	43	9	0	0	0	19.8792	17.5	23.7	79.8333	56	96	16.1167	13.3	17.9	17	20.8391	15.4	29.7	77.1595	38	96	16.4024	11.4	20	129.8	21.875	18.5	26.2	80.25	60	95	18.15	17.1	19.5	0.2	19.6281	15.4	26.2	83.599	49	96	16.5802	13.2	19.5	92.2
32	Cupinzeiro	2019-03-27	43	16	0	2	1	19.8792	17.5	23.7	79.8333	56	96	16.1167	13.3	17.9	17	20.8391	15.4	29.7	77.1595	38	96	16.4024	11.4	20	129.8	21.875	18.5	26.2	80.25	60	95	18.15	17.1	19.5	0.2	19.6281	15.4	26.2	83.599	49	96	16.5802	13.2	19.5	92.2
34	Cupinzeiro	2019-03-27	43	25	5	5	6	19.8792	17.5	23.7	79.8333	56	96	16.1167	13.3	17.9	17	20.8391	15.4	29.7	77.1595	38	96	16.4024	11.4	20	129.8	21.875	18.5	26.2	80.25	60	95	18.15	17.1	19.5	0.2	19.6281	15.4	26.2	83.599	49	96	16.5802	13.2	19.5	92.2
36	Cupinzeiro	2019-03-27	43	10	3	7	2	19.8792	17.5	23.7	79.8333	56	96	16.1167	13.3	17.9	17	20.8391	15.4	29.7	77.1595	38	96	16.4024	11.4	20	129.8	21.875	18.5	26.2	80.25	60	95	18.15	17.1	19.5	0.2	19.6281	15.4	26.2	83.599	49	96	16.5802	13.2	19.5	92.2
38	Cupinzeiro	2019-03-27	43	3	0	0	0	19.8792	17.5	23.7	79.8333	56	96	16.1167	13.3	17.9	17	20.8391	15.4	29.7	77.1595	38	96	16.4024	11.4	20	129.8	21.875	18.5	26.2	80.25	60	95	18.15	17.1	19.5	0.2	19.6281	15.4	26.2	83.599	49	96	16.5802	13.2	19.5	92.2
39	Cupinzeiro	2019-03-27	43	10	0	0	0	19.8792	17.5	23.7	79.8333	56	96	16.1167	13.3	17.9	17	20.8391	15.4	29.7	77.1595	38	96	16.4024	11.4	20	129.8	21.875	18.5	26.2	80.25	60	95	18.15	17.1	19.5	0.2	19.6281	15.4	26.2	83.599	49	96	16.5802	13.2	19.5	92.2
40	Cupinzeiro	2019-03-27	43	21	0	0	0	19.8792	17.5	23.7	79.8333	56	96	16.1167	13.3	17.9	17	20.8391	15.4	29.7	77.1595	38	96	16.4024	11.4	20	129.8	21.875	18.5	26.2	80.25	60	95	18.15	17.1	19.5	0.2	19.6281	15.4	26.2	83.599	49	96	16.5802	13.2	19.5	92.2
42	Cupinzeiro	2019-03-27	43	16	2	0	5	19.8792	17.5	23.7	79.8333	56	96	16.1167	13.3	17.9	17	20.8391	15.4	29.7	77.1595	38	96	16.4024	11.4	20	129.8	21.875	18.5	26.2	80.25	60	95	18.15	17.1	19.5	0.2	19.6281	15.4	26.2	83.599	49	96	16.5802	13.2	19.5	92.2
44	Cupinzeiro	2019-03-27	43	5	0	0	0	19.8792	17.5	23.7	79.8333	56	96	16.1167	13.3	17.9	17	20.8391	15.4	29.7	77.1595	38	96	16.4024	11.4	20	129.8	21.875	18.5	26.2	80.25	60	95	18.15	17.1	19.5	0.2	19.6281	15.4	26.2	83.599	49	96	16.5802	13.2	19.5	92.2
46	Cupinzeiro	2019-03-27	43	5	0	4	6	19.8792	17.5	23.7	79.8333	56	96	16.1167	13.3	17.9	17	20.8391	15.4	29.7	77.1595	38	96	16.4024	11.4	20	129.8	21.875	18.5	26.2	80.25	60	95	18.15	17.1	19.5	0.2	19.6281	15.4	26.2	83.599	49	96	16.5802	13.2	19.5	92.2
47	Cupinzeiro	2019-03-27	43	13	0	0	2	19.8792	17.5	23.7	79.8333	56	96	16.1167	13.3	17.9	17	20.8391	15.4	29.7	77.1595	38	96	16.4024	11.4	20	129.8	21.875	18.5	26.2	80.25	60	95	18.15	17.1	19.5	0.2	19.6281	15.4	26.2	83.599	49	96	16.5802	13.2	19.5	92.2
48	Cupinzeiro	2019-03-27	43	3	0	0	1	19.8792	17.5	23.7	79.8333	56	96	16.1167	13.3	17.9	17	20.8391	15.4	29.7	77.1595	38	96	16.4024	11.4	20	129.8	21.875	18.5	26.2	80.25	60	95	18.15	17.1	19.5	0.2	19.6281	15.4	26.2	83.599	49	96	16.5802	13.2	19.5	92.2
50	Cupinzeiro	2019-03-27	43	24	1	2	5	19.8792	17.5	23.7	79.8333	56	96	16.1167	13.3	17.9	17	20.8391	15.4	29.7	77.1595	38	96	16.4024	11.4	20	129.8	21.875	18.5	26.2	80.25	60	95	18.15	17.1	19.5	0.2	19.6281	15.4	26.2	83.599	49	96	16.5802	13.2	19.5	92.2
52	Cupinzeiro	2019-03-27	43	32	0	0	0	19.8792	17.5	23.7	79.8333	56	96	16.1167	13.3	17.9	17	20.8391	15.4	29.7	77.1595	38	96	16.4024	11.4	20	129.8	21.875	18.5	26.2	80.25	60	95	18.15	17.1	19.5	0.2	19.6281	15.4	26.2	83.599	49	96	16.5802	13.2	19.5	92.2
1	Cupinzeiro	2019-04-03	44	98	0	0	1	19.3458	16.7	24.8	82.2083	61	93	16.1292	14.7	17.9	1	20.4126	15	29.7	77.2812	38	96	16.034	11.7	20	108.4	19.8792	17.5	23.7	79.8333	56	96	16.1167	13.3	17.9	17	19.0469	15	24.9	78.4323	50	96	15.037	12.3	17.9	20.2
2	Cupinzeiro	2019-04-03	44	8	0	0	15	19.3458	16.7	24.8	82.2083	61	93	16.1292	14.7	17.9	1	20.4126	15	29.7	77.2812	38	96	16.034	11.7	20	108.4	19.8792	17.5	23.7	79.8333	56	96	16.1167	13.3	17.9	17	19.0469	15	24.9	78.4323	50	96	15.037	12.3	17.9	20.2
3	Cupinzeiro	2019-04-03	44	8	0	0	1	19.3458	16.7	24.8	82.2083	61	93	16.1292	14.7	17.9	1	20.4126	15	29.7	77.2812	38	96	16.034	11.7	20	108.4	19.8792	17.5	23.7	79.8333	56	96	16.1167	13.3	17.9	17	19.0469	15	24.9	78.4323	50	96	15.037	12.3	17.9	20.2
4	Cupinzeiro	2019-04-03	44	2	0	0	3	19.3458	16.7	24.8	82.2083	61	93	16.1292	14.7	17.9	1	20.4126	15	29.7	77.2812	38	96	16.034	11.7	20	108.4	19.8792	17.5	23.7	79.8333	56	96	16.1167	13.3	17.9	17	19.0469	15	24.9	78.4323	50	96	15.037	12.3	17.9	20.2
5	Cupinzeiro	2019-04-03	44	32	0	0	0	19.3458	16.7	24.8	82.2083	61	93	16.1292	14.7	17.9	1	20.4126	15	29.7	77.2812	38	96	16.034	11.7	20	108.4	19.8792	17.5	23.7	79.8333	56	96	16.1167	13.3	17.9	17	19.0469	15	24.9	78.4323	50	96	15.037	12.3	17.9	20.2
6	Cupinzeiro	2019-04-03	44	2	0	0	10	19.3458	16.7	24.8	82.2083	61	93	16.1292	14.7	17.9	1	20.4126	15	29.7	77.2812	38	96	16.034	11.7	20	108.4	19.8792	17.5	23.7	79.8333	56	96	16.1167	13.3	17.9	17	19.0469	15	24.9	78.4323	50	96	15.037	12.3	17.9	20.2
7	Cupinzeiro	2019-04-03	44	7	0	0	0	19.3458	16.7	24.8	82.2083	61	93	16.1292	14.7	17.9	1	20.4126	15	29.7	77.2812	38	96	16.034	11.7	20	108.4	19.8792	17.5	23.7	79.8333	56	96	16.1167	13.3	17.9	17	19.0469	15	24.9	78.4323	50	96	15.037	12.3	17.9	20.2
11	Cupinzeiro	2019-04-03	44	16	0	0	0	19.3458	16.7	24.8	82.2083	61	93	16.1292	14.7	17.9	1	20.4126	15	29.7	77.2812	38	96	16.034	11.7	20	108.4	19.8792	17.5	23.7	79.8333	56	96	16.1167	13.3	17.9	17	19.0469	15	24.9	78.4323	50	96	15.037	12.3	17.9	20.2
12	Cupinzeiro	2019-04-03	44	1	0	0	1	19.3458	16.7	24.8	82.2083	61	93	16.1292	14.7	17.9	1	20.4126	15	29.7	77.2812	38	96	16.034	11.7	20	108.4	19.8792	17.5	23.7	79.8333	56	96	16.1167	13.3	17.9	17	19.0469	15	24.9	78.4323	50	96	15.037	12.3	17.9	20.2
17	Cupinzeiro	2019-04-03	44	26	0	0	9	19.3458	16.7	24.8	82.2083	61	93	16.1292	14.7	17.9	1	20.4126	15	29.7	77.2812	38	96	16.034	11.7	20	108.4	19.8792	17.5	23.7	79.8333	56	96	16.1167	13.3	17.9	17	19.0469	15	24.9	78.4323	50	96	15.037	12.3	17.9	20.2
20	Cupinzeiro	2019-04-03	44	16	0	0	0	19.3458	16.7	24.8	82.2083	61	93	16.1292	14.7	17.9	1	20.4126	15	29.7	77.2812	38	96	16.034	11.7	20	108.4	19.8792	17.5	23.7	79.8333	56	96	16.1167	13.3	17.9	17	19.0469	15	24.9	78.4323	50	96	15.037	12.3	17.9	20.2
24	Cupinzeiro	2019-04-03	44	6	0	0	18	19.3458	16.7	24.8	82.2083	61	93	16.1292	14.7	17.9	1	20.4126	15	29.7	77.2812	38	96	16.034	11.7	20	108.4	19.8792	17.5	23.7	79.8333	56	96	16.1167	13.3	17.9	17	19.0469	15	24.9	78.4323	50	96	15.037	12.3	17.9	20.2
25	Cupinzeiro	2019-04-03	44	7	0	0	2	19.3458	16.7	24.8	82.2083	61	93	16.1292	14.7	17.9	1	20.4126	15	29.7	77.2812	38	96	16.034	11.7	20	108.4	19.8792	17.5	23.7	79.8333	56	96	16.1167	13.3	17.9	17	19.0469	15	24.9	78.4323	50	96	15.037	12.3	17.9	20.2
26	Cupinzeiro	2019-04-03	44	14	0	0	4	19.3458	16.7	24.8	82.2083	61	93	16.1292	14.7	17.9	1	20.4126	15	29.7	77.2812	38	96	16.034	11.7	20	108.4	19.8792	17.5	23.7	79.8333	56	96	16.1167	13.3	17.9	17	19.0469	15	24.9	78.4323	50	96	15.037	12.3	17.9	20.2
27	Cupinzeiro	2019-04-03	44	12	0	0	0	19.3458	16.7	24.8	82.2083	61	93	16.1292	14.7	17.9	1	20.4126	15	29.7	77.2812	38	96	16.034	11.7	20	108.4	19.8792	17.5	23.7	79.8333	56	96	16.1167	13.3	17.9	17	19.0469	15	24.9	78.4323	50	96	15.037	12.3	17.9	20.2
28	Cupinzeiro	2019-04-03	44	4	0	0	0	19.3458	16.7	24.8	82.2083	61	93	16.1292	14.7	17.9	1	20.4126	15	29.7	77.2812	38	96	16.034	11.7	20	108.4	19.8792	17.5	23.7	79.8333	56	96	16.1167	13.3	17.9	17	19.0469	15	24.9	78.4323	50	96	15.037	12.3	17.9	20.2
29	Cupinzeiro	2019-04-03	44	4	0	0	0	19.3458	16.7	24.8	82.2083	61	93	16.1292	14.7	17.9	1	20.4126	15	29.7	77.2812	38	96	16.034	11.7	20	108.4	19.8792	17.5	23.7	79.8333	56	96	16.1167	13.3	17.9	17	19.0469	15	24.9	78.4323	50	96	15.037	12.3	17.9	20.2
30	Cupinzeiro	2019-04-03	44	9	0	0	0	19.3458	16.7	24.8	82.2083	61	93	16.1292	14.7	17.9	1	20.4126	15	29.7	77.2812	38	96	16.034	11.7	20	108.4	19.8792	17.5	23.7	79.8333	56	96	16.1167	13.3	17.9	17	19.0469	15	24.9	78.4323	50	96	15.037	12.3	17.9	20.2
32	Cupinzeiro	2019-04-03	44	16	0	0	0	19.3458	16.7	24.8	82.2083	61	93	16.1292	14.7	17.9	1	20.4126	15	29.7	77.2812	38	96	16.034	11.7	20	108.4	19.8792	17.5	23.7	79.8333	56	96	16.1167	13.3	17.9	17	19.0469	15	24.9	78.4323	50	96	15.037	12.3	17.9	20.2
34	Cupinzeiro	2019-04-03	44	25	0	0	8	19.3458	16.7	24.8	82.2083	61	93	16.1292	14.7	17.9	1	20.4126	15	29.7	77.2812	38	96	16.034	11.7	20	108.4	19.8792	17.5	23.7	79.8333	56	96	16.1167	13.3	17.9	17	19.0469	15	24.9	78.4323	50	96	15.037	12.3	17.9	20.2
36	Cupinzeiro	2019-04-03	44	10	0	3	2	19.3458	16.7	24.8	82.2083	61	93	16.1292	14.7	17.9	1	20.4126	15	29.7	77.2812	38	96	16.034	11.7	20	108.4	19.8792	17.5	23.7	79.8333	56	96	16.1167	13.3	17.9	17	19.0469	15	24.9	78.4323	50	96	15.037	12.3	17.9	20.2
38	Cupinzeiro	2019-04-03	44	3	0	0	0	19.3458	16.7	24.8	82.2083	61	93	16.1292	14.7	17.9	1	20.4126	15	29.7	77.2812	38	96	16.034	11.7	20	108.4	19.8792	17.5	23.7	79.8333	56	96	16.1167	13.3	17.9	17	19.0469	15	24.9	78.4323	50	96	15.037	12.3	17.9	20.2
39	Cupinzeiro	2019-04-03	44	10	0	0	0	19.3458	16.7	24.8	82.2083	61	93	16.1292	14.7	17.9	1	20.4126	15	29.7	77.2812	38	96	16.034	11.7	20	108.4	19.8792	17.5	23.7	79.8333	56	96	16.1167	13.3	17.9	17	19.0469	15	24.9	78.4323	50	96	15.037	12.3	17.9	20.2
40	Cupinzeiro	2019-04-03	44	21	0	0	0	19.3458	16.7	24.8	82.2083	61	93	16.1292	14.7	17.9	1	20.4126	15	29.7	77.2812	38	96	16.034	11.7	20	108.4	19.8792	17.5	23.7	79.8333	56	96	16.1167	13.3	17.9	17	19.0469	15	24.9	78.4323	50	96	15.037	12.3	17.9	20.2
42	Cupinzeiro	2019-04-03	44	16	0	0	4	19.3458	16.7	24.8	82.2083	61	93	16.1292	14.7	17.9	1	20.4126	15	29.7	77.2812	38	96	16.034	11.7	20	108.4	19.8792	17.5	23.7	79.8333	56	96	16.1167	13.3	17.9	17	19.0469	15	24.9	78.4323	50	96	15.037	12.3	17.9	20.2
44	Cupinzeiro	2019-04-03	44	5	0	0	0	19.3458	16.7	24.8	82.2083	61	93	16.1292	14.7	17.9	1	20.4126	15	29.7	77.2812	38	96	16.034	11.7	20	108.4	19.8792	17.5	23.7	79.8333	56	96	16.1167	13.3	17.9	17	19.0469	15	24.9	78.4323	50	96	15.037	12.3	17.9	20.2
46	Cupinzeiro	2019-04-03	44	5	0	0	5	19.3458	16.7	24.8	82.2083	61	93	16.1292	14.7	17.9	1	20.4126	15	29.7	77.2812	38	96	16.034	11.7	20	108.4	19.8792	17.5	23.7	79.8333	56	96	16.1167	13.3	17.9	17	19.0469	15	24.9	78.4323	50	96	15.037	12.3	17.9	20.2
47	Cupinzeiro	2019-04-03	44	13	0	0	2	19.3458	16.7	24.8	82.2083	61	93	16.1292	14.7	17.9	1	20.4126	15	29.7	77.2812	38	96	16.034	11.7	20	108.4	19.8792	17.5	23.7	79.8333	56	96	16.1167	13.3	17.9	17	19.0469	15	24.9	78.4323	50	96	15.037	12.3	17.9	20.2
48	Cupinzeiro	2019-04-03	44	3	0	0	1	19.3458	16.7	24.8	82.2083	61	93	16.1292	14.7	17.9	1	20.4126	15	29.7	77.2812	38	96	16.034	11.7	20	108.4	19.8792	17.5	23.7	79.8333	56	96	16.1167	13.3	17.9	17	19.0469	15	24.9	78.4323	50	96	15.037	12.3	17.9	20.2
50	Cupinzeiro	2019-04-03	44	24	0	0	4	19.3458	16.7	24.8	82.2083	61	93	16.1292	14.7	17.9	1	20.4126	15	29.7	77.2812	38	96	16.034	11.7	20	108.4	19.8792	17.5	23.7	79.8333	56	96	16.1167	13.3	17.9	17	19.0469	15	24.9	78.4323	50	96	15.037	12.3	17.9	20.2
52	Cupinzeiro	2019-04-03	44	32	0	0	0	19.3458	16.7	24.8	82.2083	61	93	16.1292	14.7	17.9	1	20.4126	15	29.7	77.2812	38	96	16.034	11.7	20	108.4	19.8792	17.5	23.7	79.8333	56	96	16.1167	13.3	17.9	17	19.0469	15	24.9	78.4323	50	96	15.037	12.3	17.9	20.2
1	Cupinzeiro	2019-04-11	45	98	0	0	1	19.5083	16.9	24.6	83.9583	58	95	16.5625	15.2	17.7	0	20.3361	15	29.7	78.1549	33	96	16.1615	9	20	149	20.4792	16.4	26.8	76.1667	51	93	15.9292	14.1	18.8	1	20.5224	16.1	27.4	78.526	33	96	16.4323	9	18.9	44
2	Cupinzeiro	2019-04-11	45	8	0	0	15	19.5083	16.9	24.6	83.9583	58	95	16.5625	15.2	17.7	0	20.3361	15	29.7	78.1549	33	96	16.1615	9	20	149	20.4792	16.4	26.8	76.1667	51	93	15.9292	14.1	18.8	1	20.5224	16.1	27.4	78.526	33	96	16.4323	9	18.9	44
3	Cupinzeiro	2019-04-11	45	8	0	0	1	19.5083	16.9	24.6	83.9583	58	95	16.5625	15.2	17.7	0	20.3361	15	29.7	78.1549	33	96	16.1615	9	20	149	20.4792	16.4	26.8	76.1667	51	93	15.9292	14.1	18.8	1	20.5224	16.1	27.4	78.526	33	96	16.4323	9	18.9	44
4	Cupinzeiro	2019-04-11	45	2	0	0	3	19.5083	16.9	24.6	83.9583	58	95	16.5625	15.2	17.7	0	20.3361	15	29.7	78.1549	33	96	16.1615	9	20	149	20.4792	16.4	26.8	76.1667	51	93	15.9292	14.1	18.8	1	20.5224	16.1	27.4	78.526	33	96	16.4323	9	18.9	44
5	Cupinzeiro	2019-04-11	45	32	0	0	0	19.5083	16.9	24.6	83.9583	58	95	16.5625	15.2	17.7	0	20.3361	15	29.7	78.1549	33	96	16.1615	9	20	149	20.4792	16.4	26.8	76.1667	51	93	15.9292	14.1	18.8	1	20.5224	16.1	27.4	78.526	33	96	16.4323	9	18.9	44
6	Cupinzeiro	2019-04-11	45	2	0	0	8	19.5083	16.9	24.6	83.9583	58	95	16.5625	15.2	17.7	0	20.3361	15	29.7	78.1549	33	96	16.1615	9	20	149	20.4792	16.4	26.8	76.1667	51	93	15.9292	14.1	18.8	1	20.5224	16.1	27.4	78.526	33	96	16.4323	9	18.9	44
7	Cupinzeiro	2019-04-11	45	7	3	0	0	19.5083	16.9	24.6	83.9583	58	95	16.5625	15.2	17.7	0	20.3361	15	29.7	78.1549	33	96	16.1615	9	20	149	20.4792	16.4	26.8	76.1667	51	93	15.9292	14.1	18.8	1	20.5224	16.1	27.4	78.526	33	96	16.4323	9	18.9	44
11	Cupinzeiro	2019-04-11	45	16	0	0	0	19.5083	16.9	24.6	83.9583	58	95	16.5625	15.2	17.7	0	20.3361	15	29.7	78.1549	33	96	16.1615	9	20	149	20.4792	16.4	26.8	76.1667	51	93	15.9292	14.1	18.8	1	20.5224	16.1	27.4	78.526	33	96	16.4323	9	18.9	44
12	Cupinzeiro	2019-04-11	45	1	0	0	0	19.5083	16.9	24.6	83.9583	58	95	16.5625	15.2	17.7	0	20.3361	15	29.7	78.1549	33	96	16.1615	9	20	149	20.4792	16.4	26.8	76.1667	51	93	15.9292	14.1	18.8	1	20.5224	16.1	27.4	78.526	33	96	16.4323	9	18.9	44
17	Cupinzeiro	2019-04-11	45	26	0	0	8	19.5083	16.9	24.6	83.9583	58	95	16.5625	15.2	17.7	0	20.3361	15	29.7	78.1549	33	96	16.1615	9	20	149	20.4792	16.4	26.8	76.1667	51	93	15.9292	14.1	18.8	1	20.5224	16.1	27.4	78.526	33	96	16.4323	9	18.9	44
20	Cupinzeiro	2019-04-11	45	16	0	0	0	19.5083	16.9	24.6	83.9583	58	95	16.5625	15.2	17.7	0	20.3361	15	29.7	78.1549	33	96	16.1615	9	20	149	20.4792	16.4	26.8	76.1667	51	93	15.9292	14.1	18.8	1	20.5224	16.1	27.4	78.526	33	96	16.4323	9	18.9	44
24	Cupinzeiro	2019-04-11	45	6	0	0	18	19.5083	16.9	24.6	83.9583	58	95	16.5625	15.2	17.7	0	20.3361	15	29.7	78.1549	33	96	16.1615	9	20	149	20.4792	16.4	26.8	76.1667	51	93	15.9292	14.1	18.8	1	20.5224	16.1	27.4	78.526	33	96	16.4323	9	18.9	44
25	Cupinzeiro	2019-04-11	45	7	0	0	2	19.5083	16.9	24.6	83.9583	58	95	16.5625	15.2	17.7	0	20.3361	15	29.7	78.1549	33	96	16.1615	9	20	149	20.4792	16.4	26.8	76.1667	51	93	15.9292	14.1	18.8	1	20.5224	16.1	27.4	78.526	33	96	16.4323	9	18.9	44
26	Cupinzeiro	2019-04-11	45	14	0	0	4	19.5083	16.9	24.6	83.9583	58	95	16.5625	15.2	17.7	0	20.3361	15	29.7	78.1549	33	96	16.1615	9	20	149	20.4792	16.4	26.8	76.1667	51	93	15.9292	14.1	18.8	1	20.5224	16.1	27.4	78.526	33	96	16.4323	9	18.9	44
27	Cupinzeiro	2019-04-11	45	12	0	0	0	19.5083	16.9	24.6	83.9583	58	95	16.5625	15.2	17.7	0	20.3361	15	29.7	78.1549	33	96	16.1615	9	20	149	20.4792	16.4	26.8	76.1667	51	93	15.9292	14.1	18.8	1	20.5224	16.1	27.4	78.526	33	96	16.4323	9	18.9	44
28	Cupinzeiro	2019-04-11	45	4	0	0	0	19.5083	16.9	24.6	83.9583	58	95	16.5625	15.2	17.7	0	20.3361	15	29.7	78.1549	33	96	16.1615	9	20	149	20.4792	16.4	26.8	76.1667	51	93	15.9292	14.1	18.8	1	20.5224	16.1	27.4	78.526	33	96	16.4323	9	18.9	44
29	Cupinzeiro	2019-04-11	45	4	0	0	0	19.5083	16.9	24.6	83.9583	58	95	16.5625	15.2	17.7	0	20.3361	15	29.7	78.1549	33	96	16.1615	9	20	149	20.4792	16.4	26.8	76.1667	51	93	15.9292	14.1	18.8	1	20.5224	16.1	27.4	78.526	33	96	16.4323	9	18.9	44
30	Cupinzeiro	2019-04-11	45	9	0	0	0	19.5083	16.9	24.6	83.9583	58	95	16.5625	15.2	17.7	0	20.3361	15	29.7	78.1549	33	96	16.1615	9	20	149	20.4792	16.4	26.8	76.1667	51	93	15.9292	14.1	18.8	1	20.5224	16.1	27.4	78.526	33	96	16.4323	9	18.9	44
32	Cupinzeiro	2019-04-11	45	16	0	0	0	19.5083	16.9	24.6	83.9583	58	95	16.5625	15.2	17.7	0	20.3361	15	29.7	78.1549	33	96	16.1615	9	20	149	20.4792	16.4	26.8	76.1667	51	93	15.9292	14.1	18.8	1	20.5224	16.1	27.4	78.526	33	96	16.4323	9	18.9	44
34	Cupinzeiro	2019-04-11	45	25	0	0	8	19.5083	16.9	24.6	83.9583	58	95	16.5625	15.2	17.7	0	20.3361	15	29.7	78.1549	33	96	16.1615	9	20	149	20.4792	16.4	26.8	76.1667	51	93	15.9292	14.1	18.8	1	20.5224	16.1	27.4	78.526	33	96	16.4323	9	18.9	44
36	Cupinzeiro	2019-04-11	45	10	0	0	2	19.5083	16.9	24.6	83.9583	58	95	16.5625	15.2	17.7	0	20.3361	15	29.7	78.1549	33	96	16.1615	9	20	149	20.4792	16.4	26.8	76.1667	51	93	15.9292	14.1	18.8	1	20.5224	16.1	27.4	78.526	33	96	16.4323	9	18.9	44
38	Cupinzeiro	2019-04-11	45	3	0	0	0	19.5083	16.9	24.6	83.9583	58	95	16.5625	15.2	17.7	0	20.3361	15	29.7	78.1549	33	96	16.1615	9	20	149	20.4792	16.4	26.8	76.1667	51	93	15.9292	14.1	18.8	1	20.5224	16.1	27.4	78.526	33	96	16.4323	9	18.9	44
39	Cupinzeiro	2019-04-11	45	10	0	0	0	19.5083	16.9	24.6	83.9583	58	95	16.5625	15.2	17.7	0	20.3361	15	29.7	78.1549	33	96	16.1615	9	20	149	20.4792	16.4	26.8	76.1667	51	93	15.9292	14.1	18.8	1	20.5224	16.1	27.4	78.526	33	96	16.4323	9	18.9	44
40	Cupinzeiro	2019-04-11	45	21	0	0	0	19.5083	16.9	24.6	83.9583	58	95	16.5625	15.2	17.7	0	20.3361	15	29.7	78.1549	33	96	16.1615	9	20	149	20.4792	16.4	26.8	76.1667	51	93	15.9292	14.1	18.8	1	20.5224	16.1	27.4	78.526	33	96	16.4323	9	18.9	44
42	Cupinzeiro	2019-04-11	45	16	0	0	4	19.5083	16.9	24.6	83.9583	58	95	16.5625	15.2	17.7	0	20.3361	15	29.7	78.1549	33	96	16.1615	9	20	149	20.4792	16.4	26.8	76.1667	51	93	15.9292	14.1	18.8	1	20.5224	16.1	27.4	78.526	33	96	16.4323	9	18.9	44
44	Cupinzeiro	2019-04-11	45	5	0	0	0	19.5083	16.9	24.6	83.9583	58	95	16.5625	15.2	17.7	0	20.3361	15	29.7	78.1549	33	96	16.1615	9	20	149	20.4792	16.4	26.8	76.1667	51	93	15.9292	14.1	18.8	1	20.5224	16.1	27.4	78.526	33	96	16.4323	9	18.9	44
46	Cupinzeiro	2019-04-11	45	5	0	0	5	19.5083	16.9	24.6	83.9583	58	95	16.5625	15.2	17.7	0	20.3361	15	29.7	78.1549	33	96	16.1615	9	20	149	20.4792	16.4	26.8	76.1667	51	93	15.9292	14.1	18.8	1	20.5224	16.1	27.4	78.526	33	96	16.4323	9	18.9	44
47	Cupinzeiro	2019-04-11	45	13	0	0	2	19.5083	16.9	24.6	83.9583	58	95	16.5625	15.2	17.7	0	20.3361	15	29.7	78.1549	33	96	16.1615	9	20	149	20.4792	16.4	26.8	76.1667	51	93	15.9292	14.1	18.8	1	20.5224	16.1	27.4	78.526	33	96	16.4323	9	18.9	44
48	Cupinzeiro	2019-04-11	45	3	0	0	1	19.5083	16.9	24.6	83.9583	58	95	16.5625	15.2	17.7	0	20.3361	15	29.7	78.1549	33	96	16.1615	9	20	149	20.4792	16.4	26.8	76.1667	51	93	15.9292	14.1	18.8	1	20.5224	16.1	27.4	78.526	33	96	16.4323	9	18.9	44
50	Cupinzeiro	2019-04-11	45	24	0	0	5	19.5083	16.9	24.6	83.9583	58	95	16.5625	15.2	17.7	0	20.3361	15	29.7	78.1549	33	96	16.1615	9	20	149	20.4792	16.4	26.8	76.1667	51	93	15.9292	14.1	18.8	1	20.5224	16.1	27.4	78.526	33	96	16.4323	9	18.9	44
52	Cupinzeiro	2019-04-11	45	32	0	0	0	19.5083	16.9	24.6	83.9583	58	95	16.5625	15.2	17.7	0	20.3361	15	29.7	78.1549	33	96	16.1615	9	20	149	20.4792	16.4	26.8	76.1667	51	93	15.9292	14.1	18.8	1	20.5224	16.1	27.4	78.526	33	96	16.4323	9	18.9	44
1	Cupinzeiro	2019-04-17	46	98	0	0	1	18.8167	17.8	20.4	92.3333	78	96	17.525	16	18.4	16.6	20.0035	15	29.7	80.1042	33	96	16.2379	9	20	157	19.4542	16.7	23.3	86.625	69	96	17.0958	16	18.6	24.8	19.6922	16.7	26	83.8646	45	96	16.713	12.6	18.6	41.4
2	Cupinzeiro	2019-04-17	46	8	0	0	15	18.8167	17.8	20.4	92.3333	78	96	17.525	16	18.4	16.6	20.0035	15	29.7	80.1042	33	96	16.2379	9	20	157	19.4542	16.7	23.3	86.625	69	96	17.0958	16	18.6	24.8	19.6922	16.7	26	83.8646	45	96	16.713	12.6	18.6	41.4
3	Cupinzeiro	2019-04-17	46	8	0	0	1	18.8167	17.8	20.4	92.3333	78	96	17.525	16	18.4	16.6	20.0035	15	29.7	80.1042	33	96	16.2379	9	20	157	19.4542	16.7	23.3	86.625	69	96	17.0958	16	18.6	24.8	19.6922	16.7	26	83.8646	45	96	16.713	12.6	18.6	41.4
4	Cupinzeiro	2019-04-17	46	2	0	0	3	18.8167	17.8	20.4	92.3333	78	96	17.525	16	18.4	16.6	20.0035	15	29.7	80.1042	33	96	16.2379	9	20	157	19.4542	16.7	23.3	86.625	69	96	17.0958	16	18.6	24.8	19.6922	16.7	26	83.8646	45	96	16.713	12.6	18.6	41.4
5	Cupinzeiro	2019-04-17	46	32	0	0	0	18.8167	17.8	20.4	92.3333	78	96	17.525	16	18.4	16.6	20.0035	15	29.7	80.1042	33	96	16.2379	9	20	157	19.4542	16.7	23.3	86.625	69	96	17.0958	16	18.6	24.8	19.6922	16.7	26	83.8646	45	96	16.713	12.6	18.6	41.4
6	Cupinzeiro	2019-04-17	46	2	0	0	6	18.8167	17.8	20.4	92.3333	78	96	17.525	16	18.4	16.6	20.0035	15	29.7	80.1042	33	96	16.2379	9	20	157	19.4542	16.7	23.3	86.625	69	96	17.0958	16	18.6	24.8	19.6922	16.7	26	83.8646	45	96	16.713	12.6	18.6	41.4
7	Cupinzeiro	2019-04-17	46	7	3	0	0	18.8167	17.8	20.4	92.3333	78	96	17.525	16	18.4	16.6	20.0035	15	29.7	80.1042	33	96	16.2379	9	20	157	19.4542	16.7	23.3	86.625	69	96	17.0958	16	18.6	24.8	19.6922	16.7	26	83.8646	45	96	16.713	12.6	18.6	41.4
11	Cupinzeiro	2019-04-17	46	16	0	0	0	18.8167	17.8	20.4	92.3333	78	96	17.525	16	18.4	16.6	20.0035	15	29.7	80.1042	33	96	16.2379	9	20	157	19.4542	16.7	23.3	86.625	69	96	17.0958	16	18.6	24.8	19.6922	16.7	26	83.8646	45	96	16.713	12.6	18.6	41.4
12	Cupinzeiro	2019-04-17	46	1	0	0	0	18.8167	17.8	20.4	92.3333	78	96	17.525	16	18.4	16.6	20.0035	15	29.7	80.1042	33	96	16.2379	9	20	157	19.4542	16.7	23.3	86.625	69	96	17.0958	16	18.6	24.8	19.6922	16.7	26	83.8646	45	96	16.713	12.6	18.6	41.4
17	Cupinzeiro	2019-04-17	46	26	0	0	8	18.8167	17.8	20.4	92.3333	78	96	17.525	16	18.4	16.6	20.0035	15	29.7	80.1042	33	96	16.2379	9	20	157	19.4542	16.7	23.3	86.625	69	96	17.0958	16	18.6	24.8	19.6922	16.7	26	83.8646	45	96	16.713	12.6	18.6	41.4
20	Cupinzeiro	2019-04-17	46	16	0	0	0	18.8167	17.8	20.4	92.3333	78	96	17.525	16	18.4	16.6	20.0035	15	29.7	80.1042	33	96	16.2379	9	20	157	19.4542	16.7	23.3	86.625	69	96	17.0958	16	18.6	24.8	19.6922	16.7	26	83.8646	45	96	16.713	12.6	18.6	41.4
24	Cupinzeiro	2019-04-17	46	6	0	0	17	18.8167	17.8	20.4	92.3333	78	96	17.525	16	18.4	16.6	20.0035	15	29.7	80.1042	33	96	16.2379	9	20	157	19.4542	16.7	23.3	86.625	69	96	17.0958	16	18.6	24.8	19.6922	16.7	26	83.8646	45	96	16.713	12.6	18.6	41.4
25	Cupinzeiro	2019-04-17	46	7	0	0	22	18.8167	17.8	20.4	92.3333	78	96	17.525	16	18.4	16.6	20.0035	15	29.7	80.1042	33	96	16.2379	9	20	157	19.4542	16.7	23.3	86.625	69	96	17.0958	16	18.6	24.8	19.6922	16.7	26	83.8646	45	96	16.713	12.6	18.6	41.4
26	Cupinzeiro	2019-04-17	46	14	0	0	4	18.8167	17.8	20.4	92.3333	78	96	17.525	16	18.4	16.6	20.0035	15	29.7	80.1042	33	96	16.2379	9	20	157	19.4542	16.7	23.3	86.625	69	96	17.0958	16	18.6	24.8	19.6922	16.7	26	83.8646	45	96	16.713	12.6	18.6	41.4
27	Cupinzeiro	2019-04-17	46	12	0	0	0	18.8167	17.8	20.4	92.3333	78	96	17.525	16	18.4	16.6	20.0035	15	29.7	80.1042	33	96	16.2379	9	20	157	19.4542	16.7	23.3	86.625	69	96	17.0958	16	18.6	24.8	19.6922	16.7	26	83.8646	45	96	16.713	12.6	18.6	41.4
28	Cupinzeiro	2019-04-17	46	4	0	0	0	18.8167	17.8	20.4	92.3333	78	96	17.525	16	18.4	16.6	20.0035	15	29.7	80.1042	33	96	16.2379	9	20	157	19.4542	16.7	23.3	86.625	69	96	17.0958	16	18.6	24.8	19.6922	16.7	26	83.8646	45	96	16.713	12.6	18.6	41.4
29	Cupinzeiro	2019-04-17	46	4	0	0	0	18.8167	17.8	20.4	92.3333	78	96	17.525	16	18.4	16.6	20.0035	15	29.7	80.1042	33	96	16.2379	9	20	157	19.4542	16.7	23.3	86.625	69	96	17.0958	16	18.6	24.8	19.6922	16.7	26	83.8646	45	96	16.713	12.6	18.6	41.4
30	Cupinzeiro	2019-04-17	46	9	0	0	0	18.8167	17.8	20.4	92.3333	78	96	17.525	16	18.4	16.6	20.0035	15	29.7	80.1042	33	96	16.2379	9	20	157	19.4542	16.7	23.3	86.625	69	96	17.0958	16	18.6	24.8	19.6922	16.7	26	83.8646	45	96	16.713	12.6	18.6	41.4
32	Cupinzeiro	2019-04-17	46	16	0	0	0	18.8167	17.8	20.4	92.3333	78	96	17.525	16	18.4	16.6	20.0035	15	29.7	80.1042	33	96	16.2379	9	20	157	19.4542	16.7	23.3	86.625	69	96	17.0958	16	18.6	24.8	19.6922	16.7	26	83.8646	45	96	16.713	12.6	18.6	41.4
34	Cupinzeiro	2019-04-17	46	25	0	0	8	18.8167	17.8	20.4	92.3333	78	96	17.525	16	18.4	16.6	20.0035	15	29.7	80.1042	33	96	16.2379	9	20	157	19.4542	16.7	23.3	86.625	69	96	17.0958	16	18.6	24.8	19.6922	16.7	26	83.8646	45	96	16.713	12.6	18.6	41.4
36	Cupinzeiro	2019-04-17	46	10	0	0	1	18.8167	17.8	20.4	92.3333	78	96	17.525	16	18.4	16.6	20.0035	15	29.7	80.1042	33	96	16.2379	9	20	157	19.4542	16.7	23.3	86.625	69	96	17.0958	16	18.6	24.8	19.6922	16.7	26	83.8646	45	96	16.713	12.6	18.6	41.4
38	Cupinzeiro	2019-04-17	46	3	0	0	0	18.8167	17.8	20.4	92.3333	78	96	17.525	16	18.4	16.6	20.0035	15	29.7	80.1042	33	96	16.2379	9	20	157	19.4542	16.7	23.3	86.625	69	96	17.0958	16	18.6	24.8	19.6922	16.7	26	83.8646	45	96	16.713	12.6	18.6	41.4
39	Cupinzeiro	2019-04-17	46	10	0	0	0	18.8167	17.8	20.4	92.3333	78	96	17.525	16	18.4	16.6	20.0035	15	29.7	80.1042	33	96	16.2379	9	20	157	19.4542	16.7	23.3	86.625	69	96	17.0958	16	18.6	24.8	19.6922	16.7	26	83.8646	45	96	16.713	12.6	18.6	41.4
40	Cupinzeiro	2019-04-17	46	21	0	0	0	18.8167	17.8	20.4	92.3333	78	96	17.525	16	18.4	16.6	20.0035	15	29.7	80.1042	33	96	16.2379	9	20	157	19.4542	16.7	23.3	86.625	69	96	17.0958	16	18.6	24.8	19.6922	16.7	26	83.8646	45	96	16.713	12.6	18.6	41.4
42	Cupinzeiro	2019-04-17	46	16	0	0	4	18.8167	17.8	20.4	92.3333	78	96	17.525	16	18.4	16.6	20.0035	15	29.7	80.1042	33	96	16.2379	9	20	157	19.4542	16.7	23.3	86.625	69	96	17.0958	16	18.6	24.8	19.6922	16.7	26	83.8646	45	96	16.713	12.6	18.6	41.4
44	Cupinzeiro	2019-04-17	46	5	0	0	0	18.8167	17.8	20.4	92.3333	78	96	17.525	16	18.4	16.6	20.0035	15	29.7	80.1042	33	96	16.2379	9	20	157	19.4542	16.7	23.3	86.625	69	96	17.0958	16	18.6	24.8	19.6922	16.7	26	83.8646	45	96	16.713	12.6	18.6	41.4
46	Cupinzeiro	2019-04-17	46	5	0	0	4	18.8167	17.8	20.4	92.3333	78	96	17.525	16	18.4	16.6	20.0035	15	29.7	80.1042	33	96	16.2379	9	20	157	19.4542	16.7	23.3	86.625	69	96	17.0958	16	18.6	24.8	19.6922	16.7	26	83.8646	45	96	16.713	12.6	18.6	41.4
47	Cupinzeiro	2019-04-17	46	13	0	0	2	18.8167	17.8	20.4	92.3333	78	96	17.525	16	18.4	16.6	20.0035	15	29.7	80.1042	33	96	16.2379	9	20	157	19.4542	16.7	23.3	86.625	69	96	17.0958	16	18.6	24.8	19.6922	16.7	26	83.8646	45	96	16.713	12.6	18.6	41.4
48	Cupinzeiro	2019-04-17	46	3	0	0	1	18.8167	17.8	20.4	92.3333	78	96	17.525	16	18.4	16.6	20.0035	15	29.7	80.1042	33	96	16.2379	9	20	157	19.4542	16.7	23.3	86.625	69	96	17.0958	16	18.6	24.8	19.6922	16.7	26	83.8646	45	96	16.713	12.6	18.6	41.4
50	Cupinzeiro	2019-04-17	46	24	0	0	4	18.8167	17.8	20.4	92.3333	78	96	17.525	16	18.4	16.6	20.0035	15	29.7	80.1042	33	96	16.2379	9	20	157	19.4542	16.7	23.3	86.625	69	96	17.0958	16	18.6	24.8	19.6922	16.7	26	83.8646	45	96	16.713	12.6	18.6	41.4
52	Cupinzeiro	2019-04-17	46	32	0	0	0	18.8167	17.8	20.4	92.3333	78	96	17.525	16	18.4	16.6	20.0035	15	29.7	80.1042	33	96	16.2379	9	20	157	19.4542	16.7	23.3	86.625	69	96	17.0958	16	18.6	24.8	19.6922	16.7	26	83.8646	45	96	16.713	12.6	18.6	41.4
1	Cupinzeiro	2019-04-25	47	98	0	0	1	18.5583	15.4	23.1	79.2917	57	93	14.7333	13.6	15.8	0	19.9152	15	27.4	78.3802	33	96	15.8033	9	18.9	86.2	20.8208	17.5	25.5	72.2083	55	93	15.4917	14.5	17.2	0	20.1156	15.2	26.9	75.1302	35	95	15.2724	9.3	18.2	5.4
2	Cupinzeiro	2019-04-25	47	8	0	0	15	18.5583	15.4	23.1	79.2917	57	93	14.7333	13.6	15.8	0	19.9152	15	27.4	78.3802	33	96	15.8033	9	18.9	86.2	20.8208	17.5	25.5	72.2083	55	93	15.4917	14.5	17.2	0	20.1156	15.2	26.9	75.1302	35	95	15.2724	9.3	18.2	5.4
3	Cupinzeiro	2019-04-25	47	8	0	0	1	18.5583	15.4	23.1	79.2917	57	93	14.7333	13.6	15.8	0	19.9152	15	27.4	78.3802	33	96	15.8033	9	18.9	86.2	20.8208	17.5	25.5	72.2083	55	93	15.4917	14.5	17.2	0	20.1156	15.2	26.9	75.1302	35	95	15.2724	9.3	18.2	5.4
4	Cupinzeiro	2019-04-25	47	2	0	0	3	18.5583	15.4	23.1	79.2917	57	93	14.7333	13.6	15.8	0	19.9152	15	27.4	78.3802	33	96	15.8033	9	18.9	86.2	20.8208	17.5	25.5	72.2083	55	93	15.4917	14.5	17.2	0	20.1156	15.2	26.9	75.1302	35	95	15.2724	9.3	18.2	5.4
5	Cupinzeiro	2019-04-25	47	32	0	0	0	18.5583	15.4	23.1	79.2917	57	93	14.7333	13.6	15.8	0	19.9152	15	27.4	78.3802	33	96	15.8033	9	18.9	86.2	20.8208	17.5	25.5	72.2083	55	93	15.4917	14.5	17.2	0	20.1156	15.2	26.9	75.1302	35	95	15.2724	9.3	18.2	5.4
6	Cupinzeiro	2019-04-25	47	2	0	0	6	18.5583	15.4	23.1	79.2917	57	93	14.7333	13.6	15.8	0	19.9152	15	27.4	78.3802	33	96	15.8033	9	18.9	86.2	20.8208	17.5	25.5	72.2083	55	93	15.4917	14.5	17.2	0	20.1156	15.2	26.9	75.1302	35	95	15.2724	9.3	18.2	5.4
7	Cupinzeiro	2019-04-25	47	7	0	0	0	18.5583	15.4	23.1	79.2917	57	93	14.7333	13.6	15.8	0	19.9152	15	27.4	78.3802	33	96	15.8033	9	18.9	86.2	20.8208	17.5	25.5	72.2083	55	93	15.4917	14.5	17.2	0	20.1156	15.2	26.9	75.1302	35	95	15.2724	9.3	18.2	5.4
11	Cupinzeiro	2019-04-25	47	16	0	0	0	18.5583	15.4	23.1	79.2917	57	93	14.7333	13.6	15.8	0	19.9152	15	27.4	78.3802	33	96	15.8033	9	18.9	86.2	20.8208	17.5	25.5	72.2083	55	93	15.4917	14.5	17.2	0	20.1156	15.2	26.9	75.1302	35	95	15.2724	9.3	18.2	5.4
12	Cupinzeiro	2019-04-25	47	1	0	0	0	18.5583	15.4	23.1	79.2917	57	93	14.7333	13.6	15.8	0	19.9152	15	27.4	78.3802	33	96	15.8033	9	18.9	86.2	20.8208	17.5	25.5	72.2083	55	93	15.4917	14.5	17.2	0	20.1156	15.2	26.9	75.1302	35	95	15.2724	9.3	18.2	5.4
17	Cupinzeiro	2019-04-25	47	26	0	0	5	18.5583	15.4	23.1	79.2917	57	93	14.7333	13.6	15.8	0	19.9152	15	27.4	78.3802	33	96	15.8033	9	18.9	86.2	20.8208	17.5	25.5	72.2083	55	93	15.4917	14.5	17.2	0	20.1156	15.2	26.9	75.1302	35	95	15.2724	9.3	18.2	5.4
20	Cupinzeiro	2019-04-25	47	16	0	0	0	18.5583	15.4	23.1	79.2917	57	93	14.7333	13.6	15.8	0	19.9152	15	27.4	78.3802	33	96	15.8033	9	18.9	86.2	20.8208	17.5	25.5	72.2083	55	93	15.4917	14.5	17.2	0	20.1156	15.2	26.9	75.1302	35	95	15.2724	9.3	18.2	5.4
24	Cupinzeiro	2019-04-25	47	6	0	0	17	18.5583	15.4	23.1	79.2917	57	93	14.7333	13.6	15.8	0	19.9152	15	27.4	78.3802	33	96	15.8033	9	18.9	86.2	20.8208	17.5	25.5	72.2083	55	93	15.4917	14.5	17.2	0	20.1156	15.2	26.9	75.1302	35	95	15.2724	9.3	18.2	5.4
25	Cupinzeiro	2019-04-25	47	7	0	0	2	18.5583	15.4	23.1	79.2917	57	93	14.7333	13.6	15.8	0	19.9152	15	27.4	78.3802	33	96	15.8033	9	18.9	86.2	20.8208	17.5	25.5	72.2083	55	93	15.4917	14.5	17.2	0	20.1156	15.2	26.9	75.1302	35	95	15.2724	9.3	18.2	5.4
26	Cupinzeiro	2019-04-25	47	14	0	0	3	18.5583	15.4	23.1	79.2917	57	93	14.7333	13.6	15.8	0	19.9152	15	27.4	78.3802	33	96	15.8033	9	18.9	86.2	20.8208	17.5	25.5	72.2083	55	93	15.4917	14.5	17.2	0	20.1156	15.2	26.9	75.1302	35	95	15.2724	9.3	18.2	5.4
27	Cupinzeiro	2019-04-25	47	12	0	0	0	18.5583	15.4	23.1	79.2917	57	93	14.7333	13.6	15.8	0	19.9152	15	27.4	78.3802	33	96	15.8033	9	18.9	86.2	20.8208	17.5	25.5	72.2083	55	93	15.4917	14.5	17.2	0	20.1156	15.2	26.9	75.1302	35	95	15.2724	9.3	18.2	5.4
28	Cupinzeiro	2019-04-25	47	4	0	0	0	18.5583	15.4	23.1	79.2917	57	93	14.7333	13.6	15.8	0	19.9152	15	27.4	78.3802	33	96	15.8033	9	18.9	86.2	20.8208	17.5	25.5	72.2083	55	93	15.4917	14.5	17.2	0	20.1156	15.2	26.9	75.1302	35	95	15.2724	9.3	18.2	5.4
29	Cupinzeiro	2019-04-25	47	4	0	0	0	18.5583	15.4	23.1	79.2917	57	93	14.7333	13.6	15.8	0	19.9152	15	27.4	78.3802	33	96	15.8033	9	18.9	86.2	20.8208	17.5	25.5	72.2083	55	93	15.4917	14.5	17.2	0	20.1156	15.2	26.9	75.1302	35	95	15.2724	9.3	18.2	5.4
30	Cupinzeiro	2019-04-25	47	9	0	0	0	18.5583	15.4	23.1	79.2917	57	93	14.7333	13.6	15.8	0	19.9152	15	27.4	78.3802	33	96	15.8033	9	18.9	86.2	20.8208	17.5	25.5	72.2083	55	93	15.4917	14.5	17.2	0	20.1156	15.2	26.9	75.1302	35	95	15.2724	9.3	18.2	5.4
32	Cupinzeiro	2019-04-25	47	16	0	0	0	18.5583	15.4	23.1	79.2917	57	93	14.7333	13.6	15.8	0	19.9152	15	27.4	78.3802	33	96	15.8033	9	18.9	86.2	20.8208	17.5	25.5	72.2083	55	93	15.4917	14.5	17.2	0	20.1156	15.2	26.9	75.1302	35	95	15.2724	9.3	18.2	5.4
34	Cupinzeiro	2019-04-25	47	25	0	0	8	18.5583	15.4	23.1	79.2917	57	93	14.7333	13.6	15.8	0	19.9152	15	27.4	78.3802	33	96	15.8033	9	18.9	86.2	20.8208	17.5	25.5	72.2083	55	93	15.4917	14.5	17.2	0	20.1156	15.2	26.9	75.1302	35	95	15.2724	9.3	18.2	5.4
36	Cupinzeiro	2019-04-25	47	10	0	0	1	18.5583	15.4	23.1	79.2917	57	93	14.7333	13.6	15.8	0	19.9152	15	27.4	78.3802	33	96	15.8033	9	18.9	86.2	20.8208	17.5	25.5	72.2083	55	93	15.4917	14.5	17.2	0	20.1156	15.2	26.9	75.1302	35	95	15.2724	9.3	18.2	5.4
38	Cupinzeiro	2019-04-25	47	3	0	0	0	18.5583	15.4	23.1	79.2917	57	93	14.7333	13.6	15.8	0	19.9152	15	27.4	78.3802	33	96	15.8033	9	18.9	86.2	20.8208	17.5	25.5	72.2083	55	93	15.4917	14.5	17.2	0	20.1156	15.2	26.9	75.1302	35	95	15.2724	9.3	18.2	5.4
39	Cupinzeiro	2019-04-25	47	10	0	0	0	18.5583	15.4	23.1	79.2917	57	93	14.7333	13.6	15.8	0	19.9152	15	27.4	78.3802	33	96	15.8033	9	18.9	86.2	20.8208	17.5	25.5	72.2083	55	93	15.4917	14.5	17.2	0	20.1156	15.2	26.9	75.1302	35	95	15.2724	9.3	18.2	5.4
40	Cupinzeiro	2019-04-25	47	21	0	0	0	18.5583	15.4	23.1	79.2917	57	93	14.7333	13.6	15.8	0	19.9152	15	27.4	78.3802	33	96	15.8033	9	18.9	86.2	20.8208	17.5	25.5	72.2083	55	93	15.4917	14.5	17.2	0	20.1156	15.2	26.9	75.1302	35	95	15.2724	9.3	18.2	5.4
42	Cupinzeiro	2019-04-25	47	16	0	0	4	18.5583	15.4	23.1	79.2917	57	93	14.7333	13.6	15.8	0	19.9152	15	27.4	78.3802	33	96	15.8033	9	18.9	86.2	20.8208	17.5	25.5	72.2083	55	93	15.4917	14.5	17.2	0	20.1156	15.2	26.9	75.1302	35	95	15.2724	9.3	18.2	5.4
44	Cupinzeiro	2019-04-25	47	5	0	0	0	18.5583	15.4	23.1	79.2917	57	93	14.7333	13.6	15.8	0	19.9152	15	27.4	78.3802	33	96	15.8033	9	18.9	86.2	20.8208	17.5	25.5	72.2083	55	93	15.4917	14.5	17.2	0	20.1156	15.2	26.9	75.1302	35	95	15.2724	9.3	18.2	5.4
46	Cupinzeiro	2019-04-25	47	5	0	0	3	18.5583	15.4	23.1	79.2917	57	93	14.7333	13.6	15.8	0	19.9152	15	27.4	78.3802	33	96	15.8033	9	18.9	86.2	20.8208	17.5	25.5	72.2083	55	93	15.4917	14.5	17.2	0	20.1156	15.2	26.9	75.1302	35	95	15.2724	9.3	18.2	5.4
47	Cupinzeiro	2019-04-25	47	13	0	0	2	18.5583	15.4	23.1	79.2917	57	93	14.7333	13.6	15.8	0	19.9152	15	27.4	78.3802	33	96	15.8033	9	18.9	86.2	20.8208	17.5	25.5	72.2083	55	93	15.4917	14.5	17.2	0	20.1156	15.2	26.9	75.1302	35	95	15.2724	9.3	18.2	5.4
48	Cupinzeiro	2019-04-25	47	3	0	0	1	18.5583	15.4	23.1	79.2917	57	93	14.7333	13.6	15.8	0	19.9152	15	27.4	78.3802	33	96	15.8033	9	18.9	86.2	20.8208	17.5	25.5	72.2083	55	93	15.4917	14.5	17.2	0	20.1156	15.2	26.9	75.1302	35	95	15.2724	9.3	18.2	5.4
50	Cupinzeiro	2019-04-25	47	24	0	0	5	18.5583	15.4	23.1	79.2917	57	93	14.7333	13.6	15.8	0	19.9152	15	27.4	78.3802	33	96	15.8033	9	18.9	86.2	20.8208	17.5	25.5	72.2083	55	93	15.4917	14.5	17.2	0	20.1156	15.2	26.9	75.1302	35	95	15.2724	9.3	18.2	5.4
52	Cupinzeiro	2019-04-25	47	32	0	0	0	18.5583	15.4	23.1	79.2917	57	93	14.7333	13.6	15.8	0	19.9152	15	27.4	78.3802	33	96	15.8033	9	18.9	86.2	20.8208	17.5	25.5	72.2083	55	93	15.4917	14.5	17.2	0	20.1156	15.2	26.9	75.1302	35	95	15.2724	9.3	18.2	5.4
1	Cupinzeiro	2019-04-30	48	98	0	0	1	19.7667	17.2	25.7	81.5	56	93	16.3625	13	17.8	6.8	19.9633	15	27.4	78.2253	33	96	15.8091	9	18.9	76.2	19.8917	17.2	24.4	81.5	60	95	16.4583	15.2	18	0	19.7073	15.2	26.4	77.7292	49	95	15.4599	12.8	18	7
2	Cupinzeiro	2019-04-30	48	8	0	0	15	19.7667	17.2	25.7	81.5	56	93	16.3625	13	17.8	6.8	19.9633	15	27.4	78.2253	33	96	15.8091	9	18.9	76.2	19.8917	17.2	24.4	81.5	60	95	16.4583	15.2	18	0	19.7073	15.2	26.4	77.7292	49	95	15.4599	12.8	18	7
3	Cupinzeiro	2019-04-30	48	8	0	0	1	19.7667	17.2	25.7	81.5	56	93	16.3625	13	17.8	6.8	19.9633	15	27.4	78.2253	33	96	15.8091	9	18.9	76.2	19.8917	17.2	24.4	81.5	60	95	16.4583	15.2	18	0	19.7073	15.2	26.4	77.7292	49	95	15.4599	12.8	18	7
4	Cupinzeiro	2019-04-30	48	2	0	0	3	19.7667	17.2	25.7	81.5	56	93	16.3625	13	17.8	6.8	19.9633	15	27.4	78.2253	33	96	15.8091	9	18.9	76.2	19.8917	17.2	24.4	81.5	60	95	16.4583	15.2	18	0	19.7073	15.2	26.4	77.7292	49	95	15.4599	12.8	18	7
5	Cupinzeiro	2019-04-30	48	32	0	0	0	19.7667	17.2	25.7	81.5	56	93	16.3625	13	17.8	6.8	19.9633	15	27.4	78.2253	33	96	15.8091	9	18.9	76.2	19.8917	17.2	24.4	81.5	60	95	16.4583	15.2	18	0	19.7073	15.2	26.4	77.7292	49	95	15.4599	12.8	18	7
6	Cupinzeiro	2019-04-30	48	2	0	0	6	19.7667	17.2	25.7	81.5	56	93	16.3625	13	17.8	6.8	19.9633	15	27.4	78.2253	33	96	15.8091	9	18.9	76.2	19.8917	17.2	24.4	81.5	60	95	16.4583	15.2	18	0	19.7073	15.2	26.4	77.7292	49	95	15.4599	12.8	18	7
7	Cupinzeiro	2019-04-30	48	7	0	0	0	19.7667	17.2	25.7	81.5	56	93	16.3625	13	17.8	6.8	19.9633	15	27.4	78.2253	33	96	15.8091	9	18.9	76.2	19.8917	17.2	24.4	81.5	60	95	16.4583	15.2	18	0	19.7073	15.2	26.4	77.7292	49	95	15.4599	12.8	18	7
11	Cupinzeiro	2019-04-30	48	16	0	0	0	19.7667	17.2	25.7	81.5	56	93	16.3625	13	17.8	6.8	19.9633	15	27.4	78.2253	33	96	15.8091	9	18.9	76.2	19.8917	17.2	24.4	81.5	60	95	16.4583	15.2	18	0	19.7073	15.2	26.4	77.7292	49	95	15.4599	12.8	18	7
12	Cupinzeiro	2019-04-30	48	1	0	0	0	19.7667	17.2	25.7	81.5	56	93	16.3625	13	17.8	6.8	19.9633	15	27.4	78.2253	33	96	15.8091	9	18.9	76.2	19.8917	17.2	24.4	81.5	60	95	16.4583	15.2	18	0	19.7073	15.2	26.4	77.7292	49	95	15.4599	12.8	18	7
17	Cupinzeiro	2019-04-30	48	26	0	0	3	19.7667	17.2	25.7	81.5	56	93	16.3625	13	17.8	6.8	19.9633	15	27.4	78.2253	33	96	15.8091	9	18.9	76.2	19.8917	17.2	24.4	81.5	60	95	16.4583	15.2	18	0	19.7073	15.2	26.4	77.7292	49	95	15.4599	12.8	18	7
20	Cupinzeiro	2019-04-30	48	16	0	0	0	19.7667	17.2	25.7	81.5	56	93	16.3625	13	17.8	6.8	19.9633	15	27.4	78.2253	33	96	15.8091	9	18.9	76.2	19.8917	17.2	24.4	81.5	60	95	16.4583	15.2	18	0	19.7073	15.2	26.4	77.7292	49	95	15.4599	12.8	18	7
24	Cupinzeiro	2019-04-30	48	6	0	0	15	19.7667	17.2	25.7	81.5	56	93	16.3625	13	17.8	6.8	19.9633	15	27.4	78.2253	33	96	15.8091	9	18.9	76.2	19.8917	17.2	24.4	81.5	60	95	16.4583	15.2	18	0	19.7073	15.2	26.4	77.7292	49	95	15.4599	12.8	18	7
25	Cupinzeiro	2019-04-30	48	7	0	0	2	19.7667	17.2	25.7	81.5	56	93	16.3625	13	17.8	6.8	19.9633	15	27.4	78.2253	33	96	15.8091	9	18.9	76.2	19.8917	17.2	24.4	81.5	60	95	16.4583	15.2	18	0	19.7073	15.2	26.4	77.7292	49	95	15.4599	12.8	18	7
26	Cupinzeiro	2019-04-30	48	14	0	0	3	19.7667	17.2	25.7	81.5	56	93	16.3625	13	17.8	6.8	19.9633	15	27.4	78.2253	33	96	15.8091	9	18.9	76.2	19.8917	17.2	24.4	81.5	60	95	16.4583	15.2	18	0	19.7073	15.2	26.4	77.7292	49	95	15.4599	12.8	18	7
27	Cupinzeiro	2019-04-30	48	12	0	0	0	19.7667	17.2	25.7	81.5	56	93	16.3625	13	17.8	6.8	19.9633	15	27.4	78.2253	33	96	15.8091	9	18.9	76.2	19.8917	17.2	24.4	81.5	60	95	16.4583	15.2	18	0	19.7073	15.2	26.4	77.7292	49	95	15.4599	12.8	18	7
28	Cupinzeiro	2019-04-30	48	4	0	0	0	19.7667	17.2	25.7	81.5	56	93	16.3625	13	17.8	6.8	19.9633	15	27.4	78.2253	33	96	15.8091	9	18.9	76.2	19.8917	17.2	24.4	81.5	60	95	16.4583	15.2	18	0	19.7073	15.2	26.4	77.7292	49	95	15.4599	12.8	18	7
29	Cupinzeiro	2019-04-30	48	4	0	0	0	19.7667	17.2	25.7	81.5	56	93	16.3625	13	17.8	6.8	19.9633	15	27.4	78.2253	33	96	15.8091	9	18.9	76.2	19.8917	17.2	24.4	81.5	60	95	16.4583	15.2	18	0	19.7073	15.2	26.4	77.7292	49	95	15.4599	12.8	18	7
30	Cupinzeiro	2019-04-30	48	9	0	0	0	19.7667	17.2	25.7	81.5	56	93	16.3625	13	17.8	6.8	19.9633	15	27.4	78.2253	33	96	15.8091	9	18.9	76.2	19.8917	17.2	24.4	81.5	60	95	16.4583	15.2	18	0	19.7073	15.2	26.4	77.7292	49	95	15.4599	12.8	18	7
32	Cupinzeiro	2019-04-30	48	16	0	0	0	19.7667	17.2	25.7	81.5	56	93	16.3625	13	17.8	6.8	19.9633	15	27.4	78.2253	33	96	15.8091	9	18.9	76.2	19.8917	17.2	24.4	81.5	60	95	16.4583	15.2	18	0	19.7073	15.2	26.4	77.7292	49	95	15.4599	12.8	18	7
34	Cupinzeiro	2019-04-30	48	25	0	0	8	19.7667	17.2	25.7	81.5	56	93	16.3625	13	17.8	6.8	19.9633	15	27.4	78.2253	33	96	15.8091	9	18.9	76.2	19.8917	17.2	24.4	81.5	60	95	16.4583	15.2	18	0	19.7073	15.2	26.4	77.7292	49	95	15.4599	12.8	18	7
36	Cupinzeiro	2019-04-30	48	10	0	0	0	19.7667	17.2	25.7	81.5	56	93	16.3625	13	17.8	6.8	19.9633	15	27.4	78.2253	33	96	15.8091	9	18.9	76.2	19.8917	17.2	24.4	81.5	60	95	16.4583	15.2	18	0	19.7073	15.2	26.4	77.7292	49	95	15.4599	12.8	18	7
38	Cupinzeiro	2019-04-30	48	3	0	0	0	19.7667	17.2	25.7	81.5	56	93	16.3625	13	17.8	6.8	19.9633	15	27.4	78.2253	33	96	15.8091	9	18.9	76.2	19.8917	17.2	24.4	81.5	60	95	16.4583	15.2	18	0	19.7073	15.2	26.4	77.7292	49	95	15.4599	12.8	18	7
39	Cupinzeiro	2019-04-30	48	10	0	0	0	19.7667	17.2	25.7	81.5	56	93	16.3625	13	17.8	6.8	19.9633	15	27.4	78.2253	33	96	15.8091	9	18.9	76.2	19.8917	17.2	24.4	81.5	60	95	16.4583	15.2	18	0	19.7073	15.2	26.4	77.7292	49	95	15.4599	12.8	18	7
40	Cupinzeiro	2019-04-30	48	21	0	0	0	19.7667	17.2	25.7	81.5	56	93	16.3625	13	17.8	6.8	19.9633	15	27.4	78.2253	33	96	15.8091	9	18.9	76.2	19.8917	17.2	24.4	81.5	60	95	16.4583	15.2	18	0	19.7073	15.2	26.4	77.7292	49	95	15.4599	12.8	18	7
42	Cupinzeiro	2019-04-30	48	16	0	0	4	19.7667	17.2	25.7	81.5	56	93	16.3625	13	17.8	6.8	19.9633	15	27.4	78.2253	33	96	15.8091	9	18.9	76.2	19.8917	17.2	24.4	81.5	60	95	16.4583	15.2	18	0	19.7073	15.2	26.4	77.7292	49	95	15.4599	12.8	18	7
44	Cupinzeiro	2019-04-30	48	5	0	0	0	19.7667	17.2	25.7	81.5	56	93	16.3625	13	17.8	6.8	19.9633	15	27.4	78.2253	33	96	15.8091	9	18.9	76.2	19.8917	17.2	24.4	81.5	60	95	16.4583	15.2	18	0	19.7073	15.2	26.4	77.7292	49	95	15.4599	12.8	18	7
46	Cupinzeiro	2019-04-30	48	5	0	0	2	19.7667	17.2	25.7	81.5	56	93	16.3625	13	17.8	6.8	19.9633	15	27.4	78.2253	33	96	15.8091	9	18.9	76.2	19.8917	17.2	24.4	81.5	60	95	16.4583	15.2	18	0	19.7073	15.2	26.4	77.7292	49	95	15.4599	12.8	18	7
47	Cupinzeiro	2019-04-30	48	13	0	0	2	19.7667	17.2	25.7	81.5	56	93	16.3625	13	17.8	6.8	19.9633	15	27.4	78.2253	33	96	15.8091	9	18.9	76.2	19.8917	17.2	24.4	81.5	60	95	16.4583	15.2	18	0	19.7073	15.2	26.4	77.7292	49	95	15.4599	12.8	18	7
48	Cupinzeiro	2019-04-30	48	3	0	0	1	19.7667	17.2	25.7	81.5	56	93	16.3625	13	17.8	6.8	19.9633	15	27.4	78.2253	33	96	15.8091	9	18.9	76.2	19.8917	17.2	24.4	81.5	60	95	16.4583	15.2	18	0	19.7073	15.2	26.4	77.7292	49	95	15.4599	12.8	18	7
50	Cupinzeiro	2019-04-30	48	24	0	0	5	19.7667	17.2	25.7	81.5	56	93	16.3625	13	17.8	6.8	19.9633	15	27.4	78.2253	33	96	15.8091	9	18.9	76.2	19.8917	17.2	24.4	81.5	60	95	16.4583	15.2	18	0	19.7073	15.2	26.4	77.7292	49	95	15.4599	12.8	18	7
52	Cupinzeiro	2019-04-30	48	32	0	0	0	19.7667	17.2	25.7	81.5	56	93	16.3625	13	17.8	6.8	19.9633	15	27.4	78.2253	33	96	15.8091	9	18.9	76.2	19.8917	17.2	24.4	81.5	60	95	16.4583	15.2	18	0	19.7073	15.2	26.4	77.7292	49	95	15.4599	12.8	18	7
1	Cupinzeiro	2019-05-09	49	98	0	0	1	17.1667	15.4	19.4	89.7083	75	96	15.4208	14.1	17.3	0	19.7315	15.2	26.9	79.9355	35	96	15.9259	9.3	18.6	58.2	19.3375	17.2	24.2	86.3333	63	96	16.8708	15.4	18.2	0.4	19.1839	15.4	25.6	81.849	46	96	15.799	11.9	18.2	2.2
2	Cupinzeiro	2019-05-09	49	8	0	0	15	17.1667	15.4	19.4	89.7083	75	96	15.4208	14.1	17.3	0	19.7315	15.2	26.9	79.9355	35	96	15.9259	9.3	18.6	58.2	19.3375	17.2	24.2	86.3333	63	96	16.8708	15.4	18.2	0.4	19.1839	15.4	25.6	81.849	46	96	15.799	11.9	18.2	2.2
3	Cupinzeiro	2019-05-09	49	8	0	0	1	17.1667	15.4	19.4	89.7083	75	96	15.4208	14.1	17.3	0	19.7315	15.2	26.9	79.9355	35	96	15.9259	9.3	18.6	58.2	19.3375	17.2	24.2	86.3333	63	96	16.8708	15.4	18.2	0.4	19.1839	15.4	25.6	81.849	46	96	15.799	11.9	18.2	2.2
4	Cupinzeiro	2019-05-09	49	2	0	0	3	17.1667	15.4	19.4	89.7083	75	96	15.4208	14.1	17.3	0	19.7315	15.2	26.9	79.9355	35	96	15.9259	9.3	18.6	58.2	19.3375	17.2	24.2	86.3333	63	96	16.8708	15.4	18.2	0.4	19.1839	15.4	25.6	81.849	46	96	15.799	11.9	18.2	2.2
5	Cupinzeiro	2019-05-09	49	32	0	0	0	17.1667	15.4	19.4	89.7083	75	96	15.4208	14.1	17.3	0	19.7315	15.2	26.9	79.9355	35	96	15.9259	9.3	18.6	58.2	19.3375	17.2	24.2	86.3333	63	96	16.8708	15.4	18.2	0.4	19.1839	15.4	25.6	81.849	46	96	15.799	11.9	18.2	2.2
6	Cupinzeiro	2019-05-09	49	2	0	0	6	17.1667	15.4	19.4	89.7083	75	96	15.4208	14.1	17.3	0	19.7315	15.2	26.9	79.9355	35	96	15.9259	9.3	18.6	58.2	19.3375	17.2	24.2	86.3333	63	96	16.8708	15.4	18.2	0.4	19.1839	15.4	25.6	81.849	46	96	15.799	11.9	18.2	2.2
7	Cupinzeiro	2019-05-09	49	7	0	0	0	17.1667	15.4	19.4	89.7083	75	96	15.4208	14.1	17.3	0	19.7315	15.2	26.9	79.9355	35	96	15.9259	9.3	18.6	58.2	19.3375	17.2	24.2	86.3333	63	96	16.8708	15.4	18.2	0.4	19.1839	15.4	25.6	81.849	46	96	15.799	11.9	18.2	2.2
11	Cupinzeiro	2019-05-09	49	16	0	0	0	17.1667	15.4	19.4	89.7083	75	96	15.4208	14.1	17.3	0	19.7315	15.2	26.9	79.9355	35	96	15.9259	9.3	18.6	58.2	19.3375	17.2	24.2	86.3333	63	96	16.8708	15.4	18.2	0.4	19.1839	15.4	25.6	81.849	46	96	15.799	11.9	18.2	2.2
12	Cupinzeiro	2019-05-09	49	1	0	0	0	17.1667	15.4	19.4	89.7083	75	96	15.4208	14.1	17.3	0	19.7315	15.2	26.9	79.9355	35	96	15.9259	9.3	18.6	58.2	19.3375	17.2	24.2	86.3333	63	96	16.8708	15.4	18.2	0.4	19.1839	15.4	25.6	81.849	46	96	15.799	11.9	18.2	2.2
17	Cupinzeiro	2019-05-09	49	26	0	0	1	17.1667	15.4	19.4	89.7083	75	96	15.4208	14.1	17.3	0	19.7315	15.2	26.9	79.9355	35	96	15.9259	9.3	18.6	58.2	19.3375	17.2	24.2	86.3333	63	96	16.8708	15.4	18.2	0.4	19.1839	15.4	25.6	81.849	46	96	15.799	11.9	18.2	2.2
20	Cupinzeiro	2019-05-09	49	16	0	0	0	17.1667	15.4	19.4	89.7083	75	96	15.4208	14.1	17.3	0	19.7315	15.2	26.9	79.9355	35	96	15.9259	9.3	18.6	58.2	19.3375	17.2	24.2	86.3333	63	96	16.8708	15.4	18.2	0.4	19.1839	15.4	25.6	81.849	46	96	15.799	11.9	18.2	2.2
24	Cupinzeiro	2019-05-09	49	6	0	0	12	17.1667	15.4	19.4	89.7083	75	96	15.4208	14.1	17.3	0	19.7315	15.2	26.9	79.9355	35	96	15.9259	9.3	18.6	58.2	19.3375	17.2	24.2	86.3333	63	96	16.8708	15.4	18.2	0.4	19.1839	15.4	25.6	81.849	46	96	15.799	11.9	18.2	2.2
25	Cupinzeiro	2019-05-09	49	7	0	0	1	17.1667	15.4	19.4	89.7083	75	96	15.4208	14.1	17.3	0	19.7315	15.2	26.9	79.9355	35	96	15.9259	9.3	18.6	58.2	19.3375	17.2	24.2	86.3333	63	96	16.8708	15.4	18.2	0.4	19.1839	15.4	25.6	81.849	46	96	15.799	11.9	18.2	2.2
26	Cupinzeiro	2019-05-09	49	14	0	0	3	17.1667	15.4	19.4	89.7083	75	96	15.4208	14.1	17.3	0	19.7315	15.2	26.9	79.9355	35	96	15.9259	9.3	18.6	58.2	19.3375	17.2	24.2	86.3333	63	96	16.8708	15.4	18.2	0.4	19.1839	15.4	25.6	81.849	46	96	15.799	11.9	18.2	2.2
27	Cupinzeiro	2019-05-09	49	12	0	0	0	17.1667	15.4	19.4	89.7083	75	96	15.4208	14.1	17.3	0	19.7315	15.2	26.9	79.9355	35	96	15.9259	9.3	18.6	58.2	19.3375	17.2	24.2	86.3333	63	96	16.8708	15.4	18.2	0.4	19.1839	15.4	25.6	81.849	46	96	15.799	11.9	18.2	2.2
28	Cupinzeiro	2019-05-09	49	4	0	0	0	17.1667	15.4	19.4	89.7083	75	96	15.4208	14.1	17.3	0	19.7315	15.2	26.9	79.9355	35	96	15.9259	9.3	18.6	58.2	19.3375	17.2	24.2	86.3333	63	96	16.8708	15.4	18.2	0.4	19.1839	15.4	25.6	81.849	46	96	15.799	11.9	18.2	2.2
29	Cupinzeiro	2019-05-09	49	4	0	0	0	17.1667	15.4	19.4	89.7083	75	96	15.4208	14.1	17.3	0	19.7315	15.2	26.9	79.9355	35	96	15.9259	9.3	18.6	58.2	19.3375	17.2	24.2	86.3333	63	96	16.8708	15.4	18.2	0.4	19.1839	15.4	25.6	81.849	46	96	15.799	11.9	18.2	2.2
30	Cupinzeiro	2019-05-09	49	9	0	0	0	17.1667	15.4	19.4	89.7083	75	96	15.4208	14.1	17.3	0	19.7315	15.2	26.9	79.9355	35	96	15.9259	9.3	18.6	58.2	19.3375	17.2	24.2	86.3333	63	96	16.8708	15.4	18.2	0.4	19.1839	15.4	25.6	81.849	46	96	15.799	11.9	18.2	2.2
32	Cupinzeiro	2019-05-09	49	16	0	0	0	17.1667	15.4	19.4	89.7083	75	96	15.4208	14.1	17.3	0	19.7315	15.2	26.9	79.9355	35	96	15.9259	9.3	18.6	58.2	19.3375	17.2	24.2	86.3333	63	96	16.8708	15.4	18.2	0.4	19.1839	15.4	25.6	81.849	46	96	15.799	11.9	18.2	2.2
34	Cupinzeiro	2019-05-09	49	25	0	0	8	17.1667	15.4	19.4	89.7083	75	96	15.4208	14.1	17.3	0	19.7315	15.2	26.9	79.9355	35	96	15.9259	9.3	18.6	58.2	19.3375	17.2	24.2	86.3333	63	96	16.8708	15.4	18.2	0.4	19.1839	15.4	25.6	81.849	46	96	15.799	11.9	18.2	2.2
36	Cupinzeiro	2019-05-09	49	10	0	0	1	17.1667	15.4	19.4	89.7083	75	96	15.4208	14.1	17.3	0	19.7315	15.2	26.9	79.9355	35	96	15.9259	9.3	18.6	58.2	19.3375	17.2	24.2	86.3333	63	96	16.8708	15.4	18.2	0.4	19.1839	15.4	25.6	81.849	46	96	15.799	11.9	18.2	2.2
38	Cupinzeiro	2019-05-09	49	3	0	0	0	17.1667	15.4	19.4	89.7083	75	96	15.4208	14.1	17.3	0	19.7315	15.2	26.9	79.9355	35	96	15.9259	9.3	18.6	58.2	19.3375	17.2	24.2	86.3333	63	96	16.8708	15.4	18.2	0.4	19.1839	15.4	25.6	81.849	46	96	15.799	11.9	18.2	2.2
39	Cupinzeiro	2019-05-09	49	10	0	0	0	17.1667	15.4	19.4	89.7083	75	96	15.4208	14.1	17.3	0	19.7315	15.2	26.9	79.9355	35	96	15.9259	9.3	18.6	58.2	19.3375	17.2	24.2	86.3333	63	96	16.8708	15.4	18.2	0.4	19.1839	15.4	25.6	81.849	46	96	15.799	11.9	18.2	2.2
40	Cupinzeiro	2019-05-09	49	21	0	0	0	17.1667	15.4	19.4	89.7083	75	96	15.4208	14.1	17.3	0	19.7315	15.2	26.9	79.9355	35	96	15.9259	9.3	18.6	58.2	19.3375	17.2	24.2	86.3333	63	96	16.8708	15.4	18.2	0.4	19.1839	15.4	25.6	81.849	46	96	15.799	11.9	18.2	2.2
42	Cupinzeiro	2019-05-09	49	16	0	0	3	17.1667	15.4	19.4	89.7083	75	96	15.4208	14.1	17.3	0	19.7315	15.2	26.9	79.9355	35	96	15.9259	9.3	18.6	58.2	19.3375	17.2	24.2	86.3333	63	96	16.8708	15.4	18.2	0.4	19.1839	15.4	25.6	81.849	46	96	15.799	11.9	18.2	2.2
44	Cupinzeiro	2019-05-09	49	5	0	0	0	17.1667	15.4	19.4	89.7083	75	96	15.4208	14.1	17.3	0	19.7315	15.2	26.9	79.9355	35	96	15.9259	9.3	18.6	58.2	19.3375	17.2	24.2	86.3333	63	96	16.8708	15.4	18.2	0.4	19.1839	15.4	25.6	81.849	46	96	15.799	11.9	18.2	2.2
46	Cupinzeiro	2019-05-09	49	5	0	0	1	17.1667	15.4	19.4	89.7083	75	96	15.4208	14.1	17.3	0	19.7315	15.2	26.9	79.9355	35	96	15.9259	9.3	18.6	58.2	19.3375	17.2	24.2	86.3333	63	96	16.8708	15.4	18.2	0.4	19.1839	15.4	25.6	81.849	46	96	15.799	11.9	18.2	2.2
47	Cupinzeiro	2019-05-09	49	13	0	0	2	17.1667	15.4	19.4	89.7083	75	96	15.4208	14.1	17.3	0	19.7315	15.2	26.9	79.9355	35	96	15.9259	9.3	18.6	58.2	19.3375	17.2	24.2	86.3333	63	96	16.8708	15.4	18.2	0.4	19.1839	15.4	25.6	81.849	46	96	15.799	11.9	18.2	2.2
48	Cupinzeiro	2019-05-09	49	3	0	0	1	17.1667	15.4	19.4	89.7083	75	96	15.4208	14.1	17.3	0	19.7315	15.2	26.9	79.9355	35	96	15.9259	9.3	18.6	58.2	19.3375	17.2	24.2	86.3333	63	96	16.8708	15.4	18.2	0.4	19.1839	15.4	25.6	81.849	46	96	15.799	11.9	18.2	2.2
50	Cupinzeiro	2019-05-09	49	24	0	0	5	17.1667	15.4	19.4	89.7083	75	96	15.4208	14.1	17.3	0	19.7315	15.2	26.9	79.9355	35	96	15.9259	9.3	18.6	58.2	19.3375	17.2	24.2	86.3333	63	96	16.8708	15.4	18.2	0.4	19.1839	15.4	25.6	81.849	46	96	15.799	11.9	18.2	2.2
52	Cupinzeiro	2019-05-09	49	32	0	0	0	17.1667	15.4	19.4	89.7083	75	96	15.4208	14.1	17.3	0	19.7315	15.2	26.9	79.9355	35	96	15.9259	9.3	18.6	58.2	19.3375	17.2	24.2	86.3333	63	96	16.8708	15.4	18.2	0.4	19.1839	15.4	25.6	81.849	46	96	15.799	11.9	18.2	2.2
1	Cupinzeiro	2019-05-15	50	98	0	0	1	19.4958	16	25.2	77.3333	52	93	15.2167	12	16.9	0.2	19.45	13.5	26.9	79.297	35	96	15.4985	8.7	18.4	31.8	19.725	16.7	23.8	78.4583	57	92	15.7542	13.8	17.5	1.6	18.3948	13.5	25.7	79.9844	37	96	14.6057	8.7	17.5	2.2
2	Cupinzeiro	2019-05-15	50	8	0	0	12	19.4958	16	25.2	77.3333	52	93	15.2167	12	16.9	0.2	19.45	13.5	26.9	79.297	35	96	15.4985	8.7	18.4	31.8	19.725	16.7	23.8	78.4583	57	92	15.7542	13.8	17.5	1.6	18.3948	13.5	25.7	79.9844	37	96	14.6057	8.7	17.5	2.2
3	Cupinzeiro	2019-05-15	50	8	0	0	1	19.4958	16	25.2	77.3333	52	93	15.2167	12	16.9	0.2	19.45	13.5	26.9	79.297	35	96	15.4985	8.7	18.4	31.8	19.725	16.7	23.8	78.4583	57	92	15.7542	13.8	17.5	1.6	18.3948	13.5	25.7	79.9844	37	96	14.6057	8.7	17.5	2.2
4	Cupinzeiro	2019-05-15	50	2	0	0	1	19.4958	16	25.2	77.3333	52	93	15.2167	12	16.9	0.2	19.45	13.5	26.9	79.297	35	96	15.4985	8.7	18.4	31.8	19.725	16.7	23.8	78.4583	57	92	15.7542	13.8	17.5	1.6	18.3948	13.5	25.7	79.9844	37	96	14.6057	8.7	17.5	2.2
5	Cupinzeiro	2019-05-15	50	32	0	0	0	19.4958	16	25.2	77.3333	52	93	15.2167	12	16.9	0.2	19.45	13.5	26.9	79.297	35	96	15.4985	8.7	18.4	31.8	19.725	16.7	23.8	78.4583	57	92	15.7542	13.8	17.5	1.6	18.3948	13.5	25.7	79.9844	37	96	14.6057	8.7	17.5	2.2
6	Cupinzeiro	2019-05-15	50	2	0	0	6	19.4958	16	25.2	77.3333	52	93	15.2167	12	16.9	0.2	19.45	13.5	26.9	79.297	35	96	15.4985	8.7	18.4	31.8	19.725	16.7	23.8	78.4583	57	92	15.7542	13.8	17.5	1.6	18.3948	13.5	25.7	79.9844	37	96	14.6057	8.7	17.5	2.2
7	Cupinzeiro	2019-05-15	50	7	0	0	0	19.4958	16	25.2	77.3333	52	93	15.2167	12	16.9	0.2	19.45	13.5	26.9	79.297	35	96	15.4985	8.7	18.4	31.8	19.725	16.7	23.8	78.4583	57	92	15.7542	13.8	17.5	1.6	18.3948	13.5	25.7	79.9844	37	96	14.6057	8.7	17.5	2.2
11	Cupinzeiro	2019-05-15	50	16	0	0	0	19.4958	16	25.2	77.3333	52	93	15.2167	12	16.9	0.2	19.45	13.5	26.9	79.297	35	96	15.4985	8.7	18.4	31.8	19.725	16.7	23.8	78.4583	57	92	15.7542	13.8	17.5	1.6	18.3948	13.5	25.7	79.9844	37	96	14.6057	8.7	17.5	2.2
12	Cupinzeiro	2019-05-15	50	1	0	0	0	19.4958	16	25.2	77.3333	52	93	15.2167	12	16.9	0.2	19.45	13.5	26.9	79.297	35	96	15.4985	8.7	18.4	31.8	19.725	16.7	23.8	78.4583	57	92	15.7542	13.8	17.5	1.6	18.3948	13.5	25.7	79.9844	37	96	14.6057	8.7	17.5	2.2
17	Cupinzeiro	2019-05-15	50	26	0	0	1	19.4958	16	25.2	77.3333	52	93	15.2167	12	16.9	0.2	19.45	13.5	26.9	79.297	35	96	15.4985	8.7	18.4	31.8	19.725	16.7	23.8	78.4583	57	92	15.7542	13.8	17.5	1.6	18.3948	13.5	25.7	79.9844	37	96	14.6057	8.7	17.5	2.2
20	Cupinzeiro	2019-05-15	50	16	0	0	0	19.4958	16	25.2	77.3333	52	93	15.2167	12	16.9	0.2	19.45	13.5	26.9	79.297	35	96	15.4985	8.7	18.4	31.8	19.725	16.7	23.8	78.4583	57	92	15.7542	13.8	17.5	1.6	18.3948	13.5	25.7	79.9844	37	96	14.6057	8.7	17.5	2.2
24	Cupinzeiro	2019-05-15	50	6	0	0	10	19.4958	16	25.2	77.3333	52	93	15.2167	12	16.9	0.2	19.45	13.5	26.9	79.297	35	96	15.4985	8.7	18.4	31.8	19.725	16.7	23.8	78.4583	57	92	15.7542	13.8	17.5	1.6	18.3948	13.5	25.7	79.9844	37	96	14.6057	8.7	17.5	2.2
25	Cupinzeiro	2019-05-15	50	7	0	0	1	19.4958	16	25.2	77.3333	52	93	15.2167	12	16.9	0.2	19.45	13.5	26.9	79.297	35	96	15.4985	8.7	18.4	31.8	19.725	16.7	23.8	78.4583	57	92	15.7542	13.8	17.5	1.6	18.3948	13.5	25.7	79.9844	37	96	14.6057	8.7	17.5	2.2
26	Cupinzeiro	2019-05-15	50	14	0	0	2	19.4958	16	25.2	77.3333	52	93	15.2167	12	16.9	0.2	19.45	13.5	26.9	79.297	35	96	15.4985	8.7	18.4	31.8	19.725	16.7	23.8	78.4583	57	92	15.7542	13.8	17.5	1.6	18.3948	13.5	25.7	79.9844	37	96	14.6057	8.7	17.5	2.2
27	Cupinzeiro	2019-05-15	50	12	0	0	0	19.4958	16	25.2	77.3333	52	93	15.2167	12	16.9	0.2	19.45	13.5	26.9	79.297	35	96	15.4985	8.7	18.4	31.8	19.725	16.7	23.8	78.4583	57	92	15.7542	13.8	17.5	1.6	18.3948	13.5	25.7	79.9844	37	96	14.6057	8.7	17.5	2.2
28	Cupinzeiro	2019-05-15	50	4	0	0	0	19.4958	16	25.2	77.3333	52	93	15.2167	12	16.9	0.2	19.45	13.5	26.9	79.297	35	96	15.4985	8.7	18.4	31.8	19.725	16.7	23.8	78.4583	57	92	15.7542	13.8	17.5	1.6	18.3948	13.5	25.7	79.9844	37	96	14.6057	8.7	17.5	2.2
29	Cupinzeiro	2019-05-15	50	4	0	0	0	19.4958	16	25.2	77.3333	52	93	15.2167	12	16.9	0.2	19.45	13.5	26.9	79.297	35	96	15.4985	8.7	18.4	31.8	19.725	16.7	23.8	78.4583	57	92	15.7542	13.8	17.5	1.6	18.3948	13.5	25.7	79.9844	37	96	14.6057	8.7	17.5	2.2
30	Cupinzeiro	2019-05-15	50	9	0	0	0	19.4958	16	25.2	77.3333	52	93	15.2167	12	16.9	0.2	19.45	13.5	26.9	79.297	35	96	15.4985	8.7	18.4	31.8	19.725	16.7	23.8	78.4583	57	92	15.7542	13.8	17.5	1.6	18.3948	13.5	25.7	79.9844	37	96	14.6057	8.7	17.5	2.2
32	Cupinzeiro	2019-05-15	50	16	0	0	0	19.4958	16	25.2	77.3333	52	93	15.2167	12	16.9	0.2	19.45	13.5	26.9	79.297	35	96	15.4985	8.7	18.4	31.8	19.725	16.7	23.8	78.4583	57	92	15.7542	13.8	17.5	1.6	18.3948	13.5	25.7	79.9844	37	96	14.6057	8.7	17.5	2.2
34	Cupinzeiro	2019-05-15	50	25	0	0	8	19.4958	16	25.2	77.3333	52	93	15.2167	12	16.9	0.2	19.45	13.5	26.9	79.297	35	96	15.4985	8.7	18.4	31.8	19.725	16.7	23.8	78.4583	57	92	15.7542	13.8	17.5	1.6	18.3948	13.5	25.7	79.9844	37	96	14.6057	8.7	17.5	2.2
36	Cupinzeiro	2019-05-15	50	10	0	0	0	19.4958	16	25.2	77.3333	52	93	15.2167	12	16.9	0.2	19.45	13.5	26.9	79.297	35	96	15.4985	8.7	18.4	31.8	19.725	16.7	23.8	78.4583	57	92	15.7542	13.8	17.5	1.6	18.3948	13.5	25.7	79.9844	37	96	14.6057	8.7	17.5	2.2
38	Cupinzeiro	2019-05-15	50	3	0	0	0	19.4958	16	25.2	77.3333	52	93	15.2167	12	16.9	0.2	19.45	13.5	26.9	79.297	35	96	15.4985	8.7	18.4	31.8	19.725	16.7	23.8	78.4583	57	92	15.7542	13.8	17.5	1.6	18.3948	13.5	25.7	79.9844	37	96	14.6057	8.7	17.5	2.2
39	Cupinzeiro	2019-05-15	50	10	0	0	0	19.4958	16	25.2	77.3333	52	93	15.2167	12	16.9	0.2	19.45	13.5	26.9	79.297	35	96	15.4985	8.7	18.4	31.8	19.725	16.7	23.8	78.4583	57	92	15.7542	13.8	17.5	1.6	18.3948	13.5	25.7	79.9844	37	96	14.6057	8.7	17.5	2.2
40	Cupinzeiro	2019-05-15	50	21	0	0	0	19.4958	16	25.2	77.3333	52	93	15.2167	12	16.9	0.2	19.45	13.5	26.9	79.297	35	96	15.4985	8.7	18.4	31.8	19.725	16.7	23.8	78.4583	57	92	15.7542	13.8	17.5	1.6	18.3948	13.5	25.7	79.9844	37	96	14.6057	8.7	17.5	2.2
42	Cupinzeiro	2019-05-15	50	16	0	0	2	19.4958	16	25.2	77.3333	52	93	15.2167	12	16.9	0.2	19.45	13.5	26.9	79.297	35	96	15.4985	8.7	18.4	31.8	19.725	16.7	23.8	78.4583	57	92	15.7542	13.8	17.5	1.6	18.3948	13.5	25.7	79.9844	37	96	14.6057	8.7	17.5	2.2
44	Cupinzeiro	2019-05-15	50	5	0	0	0	19.4958	16	25.2	77.3333	52	93	15.2167	12	16.9	0.2	19.45	13.5	26.9	79.297	35	96	15.4985	8.7	18.4	31.8	19.725	16.7	23.8	78.4583	57	92	15.7542	13.8	17.5	1.6	18.3948	13.5	25.7	79.9844	37	96	14.6057	8.7	17.5	2.2
46	Cupinzeiro	2019-05-15	50	5	0	0	1	19.4958	16	25.2	77.3333	52	93	15.2167	12	16.9	0.2	19.45	13.5	26.9	79.297	35	96	15.4985	8.7	18.4	31.8	19.725	16.7	23.8	78.4583	57	92	15.7542	13.8	17.5	1.6	18.3948	13.5	25.7	79.9844	37	96	14.6057	8.7	17.5	2.2
47	Cupinzeiro	2019-05-15	50	13	0	0	2	19.4958	16	25.2	77.3333	52	93	15.2167	12	16.9	0.2	19.45	13.5	26.9	79.297	35	96	15.4985	8.7	18.4	31.8	19.725	16.7	23.8	78.4583	57	92	15.7542	13.8	17.5	1.6	18.3948	13.5	25.7	79.9844	37	96	14.6057	8.7	17.5	2.2
48	Cupinzeiro	2019-05-15	50	3	0	0	1	19.4958	16	25.2	77.3333	52	93	15.2167	12	16.9	0.2	19.45	13.5	26.9	79.297	35	96	15.4985	8.7	18.4	31.8	19.725	16.7	23.8	78.4583	57	92	15.7542	13.8	17.5	1.6	18.3948	13.5	25.7	79.9844	37	96	14.6057	8.7	17.5	2.2
50	Cupinzeiro	2019-05-15	50	24	0	0	5	19.4958	16	25.2	77.3333	52	93	15.2167	12	16.9	0.2	19.45	13.5	26.9	79.297	35	96	15.4985	8.7	18.4	31.8	19.725	16.7	23.8	78.4583	57	92	15.7542	13.8	17.5	1.6	18.3948	13.5	25.7	79.9844	37	96	14.6057	8.7	17.5	2.2
52	Cupinzeiro	2019-05-15	50	32	0	0	0	19.4958	16	25.2	77.3333	52	93	15.2167	12	16.9	0.2	19.45	13.5	26.9	79.297	35	96	15.4985	8.7	18.4	31.8	19.725	16.7	23.8	78.4583	57	92	15.7542	13.8	17.5	1.6	18.3948	13.5	25.7	79.9844	37	96	14.6057	8.7	17.5	2.2
1	Cupinzeiro	2019-05-23	51	98	0	0	0	19.8625	16.3	25	64.25	42	80	12.725	10.4	14.8	0	18.8504	12.3	26.4	79.4449	32	96	14.9212	6.5	18.2	32.6	16.15	14.8	18.4	91.7083	81	96	14.7792	13.8	15.9	4	17.9906	12.3	25.5	78.5521	32	96	13.7901	6.5	16.6	22.8
2	Cupinzeiro	2019-05-23	51	8	0	0	9	19.8625	16.3	25	64.25	42	80	12.725	10.4	14.8	0	18.8504	12.3	26.4	79.4449	32	96	14.9212	6.5	18.2	32.6	16.15	14.8	18.4	91.7083	81	96	14.7792	13.8	15.9	4	17.9906	12.3	25.5	78.5521	32	96	13.7901	6.5	16.6	22.8
3	Cupinzeiro	2019-05-23	51	8	0	0	0	19.8625	16.3	25	64.25	42	80	12.725	10.4	14.8	0	18.8504	12.3	26.4	79.4449	32	96	14.9212	6.5	18.2	32.6	16.15	14.8	18.4	91.7083	81	96	14.7792	13.8	15.9	4	17.9906	12.3	25.5	78.5521	32	96	13.7901	6.5	16.6	22.8
4	Cupinzeiro	2019-05-23	51	2	0	0	0	19.8625	16.3	25	64.25	42	80	12.725	10.4	14.8	0	18.8504	12.3	26.4	79.4449	32	96	14.9212	6.5	18.2	32.6	16.15	14.8	18.4	91.7083	81	96	14.7792	13.8	15.9	4	17.9906	12.3	25.5	78.5521	32	96	13.7901	6.5	16.6	22.8
5	Cupinzeiro	2019-05-23	51	32	0	0	0	19.8625	16.3	25	64.25	42	80	12.725	10.4	14.8	0	18.8504	12.3	26.4	79.4449	32	96	14.9212	6.5	18.2	32.6	16.15	14.8	18.4	91.7083	81	96	14.7792	13.8	15.9	4	17.9906	12.3	25.5	78.5521	32	96	13.7901	6.5	16.6	22.8
6	Cupinzeiro	2019-05-23	51	2	0	0	5	19.8625	16.3	25	64.25	42	80	12.725	10.4	14.8	0	18.8504	12.3	26.4	79.4449	32	96	14.9212	6.5	18.2	32.6	16.15	14.8	18.4	91.7083	81	96	14.7792	13.8	15.9	4	17.9906	12.3	25.5	78.5521	32	96	13.7901	6.5	16.6	22.8
7	Cupinzeiro	2019-05-23	51	7	0	0	0	19.8625	16.3	25	64.25	42	80	12.725	10.4	14.8	0	18.8504	12.3	26.4	79.4449	32	96	14.9212	6.5	18.2	32.6	16.15	14.8	18.4	91.7083	81	96	14.7792	13.8	15.9	4	17.9906	12.3	25.5	78.5521	32	96	13.7901	6.5	16.6	22.8
11	Cupinzeiro	2019-05-23	51	16	0	0	0	19.8625	16.3	25	64.25	42	80	12.725	10.4	14.8	0	18.8504	12.3	26.4	79.4449	32	96	14.9212	6.5	18.2	32.6	16.15	14.8	18.4	91.7083	81	96	14.7792	13.8	15.9	4	17.9906	12.3	25.5	78.5521	32	96	13.7901	6.5	16.6	22.8
12	Cupinzeiro	2019-05-23	51	1	0	0	0	19.8625	16.3	25	64.25	42	80	12.725	10.4	14.8	0	18.8504	12.3	26.4	79.4449	32	96	14.9212	6.5	18.2	32.6	16.15	14.8	18.4	91.7083	81	96	14.7792	13.8	15.9	4	17.9906	12.3	25.5	78.5521	32	96	13.7901	6.5	16.6	22.8
17	Cupinzeiro	2019-05-23	51	26	0	0	1	19.8625	16.3	25	64.25	42	80	12.725	10.4	14.8	0	18.8504	12.3	26.4	79.4449	32	96	14.9212	6.5	18.2	32.6	16.15	14.8	18.4	91.7083	81	96	14.7792	13.8	15.9	4	17.9906	12.3	25.5	78.5521	32	96	13.7901	6.5	16.6	22.8
20	Cupinzeiro	2019-05-23	51	16	0	0	0	19.8625	16.3	25	64.25	42	80	12.725	10.4	14.8	0	18.8504	12.3	26.4	79.4449	32	96	14.9212	6.5	18.2	32.6	16.15	14.8	18.4	91.7083	81	96	14.7792	13.8	15.9	4	17.9906	12.3	25.5	78.5521	32	96	13.7901	6.5	16.6	22.8
24	Cupinzeiro	2019-05-23	51	6	0	0	1	19.8625	16.3	25	64.25	42	80	12.725	10.4	14.8	0	18.8504	12.3	26.4	79.4449	32	96	14.9212	6.5	18.2	32.6	16.15	14.8	18.4	91.7083	81	96	14.7792	13.8	15.9	4	17.9906	12.3	25.5	78.5521	32	96	13.7901	6.5	16.6	22.8
25	Cupinzeiro	2019-05-23	51	7	0	0	0	19.8625	16.3	25	64.25	42	80	12.725	10.4	14.8	0	18.8504	12.3	26.4	79.4449	32	96	14.9212	6.5	18.2	32.6	16.15	14.8	18.4	91.7083	81	96	14.7792	13.8	15.9	4	17.9906	12.3	25.5	78.5521	32	96	13.7901	6.5	16.6	22.8
26	Cupinzeiro	2019-05-23	51	14	0	0	2	19.8625	16.3	25	64.25	42	80	12.725	10.4	14.8	0	18.8504	12.3	26.4	79.4449	32	96	14.9212	6.5	18.2	32.6	16.15	14.8	18.4	91.7083	81	96	14.7792	13.8	15.9	4	17.9906	12.3	25.5	78.5521	32	96	13.7901	6.5	16.6	22.8
27	Cupinzeiro	2019-05-23	51	12	0	0	0	19.8625	16.3	25	64.25	42	80	12.725	10.4	14.8	0	18.8504	12.3	26.4	79.4449	32	96	14.9212	6.5	18.2	32.6	16.15	14.8	18.4	91.7083	81	96	14.7792	13.8	15.9	4	17.9906	12.3	25.5	78.5521	32	96	13.7901	6.5	16.6	22.8
28	Cupinzeiro	2019-05-23	51	4	0	0	0	19.8625	16.3	25	64.25	42	80	12.725	10.4	14.8	0	18.8504	12.3	26.4	79.4449	32	96	14.9212	6.5	18.2	32.6	16.15	14.8	18.4	91.7083	81	96	14.7792	13.8	15.9	4	17.9906	12.3	25.5	78.5521	32	96	13.7901	6.5	16.6	22.8
29	Cupinzeiro	2019-05-23	51	4	0	0	0	19.8625	16.3	25	64.25	42	80	12.725	10.4	14.8	0	18.8504	12.3	26.4	79.4449	32	96	14.9212	6.5	18.2	32.6	16.15	14.8	18.4	91.7083	81	96	14.7792	13.8	15.9	4	17.9906	12.3	25.5	78.5521	32	96	13.7901	6.5	16.6	22.8
30	Cupinzeiro	2019-05-23	51	9	0	0	0	19.8625	16.3	25	64.25	42	80	12.725	10.4	14.8	0	18.8504	12.3	26.4	79.4449	32	96	14.9212	6.5	18.2	32.6	16.15	14.8	18.4	91.7083	81	96	14.7792	13.8	15.9	4	17.9906	12.3	25.5	78.5521	32	96	13.7901	6.5	16.6	22.8
32	Cupinzeiro	2019-05-23	51	16	0	0	0	19.8625	16.3	25	64.25	42	80	12.725	10.4	14.8	0	18.8504	12.3	26.4	79.4449	32	96	14.9212	6.5	18.2	32.6	16.15	14.8	18.4	91.7083	81	96	14.7792	13.8	15.9	4	17.9906	12.3	25.5	78.5521	32	96	13.7901	6.5	16.6	22.8
34	Cupinzeiro	2019-05-23	51	25	0	0	4	19.8625	16.3	25	64.25	42	80	12.725	10.4	14.8	0	18.8504	12.3	26.4	79.4449	32	96	14.9212	6.5	18.2	32.6	16.15	14.8	18.4	91.7083	81	96	14.7792	13.8	15.9	4	17.9906	12.3	25.5	78.5521	32	96	13.7901	6.5	16.6	22.8
36	Cupinzeiro	2019-05-23	51	10	0	0	0	19.8625	16.3	25	64.25	42	80	12.725	10.4	14.8	0	18.8504	12.3	26.4	79.4449	32	96	14.9212	6.5	18.2	32.6	16.15	14.8	18.4	91.7083	81	96	14.7792	13.8	15.9	4	17.9906	12.3	25.5	78.5521	32	96	13.7901	6.5	16.6	22.8
38	Cupinzeiro	2019-05-23	51	3	0	0	0	19.8625	16.3	25	64.25	42	80	12.725	10.4	14.8	0	18.8504	12.3	26.4	79.4449	32	96	14.9212	6.5	18.2	32.6	16.15	14.8	18.4	91.7083	81	96	14.7792	13.8	15.9	4	17.9906	12.3	25.5	78.5521	32	96	13.7901	6.5	16.6	22.8
39	Cupinzeiro	2019-05-23	51	10	0	0	0	19.8625	16.3	25	64.25	42	80	12.725	10.4	14.8	0	18.8504	12.3	26.4	79.4449	32	96	14.9212	6.5	18.2	32.6	16.15	14.8	18.4	91.7083	81	96	14.7792	13.8	15.9	4	17.9906	12.3	25.5	78.5521	32	96	13.7901	6.5	16.6	22.8
40	Cupinzeiro	2019-05-23	51	21	0	0	0	19.8625	16.3	25	64.25	42	80	12.725	10.4	14.8	0	18.8504	12.3	26.4	79.4449	32	96	14.9212	6.5	18.2	32.6	16.15	14.8	18.4	91.7083	81	96	14.7792	13.8	15.9	4	17.9906	12.3	25.5	78.5521	32	96	13.7901	6.5	16.6	22.8
42	Cupinzeiro	2019-05-23	51	16	0	0	0	19.8625	16.3	25	64.25	42	80	12.725	10.4	14.8	0	18.8504	12.3	26.4	79.4449	32	96	14.9212	6.5	18.2	32.6	16.15	14.8	18.4	91.7083	81	96	14.7792	13.8	15.9	4	17.9906	12.3	25.5	78.5521	32	96	13.7901	6.5	16.6	22.8
44	Cupinzeiro	2019-05-23	51	5	0	0	0	19.8625	16.3	25	64.25	42	80	12.725	10.4	14.8	0	18.8504	12.3	26.4	79.4449	32	96	14.9212	6.5	18.2	32.6	16.15	14.8	18.4	91.7083	81	96	14.7792	13.8	15.9	4	17.9906	12.3	25.5	78.5521	32	96	13.7901	6.5	16.6	22.8
46	Cupinzeiro	2019-05-23	51	5	0	0	1	19.8625	16.3	25	64.25	42	80	12.725	10.4	14.8	0	18.8504	12.3	26.4	79.4449	32	96	14.9212	6.5	18.2	32.6	16.15	14.8	18.4	91.7083	81	96	14.7792	13.8	15.9	4	17.9906	12.3	25.5	78.5521	32	96	13.7901	6.5	16.6	22.8
47	Cupinzeiro	2019-05-23	51	13	0	0	2	19.8625	16.3	25	64.25	42	80	12.725	10.4	14.8	0	18.8504	12.3	26.4	79.4449	32	96	14.9212	6.5	18.2	32.6	16.15	14.8	18.4	91.7083	81	96	14.7792	13.8	15.9	4	17.9906	12.3	25.5	78.5521	32	96	13.7901	6.5	16.6	22.8
48	Cupinzeiro	2019-05-23	51	3	0	0	1	19.8625	16.3	25	64.25	42	80	12.725	10.4	14.8	0	18.8504	12.3	26.4	79.4449	32	96	14.9212	6.5	18.2	32.6	16.15	14.8	18.4	91.7083	81	96	14.7792	13.8	15.9	4	17.9906	12.3	25.5	78.5521	32	96	13.7901	6.5	16.6	22.8
50	Cupinzeiro	2019-05-23	51	24	0	0	5	19.8625	16.3	25	64.25	42	80	12.725	10.4	14.8	0	18.8504	12.3	26.4	79.4449	32	96	14.9212	6.5	18.2	32.6	16.15	14.8	18.4	91.7083	81	96	14.7792	13.8	15.9	4	17.9906	12.3	25.5	78.5521	32	96	13.7901	6.5	16.6	22.8
52	Cupinzeiro	2019-05-23	51	32	0	0	0	19.8625	16.3	25	64.25	42	80	12.725	10.4	14.8	0	18.8504	12.3	26.4	79.4449	32	96	14.9212	6.5	18.2	32.6	16.15	14.8	18.4	91.7083	81	96	14.7792	13.8	15.9	4	17.9906	12.3	25.5	78.5521	32	96	13.7901	6.5	16.6	22.8
1	Cupinzeiro	2019-05-30	52	98	0	0	0	18.8583	14.8	23.8	71.6667	45	92	13.2792	10.6	15.3	0	18.775	12.3	25.8	78.2648	32	96	14.5819	6.5	18.2	32.4	19.8625	16.3	25	64.25	42	80	12.725	10.4	14.8	0	19.4271	14.6	25.8	71	37	96	13.6901	9	16.5	0
2	Cupinzeiro	2019-05-30	52	8	0	0	6	18.8583	14.8	23.8	71.6667	45	92	13.2792	10.6	15.3	0	18.775	12.3	25.8	78.2648	32	96	14.5819	6.5	18.2	32.4	19.8625	16.3	25	64.25	42	80	12.725	10.4	14.8	0	19.4271	14.6	25.8	71	37	96	13.6901	9	16.5	0
3	Cupinzeiro	2019-05-30	52	8	0	0	0	18.8583	14.8	23.8	71.6667	45	92	13.2792	10.6	15.3	0	18.775	12.3	25.8	78.2648	32	96	14.5819	6.5	18.2	32.4	19.8625	16.3	25	64.25	42	80	12.725	10.4	14.8	0	19.4271	14.6	25.8	71	37	96	13.6901	9	16.5	0
4	Cupinzeiro	2019-05-30	52	2	1	0	0	18.8583	14.8	23.8	71.6667	45	92	13.2792	10.6	15.3	0	18.775	12.3	25.8	78.2648	32	96	14.5819	6.5	18.2	32.4	19.8625	16.3	25	64.25	42	80	12.725	10.4	14.8	0	19.4271	14.6	25.8	71	37	96	13.6901	9	16.5	0
5	Cupinzeiro	2019-05-30	52	32	0	0	0	18.8583	14.8	23.8	71.6667	45	92	13.2792	10.6	15.3	0	18.775	12.3	25.8	78.2648	32	96	14.5819	6.5	18.2	32.4	19.8625	16.3	25	64.25	42	80	12.725	10.4	14.8	0	19.4271	14.6	25.8	71	37	96	13.6901	9	16.5	0
6	Cupinzeiro	2019-05-30	52	2	0	0	1	18.8583	14.8	23.8	71.6667	45	92	13.2792	10.6	15.3	0	18.775	12.3	25.8	78.2648	32	96	14.5819	6.5	18.2	32.4	19.8625	16.3	25	64.25	42	80	12.725	10.4	14.8	0	19.4271	14.6	25.8	71	37	96	13.6901	9	16.5	0
7	Cupinzeiro	2019-05-30	52	7	0	0	0	18.8583	14.8	23.8	71.6667	45	92	13.2792	10.6	15.3	0	18.775	12.3	25.8	78.2648	32	96	14.5819	6.5	18.2	32.4	19.8625	16.3	25	64.25	42	80	12.725	10.4	14.8	0	19.4271	14.6	25.8	71	37	96	13.6901	9	16.5	0
11	Cupinzeiro	2019-05-30	52	16	0	0	0	18.8583	14.8	23.8	71.6667	45	92	13.2792	10.6	15.3	0	18.775	12.3	25.8	78.2648	32	96	14.5819	6.5	18.2	32.4	19.8625	16.3	25	64.25	42	80	12.725	10.4	14.8	0	19.4271	14.6	25.8	71	37	96	13.6901	9	16.5	0
12	Cupinzeiro	2019-05-30	52	1	0	0	0	18.8583	14.8	23.8	71.6667	45	92	13.2792	10.6	15.3	0	18.775	12.3	25.8	78.2648	32	96	14.5819	6.5	18.2	32.4	19.8625	16.3	25	64.25	42	80	12.725	10.4	14.8	0	19.4271	14.6	25.8	71	37	96	13.6901	9	16.5	0
17	Cupinzeiro	2019-05-30	52	26	0	0	0	18.8583	14.8	23.8	71.6667	45	92	13.2792	10.6	15.3	0	18.775	12.3	25.8	78.2648	32	96	14.5819	6.5	18.2	32.4	19.8625	16.3	25	64.25	42	80	12.725	10.4	14.8	0	19.4271	14.6	25.8	71	37	96	13.6901	9	16.5	0
20	Cupinzeiro	2019-05-30	52	16	0	0	0	18.8583	14.8	23.8	71.6667	45	92	13.2792	10.6	15.3	0	18.775	12.3	25.8	78.2648	32	96	14.5819	6.5	18.2	32.4	19.8625	16.3	25	64.25	42	80	12.725	10.4	14.8	0	19.4271	14.6	25.8	71	37	96	13.6901	9	16.5	0
24	Cupinzeiro	2019-05-30	52	6	0	0	1	18.8583	14.8	23.8	71.6667	45	92	13.2792	10.6	15.3	0	18.775	12.3	25.8	78.2648	32	96	14.5819	6.5	18.2	32.4	19.8625	16.3	25	64.25	42	80	12.725	10.4	14.8	0	19.4271	14.6	25.8	71	37	96	13.6901	9	16.5	0
25	Cupinzeiro	2019-05-30	52	7	21	0	0	18.8583	14.8	23.8	71.6667	45	92	13.2792	10.6	15.3	0	18.775	12.3	25.8	78.2648	32	96	14.5819	6.5	18.2	32.4	19.8625	16.3	25	64.25	42	80	12.725	10.4	14.8	0	19.4271	14.6	25.8	71	37	96	13.6901	9	16.5	0
26	Cupinzeiro	2019-05-30	52	14	0	0	0	18.8583	14.8	23.8	71.6667	45	92	13.2792	10.6	15.3	0	18.775	12.3	25.8	78.2648	32	96	14.5819	6.5	18.2	32.4	19.8625	16.3	25	64.25	42	80	12.725	10.4	14.8	0	19.4271	14.6	25.8	71	37	96	13.6901	9	16.5	0
27	Cupinzeiro	2019-05-30	52	12	2	0	0	18.8583	14.8	23.8	71.6667	45	92	13.2792	10.6	15.3	0	18.775	12.3	25.8	78.2648	32	96	14.5819	6.5	18.2	32.4	19.8625	16.3	25	64.25	42	80	12.725	10.4	14.8	0	19.4271	14.6	25.8	71	37	96	13.6901	9	16.5	0
28	Cupinzeiro	2019-05-30	52	4	0	0	0	18.8583	14.8	23.8	71.6667	45	92	13.2792	10.6	15.3	0	18.775	12.3	25.8	78.2648	32	96	14.5819	6.5	18.2	32.4	19.8625	16.3	25	64.25	42	80	12.725	10.4	14.8	0	19.4271	14.6	25.8	71	37	96	13.6901	9	16.5	0
29	Cupinzeiro	2019-05-30	52	4	0	0	0	18.8583	14.8	23.8	71.6667	45	92	13.2792	10.6	15.3	0	18.775	12.3	25.8	78.2648	32	96	14.5819	6.5	18.2	32.4	19.8625	16.3	25	64.25	42	80	12.725	10.4	14.8	0	19.4271	14.6	25.8	71	37	96	13.6901	9	16.5	0
30	Cupinzeiro	2019-05-30	52	9	0	0	0	18.8583	14.8	23.8	71.6667	45	92	13.2792	10.6	15.3	0	18.775	12.3	25.8	78.2648	32	96	14.5819	6.5	18.2	32.4	19.8625	16.3	25	64.25	42	80	12.725	10.4	14.8	0	19.4271	14.6	25.8	71	37	96	13.6901	9	16.5	0
32	Cupinzeiro	2019-05-30	52	16	2	0	0	18.8583	14.8	23.8	71.6667	45	92	13.2792	10.6	15.3	0	18.775	12.3	25.8	78.2648	32	96	14.5819	6.5	18.2	32.4	19.8625	16.3	25	64.25	42	80	12.725	10.4	14.8	0	19.4271	14.6	25.8	71	37	96	13.6901	9	16.5	0
34	Cupinzeiro	2019-05-30	52	25	0	0	4	18.8583	14.8	23.8	71.6667	45	92	13.2792	10.6	15.3	0	18.775	12.3	25.8	78.2648	32	96	14.5819	6.5	18.2	32.4	19.8625	16.3	25	64.25	42	80	12.725	10.4	14.8	0	19.4271	14.6	25.8	71	37	96	13.6901	9	16.5	0
36	Cupinzeiro	2019-05-30	52	10	0	0	0	18.8583	14.8	23.8	71.6667	45	92	13.2792	10.6	15.3	0	18.775	12.3	25.8	78.2648	32	96	14.5819	6.5	18.2	32.4	19.8625	16.3	25	64.25	42	80	12.725	10.4	14.8	0	19.4271	14.6	25.8	71	37	96	13.6901	9	16.5	0
38	Cupinzeiro	2019-05-30	52	3	0	0	0	18.8583	14.8	23.8	71.6667	45	92	13.2792	10.6	15.3	0	18.775	12.3	25.8	78.2648	32	96	14.5819	6.5	18.2	32.4	19.8625	16.3	25	64.25	42	80	12.725	10.4	14.8	0	19.4271	14.6	25.8	71	37	96	13.6901	9	16.5	0
39	Cupinzeiro	2019-05-30	52	10	0	0	0	18.8583	14.8	23.8	71.6667	45	92	13.2792	10.6	15.3	0	18.775	12.3	25.8	78.2648	32	96	14.5819	6.5	18.2	32.4	19.8625	16.3	25	64.25	42	80	12.725	10.4	14.8	0	19.4271	14.6	25.8	71	37	96	13.6901	9	16.5	0
40	Cupinzeiro	2019-05-30	52	21	0	0	0	18.8583	14.8	23.8	71.6667	45	92	13.2792	10.6	15.3	0	18.775	12.3	25.8	78.2648	32	96	14.5819	6.5	18.2	32.4	19.8625	16.3	25	64.25	42	80	12.725	10.4	14.8	0	19.4271	14.6	25.8	71	37	96	13.6901	9	16.5	0
42	Cupinzeiro	2019-05-30	52	16	3	0	0	18.8583	14.8	23.8	71.6667	45	92	13.2792	10.6	15.3	0	18.775	12.3	25.8	78.2648	32	96	14.5819	6.5	18.2	32.4	19.8625	16.3	25	64.25	42	80	12.725	10.4	14.8	0	19.4271	14.6	25.8	71	37	96	13.6901	9	16.5	0
44	Cupinzeiro	2019-05-30	52	5	0	0	0	18.8583	14.8	23.8	71.6667	45	92	13.2792	10.6	15.3	0	18.775	12.3	25.8	78.2648	32	96	14.5819	6.5	18.2	32.4	19.8625	16.3	25	64.25	42	80	12.725	10.4	14.8	0	19.4271	14.6	25.8	71	37	96	13.6901	9	16.5	0
46	Cupinzeiro	2019-05-30	52	5	0	0	1	18.8583	14.8	23.8	71.6667	45	92	13.2792	10.6	15.3	0	18.775	12.3	25.8	78.2648	32	96	14.5819	6.5	18.2	32.4	19.8625	16.3	25	64.25	42	80	12.725	10.4	14.8	0	19.4271	14.6	25.8	71	37	96	13.6901	9	16.5	0
47	Cupinzeiro	2019-05-30	52	13	0	0	0	18.8583	14.8	23.8	71.6667	45	92	13.2792	10.6	15.3	0	18.775	12.3	25.8	78.2648	32	96	14.5819	6.5	18.2	32.4	19.8625	16.3	25	64.25	42	80	12.725	10.4	14.8	0	19.4271	14.6	25.8	71	37	96	13.6901	9	16.5	0
48	Cupinzeiro	2019-05-30	52	3	0	0	1	18.8583	14.8	23.8	71.6667	45	92	13.2792	10.6	15.3	0	18.775	12.3	25.8	78.2648	32	96	14.5819	6.5	18.2	32.4	19.8625	16.3	25	64.25	42	80	12.725	10.4	14.8	0	19.4271	14.6	25.8	71	37	96	13.6901	9	16.5	0
50	Cupinzeiro	2019-05-30	52	24	0	0	0	18.8583	14.8	23.8	71.6667	45	92	13.2792	10.6	15.3	0	18.775	12.3	25.8	78.2648	32	96	14.5819	6.5	18.2	32.4	19.8625	16.3	25	64.25	42	80	12.725	10.4	14.8	0	19.4271	14.6	25.8	71	37	96	13.6901	9	16.5	0
52	Cupinzeiro	2019-05-30	52	32	0	0	0	18.8583	14.8	23.8	71.6667	45	92	13.2792	10.6	15.3	0	18.775	12.3	25.8	78.2648	32	96	14.5819	6.5	18.2	32.4	19.8625	16.3	25	64.25	42	80	12.725	10.4	14.8	0	19.4271	14.6	25.8	71	37	96	13.6901	9	16.5	0
1	Cupinzeiro	2019-06-04	53	98	0	0	0	18.5167	14.7	24.5	62.625	35	90	13.6304	7.4	13.4	0	18.8421	12.3	25.8	75.1641	32	96	13.9673	6.5	18.1	25.2	17.875	14.6	22.4	79.25	54	95	14.05	12.4	15.4	0	19.3203	14.6	25.8	67.6562	35	95	12.8229	7.4	16.5	0
2	Cupinzeiro	2019-06-04	53	8	0	0	0	18.5167	14.7	24.5	62.625	35	90	13.6304	7.4	13.4	0	18.8421	12.3	25.8	75.1641	32	96	13.9673	6.5	18.1	25.2	17.875	14.6	22.4	79.25	54	95	14.05	12.4	15.4	0	19.3203	14.6	25.8	67.6562	35	95	12.8229	7.4	16.5	0
3	Cupinzeiro	2019-06-04	53	8	3	0	0	18.5167	14.7	24.5	62.625	35	90	13.6304	7.4	13.4	0	18.8421	12.3	25.8	75.1641	32	96	13.9673	6.5	18.1	25.2	17.875	14.6	22.4	79.25	54	95	14.05	12.4	15.4	0	19.3203	14.6	25.8	67.6562	35	95	12.8229	7.4	16.5	0
4	Cupinzeiro	2019-06-04	53	2	1	0	0	18.5167	14.7	24.5	62.625	35	90	13.6304	7.4	13.4	0	18.8421	12.3	25.8	75.1641	32	96	13.9673	6.5	18.1	25.2	17.875	14.6	22.4	79.25	54	95	14.05	12.4	15.4	0	19.3203	14.6	25.8	67.6562	35	95	12.8229	7.4	16.5	0
5	Cupinzeiro	2019-06-04	53	32	0	0	0	18.5167	14.7	24.5	62.625	35	90	13.6304	7.4	13.4	0	18.8421	12.3	25.8	75.1641	32	96	13.9673	6.5	18.1	25.2	17.875	14.6	22.4	79.25	54	95	14.05	12.4	15.4	0	19.3203	14.6	25.8	67.6562	35	95	12.8229	7.4	16.5	0
6	Cupinzeiro	2019-06-04	53	2	3	0	0	18.5167	14.7	24.5	62.625	35	90	13.6304	7.4	13.4	0	18.8421	12.3	25.8	75.1641	32	96	13.9673	6.5	18.1	25.2	17.875	14.6	22.4	79.25	54	95	14.05	12.4	15.4	0	19.3203	14.6	25.8	67.6562	35	95	12.8229	7.4	16.5	0
7	Cupinzeiro	2019-06-04	53	7	0	0	0	18.5167	14.7	24.5	62.625	35	90	13.6304	7.4	13.4	0	18.8421	12.3	25.8	75.1641	32	96	13.9673	6.5	18.1	25.2	17.875	14.6	22.4	79.25	54	95	14.05	12.4	15.4	0	19.3203	14.6	25.8	67.6562	35	95	12.8229	7.4	16.5	0
11	Cupinzeiro	2019-06-04	53	16	0	0	0	18.5167	14.7	24.5	62.625	35	90	13.6304	7.4	13.4	0	18.8421	12.3	25.8	75.1641	32	96	13.9673	6.5	18.1	25.2	17.875	14.6	22.4	79.25	54	95	14.05	12.4	15.4	0	19.3203	14.6	25.8	67.6562	35	95	12.8229	7.4	16.5	0
12	Cupinzeiro	2019-06-04	53	1	0	0	0	18.5167	14.7	24.5	62.625	35	90	13.6304	7.4	13.4	0	18.8421	12.3	25.8	75.1641	32	96	13.9673	6.5	18.1	25.2	17.875	14.6	22.4	79.25	54	95	14.05	12.4	15.4	0	19.3203	14.6	25.8	67.6562	35	95	12.8229	7.4	16.5	0
17	Cupinzeiro	2019-06-04	53	26	0	0	0	18.5167	14.7	24.5	62.625	35	90	13.6304	7.4	13.4	0	18.8421	12.3	25.8	75.1641	32	96	13.9673	6.5	18.1	25.2	17.875	14.6	22.4	79.25	54	95	14.05	12.4	15.4	0	19.3203	14.6	25.8	67.6562	35	95	12.8229	7.4	16.5	0
20	Cupinzeiro	2019-06-04	53	16	0	0	0	18.5167	14.7	24.5	62.625	35	90	13.6304	7.4	13.4	0	18.8421	12.3	25.8	75.1641	32	96	13.9673	6.5	18.1	25.2	17.875	14.6	22.4	79.25	54	95	14.05	12.4	15.4	0	19.3203	14.6	25.8	67.6562	35	95	12.8229	7.4	16.5	0
24	Cupinzeiro	2019-06-04	53	6	18	0	1	18.5167	14.7	24.5	62.625	35	90	13.6304	7.4	13.4	0	18.8421	12.3	25.8	75.1641	32	96	13.9673	6.5	18.1	25.2	17.875	14.6	22.4	79.25	54	95	14.05	12.4	15.4	0	19.3203	14.6	25.8	67.6562	35	95	12.8229	7.4	16.5	0
25	Cupinzeiro	2019-06-04	53	7	28	0	0	18.5167	14.7	24.5	62.625	35	90	13.6304	7.4	13.4	0	18.8421	12.3	25.8	75.1641	32	96	13.9673	6.5	18.1	25.2	17.875	14.6	22.4	79.25	54	95	14.05	12.4	15.4	0	19.3203	14.6	25.8	67.6562	35	95	12.8229	7.4	16.5	0
26	Cupinzeiro	2019-06-04	53	14	6	0	0	18.5167	14.7	24.5	62.625	35	90	13.6304	7.4	13.4	0	18.8421	12.3	25.8	75.1641	32	96	13.9673	6.5	18.1	25.2	17.875	14.6	22.4	79.25	54	95	14.05	12.4	15.4	0	19.3203	14.6	25.8	67.6562	35	95	12.8229	7.4	16.5	0
27	Cupinzeiro	2019-06-04	53	12	4	0	0	18.5167	14.7	24.5	62.625	35	90	13.6304	7.4	13.4	0	18.8421	12.3	25.8	75.1641	32	96	13.9673	6.5	18.1	25.2	17.875	14.6	22.4	79.25	54	95	14.05	12.4	15.4	0	19.3203	14.6	25.8	67.6562	35	95	12.8229	7.4	16.5	0
28	Cupinzeiro	2019-06-04	53	4	0	0	0	18.5167	14.7	24.5	62.625	35	90	13.6304	7.4	13.4	0	18.8421	12.3	25.8	75.1641	32	96	13.9673	6.5	18.1	25.2	17.875	14.6	22.4	79.25	54	95	14.05	12.4	15.4	0	19.3203	14.6	25.8	67.6562	35	95	12.8229	7.4	16.5	0
29	Cupinzeiro	2019-06-04	53	4	0	0	0	18.5167	14.7	24.5	62.625	35	90	13.6304	7.4	13.4	0	18.8421	12.3	25.8	75.1641	32	96	13.9673	6.5	18.1	25.2	17.875	14.6	22.4	79.25	54	95	14.05	12.4	15.4	0	19.3203	14.6	25.8	67.6562	35	95	12.8229	7.4	16.5	0
30	Cupinzeiro	2019-06-04	53	9	0	0	0	18.5167	14.7	24.5	62.625	35	90	13.6304	7.4	13.4	0	18.8421	12.3	25.8	75.1641	32	96	13.9673	6.5	18.1	25.2	17.875	14.6	22.4	79.25	54	95	14.05	12.4	15.4	0	19.3203	14.6	25.8	67.6562	35	95	12.8229	7.4	16.5	0
32	Cupinzeiro	2019-06-04	53	16	9	0	0	18.5167	14.7	24.5	62.625	35	90	13.6304	7.4	13.4	0	18.8421	12.3	25.8	75.1641	32	96	13.9673	6.5	18.1	25.2	17.875	14.6	22.4	79.25	54	95	14.05	12.4	15.4	0	19.3203	14.6	25.8	67.6562	35	95	12.8229	7.4	16.5	0
34	Cupinzeiro	2019-06-04	53	25	0	0	3	18.5167	14.7	24.5	62.625	35	90	13.6304	7.4	13.4	0	18.8421	12.3	25.8	75.1641	32	96	13.9673	6.5	18.1	25.2	17.875	14.6	22.4	79.25	54	95	14.05	12.4	15.4	0	19.3203	14.6	25.8	67.6562	35	95	12.8229	7.4	16.5	0
36	Cupinzeiro	2019-06-04	53	10	0	0	0	18.5167	14.7	24.5	62.625	35	90	13.6304	7.4	13.4	0	18.8421	12.3	25.8	75.1641	32	96	13.9673	6.5	18.1	25.2	17.875	14.6	22.4	79.25	54	95	14.05	12.4	15.4	0	19.3203	14.6	25.8	67.6562	35	95	12.8229	7.4	16.5	0
38	Cupinzeiro	2019-06-04	53	3	0	0	0	18.5167	14.7	24.5	62.625	35	90	13.6304	7.4	13.4	0	18.8421	12.3	25.8	75.1641	32	96	13.9673	6.5	18.1	25.2	17.875	14.6	22.4	79.25	54	95	14.05	12.4	15.4	0	19.3203	14.6	25.8	67.6562	35	95	12.8229	7.4	16.5	0
39	Cupinzeiro	2019-06-04	53	10	0	0	0	18.5167	14.7	24.5	62.625	35	90	13.6304	7.4	13.4	0	18.8421	12.3	25.8	75.1641	32	96	13.9673	6.5	18.1	25.2	17.875	14.6	22.4	79.25	54	95	14.05	12.4	15.4	0	19.3203	14.6	25.8	67.6562	35	95	12.8229	7.4	16.5	0
40	Cupinzeiro	2019-06-04	53	21	0	0	0	18.5167	14.7	24.5	62.625	35	90	13.6304	7.4	13.4	0	18.8421	12.3	25.8	75.1641	32	96	13.9673	6.5	18.1	25.2	17.875	14.6	22.4	79.25	54	95	14.05	12.4	15.4	0	19.3203	14.6	25.8	67.6562	35	95	12.8229	7.4	16.5	0
42	Cupinzeiro	2019-06-04	53	16	11	0	0	18.5167	14.7	24.5	62.625	35	90	13.6304	7.4	13.4	0	18.8421	12.3	25.8	75.1641	32	96	13.9673	6.5	18.1	25.2	17.875	14.6	22.4	79.25	54	95	14.05	12.4	15.4	0	19.3203	14.6	25.8	67.6562	35	95	12.8229	7.4	16.5	0
44	Cupinzeiro	2019-06-04	53	5	0	0	0	18.5167	14.7	24.5	62.625	35	90	13.6304	7.4	13.4	0	18.8421	12.3	25.8	75.1641	32	96	13.9673	6.5	18.1	25.2	17.875	14.6	22.4	79.25	54	95	14.05	12.4	15.4	0	19.3203	14.6	25.8	67.6562	35	95	12.8229	7.4	16.5	0
46	Cupinzeiro	2019-06-04	53	5	0	0	1	18.5167	14.7	24.5	62.625	35	90	13.6304	7.4	13.4	0	18.8421	12.3	25.8	75.1641	32	96	13.9673	6.5	18.1	25.2	17.875	14.6	22.4	79.25	54	95	14.05	12.4	15.4	0	19.3203	14.6	25.8	67.6562	35	95	12.8229	7.4	16.5	0
47	Cupinzeiro	2019-06-04	53	13	0	0	0	18.5167	14.7	24.5	62.625	35	90	13.6304	7.4	13.4	0	18.8421	12.3	25.8	75.1641	32	96	13.9673	6.5	18.1	25.2	17.875	14.6	22.4	79.25	54	95	14.05	12.4	15.4	0	19.3203	14.6	25.8	67.6562	35	95	12.8229	7.4	16.5	0
48	Cupinzeiro	2019-06-04	53	3	0	0	0	18.5167	14.7	24.5	62.625	35	90	13.6304	7.4	13.4	0	18.8421	12.3	25.8	75.1641	32	96	13.9673	6.5	18.1	25.2	17.875	14.6	22.4	79.25	54	95	14.05	12.4	15.4	0	19.3203	14.6	25.8	67.6562	35	95	12.8229	7.4	16.5	0
50	Cupinzeiro	2019-06-04	53	24	0	0	0	18.5167	14.7	24.5	62.625	35	90	13.6304	7.4	13.4	0	18.8421	12.3	25.8	75.1641	32	96	13.9673	6.5	18.1	25.2	17.875	14.6	22.4	79.25	54	95	14.05	12.4	15.4	0	19.3203	14.6	25.8	67.6562	35	95	12.8229	7.4	16.5	0
[truncated: 4,186 more rows]

## Sheet: Legend_Phenology+Climatic
Individuo	identification number of the each cactus
[truncated: 47 more rows]

[truncated: 2 more sheets: Oriana Analyses, Termite identification]
